# Supplementary material for: Blood bank storage of red blood cells increases RBC cytoplasmic membrane order and bending rigidity
Source: PLoS One. 2021 Nov 12;16(11):e0259267. doi: 10.1371/journal.pone.0259267 (PMC8589153; doi:10.1371/journal.pone.0259267)
Supplement: S1 Table — (XLSX) [file pone.0259267.s001.xlsx]

## Sheet: README
Supplementary Material to: Blood bank storage of red blood cells alters RBC membrane order and bending rigidity
This file is structured in four sheets and lists the experimental lipid composition and the corresponding mapped coarse grained molecular dynamics model. Sheets 1 and 2 list the lipid composition of a red blood cell cytoplasmic membrane that was extracted from freshly collected red blood cells; Sheets 3 and 4 list the lipid composition of a red blood cytoplasmic membrane that was extracted from c…

## Sheet: Experimental Lipidomics 0 Days
LipidMolec	Class	FA	FA Group Key	Calc Mass	Formula	MainArea[Human 0]	AreaSD[Human 0]	AreaRSD[Human 0]
Cer(d13:0/32:1)	Cer	d13:0/32:1	d45:1	691.684	C45 H89 O3 N1	1539000	0	0
Cer(d25:0/20:3)	Cer	d25:0/20:3	d45:3	687.653	C45 H85 O3 N1	146300	431466	294.919
Cer(d44:2)	Cer	d44:2	d44:2	675.653	C44 H85 O3 N1	0	0	0
Cer(d22:2/22:2)	Cer	d22:2/22:2	d44:4	671.622	C44 H81 O3 N1	1432000	1.38804e+06	96.93
Cer(d22:1/20:0)	Cer	d22:1/20:0	d42:1	649.637	C42 H83 O3 N1	6132000	3.35469e+06	54.708
Cer(d20:0/22:1)	Cer	d20:0/22:1	d42:1	649.637	C42 H83 O3 N1	132400	340277	257.007
Cer(d42:4)	Cer	d42:4	d42:4	643.59	C42 H77 O3 N1	1143000	1.35675e+06	118.701
Cer(d42:6)	Cer	d42:6	d42:6	639.559	C42 H73 O3 N1	9001	0	0
Cer(d41:1)	Cer	d41:1	d41:1	635.622	C41 H81 O3 N1	1217000	2.06665e+06	169.815
Cer(d15:0/26:2)	Cer	d15:0/26:2	d41:2	633.606	C41 H79 O3 N1	4838000	811671	16.777
Cer(d40:3+O)	Cer	d40:3+O	d40:3+O	633.57	C40 H75 O4 N1	5321000	1.24346e+06	23.369
Cer(d24:0/16:0)	Cer	d24:0/16:0	d40:0	623.622	C40 H81 O3 N1	2056000	0	0
Cer(d40:5)	Cer	d40:5	d40:5	613.543	C40 H71 O3 N1	912900	0	0
Cer(d20:2/18:0+O)	Cer	d20:2/18:0+O	d38:2+O	607.554	C38 H73 O4 N1	967000	882939	91.307
Cer(d17:1/22:1)	Cer	d17:1/22:1	d39:2	605.575	C39 H75 O3 N1	27890000	1.10554e+08	396.394
Cer(d39:2)	Cer	d39:2	d39:2	605.575	C39 H75 O3 N1	287800	191643	66.589
Cer(d13:0/26:2)	Cer	d13:0/26:2	d39:2	605.575	C39 H75 O3 N1	0	0	0
Cer(d13:0/26:6)	Cer	d13:0/26:6	d39:6	597.512	C39 H67 O3 N1	60000	83526.6	139.211
Cer(d39:6)	Cer	d39:6	d39:6	597.512	C39 H67 O3 N1	11830	7207.19	60.923
Cer(d24:0/14:0)	Cer	d24:0/14:0	d38:0	595.59	C38 H77 O3 N1	112800000	3.37613e+08	299.302
Cer(d17:1/20:1+O)	Cer	d17:1/20:1+O	d37:2+O	593.538	C37 H71 O4 N1	4893000	1.61339e+07	329.734
Cer(d37:0)	Cer	d37:0	d37:0	581.575	C37 H75 O3 N1	10870000	6802446	62.58
Cer(d16:1/22:6)	Cer	d16:1/22:6	d38:7	581.481	C38 H63 O3 N1	56520	82364.3	145.726
Cer(d37:1)	Cer	d37:1	d37:1	579.559	C37 H73 O3 N1	11010000	1.3036e+07	118.401
Cer(d13:0/24:1)	Cer	d13:0/24:1	d37:1	579.559	C37 H73 O3 N1	0	0	0
Cer(d37:6)	Cer	d37:6	d37:6	569.481	C37 H63 O3 N1	79110000	2.23718e+08	282.794
Cer(d17:0/19:1)	Cer	d17:0/19:1	d36:1	565.543	C36 H71 O3 N1	1762000	8.07451e+06	458.258
Cer(d18:0/18:1)	Cer	d18:0/18:1	d36:1	565.543	C36 H71 O3 N1	734100	0	0
Cer(d36:3)	Cer	d36:3	d36:3	561.512	C36 H67 O3 N1	1020000	2.38092e+06	233.424
Cer(d16:0/20:4)	Cer	d16:0/20:4	d36:4	559.496	C36 H65 O3 N1	4750000	6.23186e+06	131.197
Cer(d18:2/18:4)	Cer	d18:2/18:4	d36:6	555.465	C36 H61 O3 N1	630500	871301	138.192
Cer(d18:0/17:0)	Cer	d18:0/17:0	d35:0	553.543	C35 H71 O3 N1	4686000	0	0
Cer(d18:1/16:1)	Cer	d18:1/16:1	d34:2	535.496	C34 H65 O3 N1	1240	1159.77	93.53
Cer(d34:5)	Cer	d34:5	d34:5	529.449	C34 H59 O3 N1	1161000	1.74604e+06	150.391
Cer(d25:0/8:0)	Cer	d25:0/8:0	d33:0	525.512	C33 H67 O3 N1	4987000	1.34146e+07	268.991
Cer(d33:0)	Cer	d33:0	d33:0	525.512	C33 H67 O3 N1	8703	8776.37	100.843
Cer(d13:0/18:2+2O)	Cer	d13:0/18:2+2O	d31:2+2O	525.439	C31 H59 O5 N1	4378000	1.81113e+06	41.369
Cer(d33:3)	Cer	d33:3	d33:3	519.465	C33 H61 O3 N1	6153000	2.68069e+07	435.672
Cer(d32:4)	Cer	d32:4	d32:4	503.434	C32 H57 O3 N1	1436000	1.03895e+06	72.35
Cer(d29:0+2O)	Cer	d29:0+2O	d29:0+2O	501.439	C29 H59 O5 N1	3504000	0	0
Cer(d31:0)	Cer	d31:0	d31:0	497.481	C31 H63 O3 N1	11540000	2.90183e+07	251.458
Cer(d31:1)	Cer	d31:1	d31:1	495.465	C31 H61 O3 N1	185500000	413234640	222.768
Cer(d13:0/18:1)	Cer	d13:0/18:1	d31:1	495.465	C31 H61 O3 N1	18160000	34563928	190.33
Cer(d14:1/16:0)	Cer	d14:1/16:0	d30:1	481.45	C30 H59 O3 N1	4679000	0	0
Cer(d30:2)	Cer	d30:2	d30:2	479.434	C30 H57 O3 N1	4453	5164.9	115.987
Cer(d20:2/8:0)	Cer	d20:2/8:0	d28:2	451.402	C28 H53 O3 N1	124100	317679	255.986
Cer(d26:0)	Cer	d26:0	d26:0	427.402	C26 H53 O3 N1	16340	42104.1	257.675
Cer(d12:0/14:0)	Cer	d12:0/14:0	d26:0	427.402	C26 H53 O3 N1	6195	6779.93	109.442
Cer(d20:2/6:0)	Cer	d20:2/6:0	d26:2	423.371	C26 H49 O3 N1	0	0	0
Cer(d22:1/2:0)	Cer	d22:1/2:0	d24:1	397.356	C24 H47 O3 N1	15410000	5.61107e+07	364.119
Cer(d22:2/2:0)	Cer	d22:2/2:0	d24:2	395.34	C24 H45 O3 N1	2340000	7.07015e+06	302.143
Cer(d12:0/10:0)	Cer	d12:0/10:0	d22:0	371.34	C22 H45 O3 N1	2275000	5.10863e+06	224.555
Cer(d22:1)	Cer	d22:1	d22:1	369.324	C22 H43 O3 N1	14740000	1926518	13.07
Cer(d20:2/2:0)	Cer	d20:2/2:0	d22:2	367.309	C22 H41 O3 N1	55420	29182	52.656
Cer(d13:0/8:0)	Cer	d13:0/8:0	d21:0	357.324	C21 H43 O3 N1	0	0	0
Cer(d17:1/4:0)	Cer	d17:1/4:0	d21:1	355.309	C21 H41 O3 N1	21500000	6005165	27.931
Cer(d16:0/4:0)	Cer	d16:0/4:0	d20:0	343.309	C20 H41 O3 N1	20900000	11115038	53.182
Cer(d18:1/2:0)	Cer	d18:1/2:0	d20:1	341.293	C20 H39 O3 N1	2344000	1.55904e+06	66.512
Cer(d20:2)	Cer	d20:2	d20:2	339.277	C20 H37 O3 N1	1221000	1.56433e+06	128.119
Cer(d18:2/2:0)	Cer	d18:2/2:0	d20:2	339.277	C20 H37 O3 N1	2859000	4.72827e+06	165.382
Cer(d17:1/2:0)	Cer	d17:1/2:0	d19:1	327.277	C19 H37 O3 N1	3692000	9.01483e+06	244.172
Cer(d19:1)	Cer	d19:1	d19:1	327.277	C19 H37 O3 N1	64740	41284.1	63.769
Cer(d14:0/4:0)	Cer	d14:0/4:0	d18:0	315.277	C18 H37 O3 N1	5411000	7.6221e+06	140.863
Cer(d16:0/2:0)	Cer	d16:0/2:0	d18:0	315.277	C18 H37 O3 N1	4303000	1.83385e+06	42.618
Cer(d16:1/2:0)	Cer	d16:1/2:0	d18:1	313.262	C18 H35 O3 N1	466000	438329	94.062
Cer(d12:0/4:0)	Cer	d12:0/4:0	d16:0	287.246	C16 H33 O3 N1	190000	221677	116.672
Cer(d13:0/2:0)	Cer	d13:0/2:0	d15:0	273.23	C15 H31 O3 N1	28810	95029.5	329.849
CerG1(d52:3)	CerG1	d52:3	d52:3	947.815	C58 H109 O8 N1	1203000	891940	74.143
CerG1(d47:6)	CerG1	d47:6	d47:6	871.69	C53 H93 O8 N1	8049000	1.28911e+07	160.158
CerG1(d45:5)	CerG1	d45:5	d45:5	845.674	C51 H91 O8 N1	10640000	1.50468e+07	141.417
CerG1(d13:0/30:4)	CerG1	d13:0/30:4	d43:4	819.659	C49 H89 O8 N1	1692000	3.88256e+06	229.466
CerG1(d42:3)	CerG1	d42:3	d42:3	807.659	C48 H89 O8 N1	5783000	5.34552e+06	92.435
CerG1(d41:2)	CerG1	d41:2	d41:2	795.659	C47 H89 O8 N1	155000	141814	91.493
CerG1(d13:0/28:2)	CerG1	d13:0/28:2	d41:2	795.659	C47 H89 O8 N1	5524000	2.18657e+07	395.831
CerG1(d13:0/28:3)	CerG1	d13:0/28:3	d41:3	793.643	C47 H87 O8 N1	2025000	2.9743e+06	146.879
CerG1(d40:0)	CerG1	d40:0	d40:0	785.674	C46 H91 O8 N1	995700	373139	37.475
CerG1(d40:4)	CerG1	d40:4	d40:4	777.612	C46 H83 O8 N1	51350000	172156010	335.26
CerG1(d40:5)	CerG1	d40:5	d40:5	775.596	C46 H81 O8 N1	21910000	4.00789e+07	182.925
CerG1(d39:0)	CerG1	d39:0	d39:0	771.659	C45 H89 O8 N1	1931000	1.98265e+06	102.675
CerG1(d13:0/26:0)	CerG1	d13:0/26:0	d39:0	771.659	C45 H89 O8 N1	21880000	47017932	214.89
CerG1(d40:8)	CerG1	d40:8	d40:8	769.549	C46 H75 O8 N1	52550	100650	191.532
CerG1(d13:0/26:3)	CerG1	d13:0/26:3	d39:3	765.612	C45 H83 O8 N1	1102000	714911	64.874
CerG1(d38:4)	CerG1	d38:4	d38:4	749.581	C44 H79 O8 N1	14290000	2.1926e+07	153.436
CerG1(d38:5)	CerG1	d38:5	d38:5	747.565	C44 H77 O8 N1	38550000	2.55968e+07	66.399
CerG1(d13:0/24:0)	CerG1	d13:0/24:0	d37:0	743.628	C43 H85 O8 N1	99320	62707.7	63.137
CerG1(d37:1)	CerG1	d37:1	d37:1	741.612	C43 H83 O8 N1	43730	53320.4	121.931
CerG1(d37:4)	CerG1	d37:4	d37:4	735.565	C43 H77 O8 N1	321900	242906	75.46
CerG1(d13:0/24:5)	CerG1	d13:0/24:5	d37:5	733.549	C43 H75 O8 N1	42400000	27920824	65.851
CerG1(d37:5)	CerG1	d37:5	d37:5	733.549	C43 H75 O8 N1	14780000	8033669	54.355
CerG1(d13:0/24:6)	CerG1	d13:0/24:6	d37:6	731.534	C43 H73 O8 N1	49330000	26756592	54.24
CerG1(d37:6)	CerG1	d37:6	d37:6	731.534	C43 H73 O8 N1	5885000	4.78315e+06	81.277
CerG1(d13:0/24:6)	CerG1	d13:0/24:6	d37:6	731.534	C43 H73 O8 N1	35950000	2.55723e+07	71.133
CerG1(d36:1)	CerG1	d36:1	d36:1	727.596	C42 H81 O8 N1	17000000	65233080	383.724
CerG1(d36:4)	CerG1	d36:4	d36:4	721.549	C42 H75 O8 N1	3038000	2.03977e+06	67.142
CerG1(d13:0/22:5)	CerG1	d13:0/22:5	d35:5	705.518	C41 H71 O8 N1	8961000	4.77559e+06	53.293
CerG1(d34:0)	CerG1	d34:0	d34:0	701.581	C40 H79 O8 N1	1737	1097.51	63.184
CerG1(d13:0/18:0+2O)	CerG1	d13:0/18:0+2O	d31:0+2O	691.523	C37 H73 O10 N1	19420000	60651573	312.315
CerG1(d33:0)	CerG1	d33:0	d33:0	687.565	C39 H77 O8 N1	21080	25267.1	119.863
CerG1(d33:1)	CerG1	d33:1	d33:1	685.549	C39 H75 O8 N1	1860	1491.52	80.189
CerG1(d13:0/20:5)	CerG1	d13:0/20:5	d33:5	677.487	C39 H67 O8 N1	2284000	4.42712e+06	193.832
CerG1(d14:0/18:0)	CerG1	d14:0/18:0	d32:0	673.549	C38 H75 O8 N1	11120000	2.1832e+07	196.331
CerG1(d13:0/16:0+O)	CerG1	d13:0/16:0+O	d29:0+O	647.497	C35 H69 O9 N1	343200	171984	50.112
CerG1(d14:1/16:1)	CerG1	d14:1/16:1	d30:2	641.487	C36 H67 O8 N1	6937000	12812639	184.7
CerG1(d28:0)	CerG1	d28:0	d28:0	617.487	C34 H67 O8 N1	81940	64067.2	78.188
CerG1(d14:0/14:0)	CerG1	d14:0/14:0	d28:0	617.487	C34 H67 O8 N1	10490000	2.29361e+07	218.647
CerG1(d28:1)	CerG1	d28:1	d28:1	615.471	C34 H65 O8 N1	223100	184524	82.709
CerG1(d27:1)	CerG1	d27:1	d27:1	601.455	C33 H63 O8 N1	1396000	3.01678e+06	216.102
CerG1(d26:1)	CerG1	d26:1	d26:1	587.44	C32 H61 O8 N1	1199	1333.52	111.219
CerG1(d26:2)	CerG1	d26:2	d26:2	585.424	C32 H59 O8 N1	2658000	8.41321e+06	316.524
CerG1(d25:0)	CerG1	d25:0	d25:0	575.44	C31 H61 O8 N1	4543000	5.28101e+06	116.245
CerG1(d25:1)	CerG1	d25:1	d25:1	573.424	C31 H59 O8 N1	581200	0	0
CerG1(d24:0)	CerG1	d24:0	d24:0	561.424	C30 H59 O8 N1	6644000	1.08563e+06	16.34
CerG1(d23:0)	CerG1	d23:0	d23:0	547.408	C29 H57 O8 N1	4842000	191065	3.946
CerG1(d22:0)	CerG1	d22:0	d22:0	533.393	C28 H55 O8 N1	4901000	2.8712e+06	58.584
CerG1(d22:1)	CerG1	d22:1	d22:1	531.377	C28 H53 O8 N1	5573000	4.21358e+06	75.607
CerG1(d13:0/8:0)	CerG1	d13:0/8:0	d21:0	519.377	C27 H53 O8 N1	3666000	8.86567e+06	241.835
CerG1(d13:0/6:0)	CerG1	d13:0/6:0	d19:0	491.346	C25 H49 O8 N1	78710	81926.9	104.087
CerG1(d13:0/2:0)	CerG1	d13:0/2:0	d15:0	435.283	C21 H41 O8 N1	18600000	72016410	387.185
CerG1(d14:0)	CerG1	d14:0	d14:0	421.268	C20 H39 O8 N1	2155000	8.89866e+06	412.931
CerG2(d37:6)	CerG2	d37:6	d37:6	893.586	C49 H83 O13 N1	13940000	1.10024e+07	78.927
CerG2(d36:7)	CerG2	d36:7	d36:7	877.555	C48 H79 O13 N1	4893000	8.76214e+06	179.075
CerG2(d35:3)	CerG2	d35:3	d35:3	871.602	C47 H85 O13 N1	3809000	1.34035e+06	35.189
CerG2(d35:4)	CerG2	d35:4	d35:4	869.586	C47 H83 O13 N1	41050000	34137180	83.16
CerG2(d32:4)	CerG2	d32:4	d32:4	827.539	C44 H77 O13 N1	118800	153637	129.324
CerG2(d13:0/16:1+2O)	CerG2	d13:0/16:1+2O	d29:1+2O	823.529	C41 H77 O15 N1	11600000	12366644	106.609
CerG2(d30:2)	CerG2	d30:2	d30:2	803.539	C42 H77 O13 N1	59810000	14186932	23.72
CerG2(d13:0/16:1)	CerG2	d13:0/16:1	d29:1	791.539	C41 H77 O13 N1	14650000	22858688	156.032
CerG2(d28:0)	CerG2	d28:0	d28:0	779.539	C40 H77 O13 N1	6951000	3.05163e+06	43.902
CerG2(d22:2)	CerG2	d22:2	d22:2	691.414	C34 H61 O13 N1	161000	153151	95.125
CerG2(d18:1)	CerG2	d18:1	d18:1	637.367	C30 H55 O13 N1	3771000	1.74424e+06	46.254
CerG2(d14:0/2:0)	CerG2	d14:0/2:0	d16:0	611.352	C28 H53 O13 N1	539400	686840	127.334
CerG2(d16:1)	CerG2	d16:1	d16:1	609.336	C28 H51 O13 N1	7110000	5.00551e+06	70.401
CerG2GNAc1(d13:0/2:0)	CerG2GNAc1	d13:0/2:0	d15:0	800.415	C35 H64 O18 N2	5142000	2.5185e+06	48.979
CerG3(d25:0)	CerG3	d25:0	d25:0	899.545	C43 H81 O18 N1	1075000	512603	47.684
CerP(d53:0)	CerP	d53:0	d53:0	885.791	C53 H108 O6 N1 P1	11020	8848.73	80.297
CerP(d54:7)	CerP	d54:7	d54:7	885.697	C54 H96 O6 N1 P1	1689000	2.91297e+06	172.467
CerP(d17:1/26:6)	CerP	d17:1/26:6	d43:7	731.525	C43 H74 O6 N1 P1	37090	59018.7	159.123
CerP(d14:0/20:5)	CerP	d14:0/20:5	d34:5	609.416	C34 H60 O6 N1 P1	121100	226367	186.926
CerP(d32:0+O)	CerP	d32:0+O	d32:0+O	607.458	C32 H66 O7 N1 P1	970500	1.19222e+06	122.846
CerP(d14:0/19:0)	CerP	d14:0/19:0	d33:0	605.478	C33 H68 O6 N1 P1	304600	259428	85.17
CerP(d33:3)	CerP	d33:3	d33:3	599.432	C33 H62 O6 N1 P1	1212000	3.62e+06	298.68
CerP(d31:0+O)	CerP	d31:0+O	d31:0+O	593.442	C31 H64 O7 N1 P1	3796000	2.04244e+06	53.805
CerP(d30:1+2O)	CerP	d30:1+2O	d30:1+2O	593.406	C30 H60 O8 N1 P1	2339000	1.0188e+07	435.571
CerP(d12:0/20:3)	CerP	d12:0/20:3	d32:3	585.416	C32 H60 O6 N1 P1	631800	900928	142.597
CerP(d14:0/16:1+O)	CerP	d14:0/16:1+O	d30:1+O	577.411	C30 H60 O7 N1 P1	0	0	0
CerP(d22:2/2:0)	CerP	d22:2/2:0	d24:2	475.306	C24 H46 O6 N1 P1	0	0	0
CerP(d17:0/6:0)	CerP	d17:0/6:0	d23:0	465.322	C23 H48 O6 N1 P1	3779000	2.94694e+06	77.982
CerP(d22:1)	CerP	d22:1	d22:1	449.291	C22 H44 O6 N1 P1	2559000	2.97156e+06	116.122
CerP(d16:1/6:0)	CerP	d16:1/6:0	d22:1	449.291	C22 H44 O6 N1 P1	9568000	4.02041e+07	420.193
CerP(d17:1/4:0)	CerP	d17:1/4:0	d21:1	435.275	C21 H42 O6 N1 P1	1492000	1471485	98.625
CerP(d12:0/6:0)	CerP	d12:0/6:0	d18:0	395.244	C18 H38 O6 N1 P1	486100	1.03026e+06	211.944
CerP(d17:0)	CerP	d17:0	d17:0	381.228	C17 H36 O6 N1 P1	7879000	1.59923e+07	202.974
CerP(d15:0/2:0)	CerP	d15:0/2:0	d17:0	381.228	C17 H36 O6 N1 P1	1830000	4.89057e+06	267.244
CerP(d14:0)	CerP	d14:0	d14:0	339.181	C14 H30 O6 N1 P1	955.6	381.265	39.898
CerP(d12:0/2:0)	CerP	d12:0/2:0	d14:0	339.181	C14 H30 O6 N1 P1	347100	234265	67.492
CL(20:4/18:0/22:2/24:1)	CL	20:4/18:0/22:2/24:1	3 days, 12:07:00	1619.18	C93 H168 O17 P2	38030000	1.09494e+08	287.916
CL(20:4/18:1/22:3/24:1)	CL	20:4/18:1/22:3/24:1	3 days, 12:09:00	1615.14	C93 H164 O17 P2	13350000	8.30891e+06	62.239
CL(21:4/16:1/22:0/20:1)	CL	21:4/16:1/22:0/20:1	3 days, 7:06:00	1551.11	C88 H160 O17 P2	55500	70268	126.609
CL(22:6/18:1/22:6/16:0)	CL	22:6/18:1/22:6/16:0	3 days, 6:13:00	1522.99	C87 H144 O17 P2	11960000	17805450	148.875
CL(75:4)	CL	3 days, 3:04:00	3 days, 3:04:00	1499.08	C84 H156 O17 P2	521200	918266	176.183
CL(16:2/18:0/20:4/22:6)	CL	16:2/18:0/20:4/22:6	3 days, 4:12:00	1496.97	C85 H142 O17 P2	18130000	1.42331e+07	78.506
CL(18:2/14:1/20:4/20:4)	CL	18:2/14:1/20:4/20:4	3 days, 0:11:00	1442.93	C81 H136 O17 P2	1071000	476777	44.517
CL(18:3/12:0/20:4/14:1)	CL	18:3/12:0/20:4/14:1	2 days, 16:08:00	1336.85	C73 H126 O17 P2	458200	351838	76.787
CL(62:6)	CL	2 days, 14:06:00	2 days, 14:06:00	1312.85	C71 H126 O17 P2	801200	2.42849e+06	303.106
CL(8:0/18:2/20:3/15:1)	CL	8:0/18:2/20:3/15:1	2 days, 13:06:00	1298.83	C70 H124 O17 P2	0	0	0
CL(11:0/15:0/16:0/14:1)	CL	11:0/15:0/16:0/14:1	2 days, 8:01:00	1238.83	C65 H124 O17 P2	543700	766443	140.968
CL(49:0)	CL	2 days, 1:00:00	2 days, 1:00:00	1142.74	C58 H112 O17 P2	601900	761397	126.499
cPA(15:1)	cPA	15:01:00	15:01:00	376.202	C18 H33 O6 N0 P1	423000	263208	62.224
DG(54:4)	DG	2 days, 6:04:00	2 days, 6:04:00	868.788	C57 H104 O5	669300	938017	140.149
DG(53:4)	DG	2 days, 5:04:00	2 days, 5:04:00	854.773	C56 H102 O5	0	0	0
DG(51:6)	DG	2 days, 3:06:00	2 days, 3:06:00	822.71	C54 H94 O5	19690	51096.5	259.505
DG(47:7)	DG	1 day, 23:07:00	1 day, 23:07:00	764.632	C50 H84 O5	105200000	138617832	131.766
DG(27:3/19:0)	DG	27:3/19:0	1 day, 22:03:00	758.679	C49 H90 O5	1542000	0	0
DG(45:10)	DG	1 day, 21:10:00	1 day, 21:10:00	730.554	C48 H74 O5	4916000	0	0
DG(43:6)	DG	1 day, 19:06:00	1 day, 19:06:00	710.585	C46 H78 O5	8462	10378.9	122.653
DG(24:4/19:4)	DG	24:4/19:4	1 day, 19:08:00	706.554	C46 H74 O5	13500000	43196625	319.975
DG(42:10)	DG	1 day, 18:10:00	1 day, 18:10:00	688.507	C45 H68 O5	63720	84162	132.081
DG(20:2/20:2)	DG	20:2/20:2	1 day, 16:04:00	672.569	C43 H76 O5	153400	239362	156.038
DG(18:4/22:4)	DG	18:4/22:4	1 day, 16:08:00	664.507	C43 H68 O5	925200	2.26304e+06	244.6
DG(20:5/20:5)	DG	20:5/20:5	1 day, 16:10:00	660.475	C43 H64 O5	3103000	5.07961e+06	163.7
DG(25:2/13:0)	DG	25:2/13:0	1 day, 14:02:00	648.569	C41 H76 O5	1143000	1.35675e+06	118.701
DG(19:4/19:4)	DG	19:4/19:4	1 day, 14:08:00	636.475	C41 H64 O5	491500	414153	84.263
DG(37:2)	DG	1 day, 13:02:00	1 day, 13:02:00	634.554	C40 H74 O5	66600	46561.4	69.912
DG(19:5/19:5)	DG	19:5/19:5	1 day, 14:10:00	632.444	C41 H60 O5	1258000	4.2777e+06	340.04
DG(18:1/19:5)	DG	18:1/19:5	1 day, 13:06:00	626.491	C40 H66 O5	1524000	4.02485e+06	264.098
DG(16:1/21:6)	DG	16:1/21:6	1 day, 13:07:00	624.475	C40 H64 O5	0	0	0
DG(17:0/19:5)	DG	17:0/19:5	1 day, 12:05:00	614.491	C39 H66 O5	551500	779198	141.287
DG(16:0/19:0)	DG	16:0/19:0	1 day, 11:00:00	610.554	C38 H74 O5	5577	3161.38	56.686
DG(15:1/21:6)	DG	15:1/21:6	1 day, 12:07:00	610.46	C39 H62 O5	50040	125735	251.269
DG(36:7)	DG	1 day, 12:07:00	1 day, 12:07:00	610.46	C39 H62 O5	889100	881311	99.124
DG(19:0/16:2)	DG	19:0/16:2	1 day, 11:02:00	606.522	C38 H70 O5	284200000	802450068	282.354
DG(16:2/19:2)	DG	16:2/19:2	1 day, 11:04:00	602.491	C38 H66 O5	12910000	6.68648e+06	51.793
DG(35:6)	DG	1 day, 11:06:00	1 day, 11:06:00	598.46	C38 H62 O5	110500	76257.2	69.011
DG(18:4/17:3)	DG	18:4/17:3	1 day, 11:07:00	596.444	C38 H60 O5	886500	691098	77.958
DG(35:1e)	DG	35:1e	35:1e	594.559	C38 H74 O4	1737000	2754882	158.6
DG(19:0/15:2)	DG	19:0/15:2	1 day, 10:02:00	592.507	C37 H68 O5	9075000	2.94874e+06	32.493
DG(34:3)	DG	1 day, 10:03:00	1 day, 10:03:00	590.491	C37 H66 O5	3456	1680	48.611
DG(15:1/19:3)	DG	15:1/19:3	1 day, 10:04:00	588.475	C37 H64 O5	17880000	7.92286e+07	443.113
DG(15:1/18:2)	DG	15:1/18:2	1 day, 9:03:00	576.475	C36 H64 O5	6497000	1.66044e+07	255.571
DG(16:1/17:3)	DG	16:1/17:3	1 day, 9:04:00	574.46	C36 H62 O5	102500	84128.9	82.077
DG(20:4/13:1)	DG	20:4/13:1	1 day, 9:05:00	572.444	C36 H60 O5	2053000	6.47719e+06	315.499
DG(19:1/13:1)	DG	19:1/13:1	1 day, 8:02:00	564.475	C35 H64 O5	2389000	4.46485e+06	186.892
DG(32:3)	DG	1 day, 8:03:00	1 day, 8:03:00	562.46	C35 H62 O5	348100	908593	261.015
DG(18:4/14:1)	DG	18:4/14:1	1 day, 8:05:00	558.428	C35 H58 O5	39630000	6.1121e+07	154.229
DG(17:4/15:1)	DG	17:4/15:1	1 day, 8:05:00	558.428	C35 H58 O5	52910	49711.1	93.954
DG(31:1)	DG	1 day, 7:01:00	1 day, 7:01:00	552.475	C34 H64 O5	1294000	1.76663e+06	136.525
DG(31:2)	DG	1 day, 7:02:00	1 day, 7:02:00	550.46	C34 H62 O5	3054000	1.65426e+06	54.167
DG(30:0)	DG	1 day, 6:00:00	1 day, 6:00:00	540.475	C33 H64 O5	31550	130084	412.311
DG(15:1/15:1)	DG	15:1/15:1	1 day, 6:02:00	536.444	C33 H60 O5	1906000	2.2892e+06	120.105
DG(6:0/23:1)	DG	6:0/23:1	1 day, 5:01:00	524.444	C32 H60 O5	346.4	0	0
DG(29:1)	DG	1 day, 5:01:00	1 day, 5:01:00	524.444	C32 H60 O5	1527000	3.39218e+06	222.147
DG(6:0/23:2)	DG	6:0/23:2	1 day, 5:02:00	522.428	C32 H58 O5	1302000	1.12202e+06	86.177
DG(29:4)	DG	1 day, 5:04:00	1 day, 5:04:00	518.397	C32 H54 O5	2075	1483.87	71.512
DG(28:2)	DG	1 day, 4:02:00	1 day, 4:02:00	508.413	C31 H56 O5	4068000	1.20218e+06	29.552
DG(15:2/13:0)	DG	15:2/13:0	1 day, 4:02:00	508.413	C31 H56 O5	4397000	6.20236e+06	141.059
DG(6:0/22:4)	DG	6:0/22:4	1 day, 4:04:00	504.382	C31 H52 O5	7005	4980.06	71.093
DG(6:0/22:5)	DG	6:0/22:5	1 day, 4:05:00	502.366	C31 H50 O5	122800	91804.1	74.759
DG(28:7)	DG	1 day, 4:07:00	1 day, 4:07:00	498.334	C31 H46 O5	163900	293719	179.206
DG(6:0/21:1)	DG	6:0/21:1	1 day, 3:01:00	496.413	C30 H56 O5	333500	194097	58.2
DG(10:0e/18:2)	DG	10:0e/18:2	28:2e	494.433	C31 H58 O4	3969000	7.90661e+06	199.209
DG(4:0/23:2)	DG	4:0/23:2	1 day, 3:02:00	494.397	C30 H54 O5	4906000	3.07174e+06	62.612
DG(10:0p/18:2)	DG	10:0p/18:2	28:2p	492.418	C31 H56 O4	2034000	1.87134e+06	92.003
DG(27:3)	DG	1 day, 3:03:00	1 day, 3:03:00	492.382	C30 H52 O5	913400	865593	94.766
DG(4:0/22:3)	DG	4:0/22:3	1 day, 2:03:00	478.366	C29 H50 O5	1805000	1.14406e+06	63.383
DG(10:0p/17:3)	DG	10:0p/17:3	27:3p	476.387	C30 H52 O4	37150	0	0
DG(17:4/9:0)	DG	17:4/9:0	1 day, 2:04:00	476.35	C29 H48 O5	5471000	2.02011e+06	36.924
DG(25:1)	DG	1 day, 1:01:00	1 day, 1:01:00	468.382	C28 H52 O5	328600	0	0
DG(25:2)	DG	1 day, 1:02:00	1 day, 1:02:00	466.366	C28 H50 O5	964100	618788	64.183
DG(9:0/16:2)	DG	9:0/16:2	1 day, 1:02:00	466.366	C28 H50 O5	84490	80028.1	94.719
DG(25:3)	DG	1 day, 1:03:00	1 day, 1:03:00	464.35	C28 H48 O5	2484000	4.59883e+06	185.138
DG(6:0/19:4)	DG	6:0/19:4	1 day, 1:04:00	462.334	C28 H46 O5	32060	45094.6	140.657
DG(4:0/21:4)	DG	4:0/21:4	1 day, 1:04:00	462.334	C28 H46 O5	1698	2783.21	163.911
DG(6:0/19:5)	DG	6:0/19:5	1 day, 1:05:00	460.319	C28 H44 O5	37820	27913.1	73.805
DG(4:0/21:6)	DG	4:0/21:6	1 day, 1:06:00	458.303	C28 H42 O5	4062000	5.87731e+06	144.69
DG(24:0)	DG	1 day, 0:00:00	1 day, 0:00:00	456.382	C27 H52 O5	769900	2.55869e+06	332.34
DG(25:1e)	DG	25:1e	25:1e	454.402	C28 H54 O4	0	0	0
DG(25:0p)	DG	25:0p	25:0p	454.402	C28 H54 O4	0	0	0
DG(24:1)	DG	1 day, 0:01:00	1 day, 0:01:00	454.366	C27 H50 O5	0	0	0
DG(25:2e)	DG	25:2e	25:2e	452.387	C28 H52 O4	606400	0	0
DG(8:0p/17:2)	DG	8:0p/17:2	25:2p	450.371	C28 H50 O4	14170	21093.3	148.859
DG(4:0/20:3)	DG	4:0/20:3	1 day, 0:03:00	450.334	C27 H46 O5	4043000	3.41973e+06	84.584
DG(4:0/20:4)	DG	4:0/20:4	1 day, 0:04:00	448.319	C27 H44 O5	10260	8732.8	85.115
DG(4:0/20:5)	DG	4:0/20:5	1 day, 0:05:00	446.303	C27 H42 O5	2650000	4127587	155.758
DG(24:1p)	DG	24:1p	24:1p	438.371	C27 H50 O4	875900	0	0
DG(23:2)	DG	23:02:00	23:02:00	438.334	C26 H46 O5	7024	5411.22	77.039
DG(23:4)	DG	23:04:00	23:04:00	434.303	C26 H42 O5	53110	125511	236.323
DG(4:0/19:4)	DG	4:0/19:4	23:04:00	434.303	C26 H42 O5	19910	19310.5	96.989
DG(22:0)	DG	22:00:00	22:00:00	428.35	C25 H48 O5	61770000	1.03902e+08	168.208
DG(4:0/18:3)	DG	4:0/18:3	22:03:00	422.303	C25 H42 O5	6900000	4.70911e+06	68.248
DG(22:3)	DG	22:03:00	22:03:00	422.303	C25 H42 O5	2940000	3.82235e+06	130.012
DG(6:0/15:0)	DG	6:0/15:0	21:00:00	414.334	C24 H46 O5	754.7	297.057	39.361
DG(21:1)	DG	21:01:00	21:01:00	412.319	C24 H44 O5	3043000	1.24918e+07	410.51
DG(21:2)	DG	21:02:00	21:02:00	410.303	C24 H42 O5	2372000	1352040	57
DG(4:0/17:2)	DG	4:0/17:2	21:02:00	410.303	C24 H42 O5	154300000	4.28348e+08	277.607
DG(4:0/17:3)	DG	4:0/17:3	21:03:00	408.288	C24 H40 O5	28350000	1.03775e+08	366.049
DG(21:0e)	DG	21:0e	21:0e	400.355	C24 H48 O4	486600	154851	31.823
DG(10:0/10:0)	DG	10:0/10:0	20:00:00	400.319	C23 H44 O5	690400	354541	51.353
DG(20:1)	DG	20:01:00	20:01:00	398.303	C23 H42 O5	32250	40753.4	126.367
DG(20:2)	DG	20:02:00	20:02:00	396.288	C23 H40 O5	707000	997655	141.111
DG(19:0)	DG	19:00:00	19:00:00	386.303	C22 H42 O5	684.7	1367.11	199.665
DG(4:0/15:0)	DG	4:0/15:0	19:00:00	386.303	C22 H42 O5	69040	60214.6	87.217
DG(20:0p)	DG	20:0p	20:0p	384.324	C23 H44 O4	396000000	1793832480	452.988
DG(19:1)	DG	19:01:00	19:01:00	384.288	C22 H40 O5	606400000	513075040	84.61
DG(4:0/15:1)	DG	4:0/15:1	19:01:00	384.288	C22 H40 O5	518600000	1472134262	283.867
DG(19:1)	DG	19:01:00	19:01:00	384.288	C22 H40 O5	42110000	1.47111e+07	34.935
DG(4:0/15:2)	DG	4:0/15:2	19:02:00	382.272	C22 H38 O5	182100000	243305631	133.611
DG(18:0)	DG	18:00:00	18:00:00	372.288	C21 H40 O5	2500000	0	0
DG(18:1)	DG	18:01:00	18:01:00	370.272	C21 H38 O5	11370000	9808899	86.27
DG(4:0/13:0)	DG	4:0/13:0	17:00:00	358.272	C20 H38 O5	280000	583215	208.291
DG(17:0)	DG	17:00:00	17:00:00	358.272	C20 H38 O5	240100	63816.2	26.579
DG(4:0/13:1)	DG	4:0/13:1	17:01:00	356.256	C20 H36 O5	2141000	6.14917e+06	287.21
DG(8:0/8:0)	DG	8:0/8:0	16:00:00	344.256	C19 H36 O5	2689000	1.0743e+07	399.515
DG(4:0/11:0)	DG	4:0/11:0	15:00:00	330.241	C18 H34 O5	12850000	4227136	32.896
DG(6:0/9:0)	DG	6:0/9:0	15:00:00	330.241	C18 H34 O5	9590000	6.31741e+06	65.875
DG(16:0p)	DG	16:0p	16:0p	328.261	C19 H36 O4	846100	575983	68.075
DG(6:0/8:0)	DG	6:0/8:0	14:00:00	316.225	C17 H32 O5	27100	22989.2	84.831
DG(4:0/9:0)	DG	4:0/9:0	13:00:00	302.209	C16 H30 O5	79760	63750.6	79.928
DG(4:0/8:0)	DG	4:0/8:0	12:00:00	288.194	C15 H28 O5	8972000	1.58551e+07	176.718
DG(12:0)	DG	12:00:00	12:00:00	288.194	C15 H28 O5	1604000	0	0
DGDG(33:4)	DGDG	1 day, 9:04:00	1 day, 9:04:00	898.565	C48 H82 O15	875700	3.73112e+06	426.073
DGDG(32:7)	DGDG	1 day, 8:07:00	1 day, 8:07:00	878.503	C47 H74 O15	9340000	2.84338e+06	30.443
DGDG(11:0/17:2)	DGDG	11:0/17:2	1 day, 4:02:00	832.518	C43 H76 O15	2908000	4.1088e+06	141.293
DGDG(13:0/15:3)	DGDG	13:0/15:3	1 day, 4:03:00	830.503	C43 H74 O15	1104000	0	0
DGDG(13:0/15:5)	DGDG	13:0/15:5	1 day, 4:05:00	826.471	C43 H70 O15	29150	51145.4	175.456
DGDG(13:0/13:0)	DGDG	13:0/13:0	1 day, 2:00:00	808.518	C41 H76 O15	4898000	946049	19.315
DGMG(20:4)	DGMG	20:04:00	20:04:00	702.383	C35 H58 O14	0	0	0
DGMG(7:0)	DGMG	07:00:00	07:00:00	528.242	C22 H40 O14	342800	573398	167.269
dMePE(24:5/22:6)	dMePE	24:5/22:6	1 day, 22:11:00	893.593	C53 H84 O8 N1 P1	10310000	9470766	91.86
dMePE(24:6/22:6)	dMePE	24:6/22:6	1 day, 22:12:00	891.578	C53 H82 O8 N1 P1	2153000	1.92246e+06	89.292
dMePE(45:7)	dMePE	1 day, 21:07:00	1 day, 21:07:00	887.64	C52 H90 O8 N1 P1	71990	52119.3	72.398
dMePE(45:12)	dMePE	1 day, 21:12:00	1 day, 21:12:00	877.562	C52 H80 O8 N1 P1	1398000	1.64301e+06	117.526
dMePE(22:4/22:5)	dMePE	22:4/22:5	1 day, 20:09:00	869.593	C51 H84 O8 N1 P1	54490000	1.42949e+07	26.234
dMePE(24:5/20:4)	dMePE	24:5/20:4	1 day, 20:09:00	869.593	C51 H84 O8 N1 P1	51600000	48307920	93.62
dMePE(24:6/20:4)	dMePE	24:6/20:4	1 day, 20:10:00	867.578	C51 H82 O8 N1 P1	29410000	7.99746e+06	27.193
dMePE(43:4)	dMePE	1 day, 19:04:00	1 day, 19:04:00	865.656	C50 H92 O8 N1 P1	49450	49557.3	100.217
dMePE(22:5/22:6)	dMePE	22:5/22:6	1 day, 20:11:00	865.562	C51 H80 O8 N1 P1	69130000	33714701	48.77
dMePE(26:2/16:0)	dMePE	26:2/16:0	1 day, 18:02:00	855.672	C49 H94 O8 N1 P1	25440000	1.11749e+08	439.266
dMePE(20:4/23:5)	dMePE	20:4/23:5	1 day, 19:09:00	855.578	C50 H82 O8 N1 P1	59190000	2.35979e+07	39.868
dMePE(42:3)	dMePE	1 day, 18:03:00	1 day, 18:03:00	853.656	C49 H92 O8 N1 P1	1950000	737470	37.819
dMePE(43:10)	dMePE	1 day, 19:10:00	1 day, 19:10:00	853.562	C50 H80 O8 N1 P1	40660000	1.66417e+07	40.929
dMePE(42:4)	dMePE	1 day, 18:04:00	1 day, 18:04:00	851.64	C49 H90 O8 N1 P1	665400	426794	64.141
dMePE(43:11)	dMePE	1 day, 19:11:00	1 day, 19:11:00	851.547	C50 H78 O8 N1 P1	71140000	3.16801e+07	44.532
dMePE(42:7)	dMePE	1 day, 18:07:00	1 day, 18:07:00	845.593	C49 H84 O8 N1 P1	230600000	80703082	34.997
dMePE(33:1/8:0)	dMePE	33:1/8:0	1 day, 17:01:00	843.672	C48 H94 O8 N1 P1	96030000	1.37788e+08	143.484
dMePE(22:4/20:4)	dMePE	22:4/20:4	1 day, 18:08:00	843.578	C49 H82 O8 N1 P1	119600000	37200384	31.104
dMePE(24:6/18:2)	dMePE	24:6/18:2	1 day, 18:08:00	843.578	C49 H82 O8 N1 P1	150900000	224465259	148.751
dMePE(18:2/23:0)	dMePE	18:2/23:0	1 day, 17:02:00	841.656	C48 H92 O8 N1 P1	69280	130017	187.669
dMePE(18:2/24:7)	dMePE	18:2/24:7	1 day, 18:09:00	841.562	C49 H80 O8 N1 P1	124500000	35486235	28.503
dMePE(20:3/22:6)	dMePE	20:3/22:6	1 day, 18:09:00	841.562	C49 H80 O8 N1 P1	131100000	37490667	28.597
dMePE(20:4/22:6)	dMePE	20:4/22:6	1 day, 18:10:00	839.547	C49 H78 O8 N1 P1	87080000	5.54586e+07	63.687
dMePE(18:0/23:4)	dMePE	18:0/23:4	1 day, 17:04:00	837.625	C48 H88 O8 N1 P1	98950000	204654327	206.826
dMePE(20:5/22:6)	dMePE	20:5/22:6	1 day, 18:11:00	837.531	C49 H76 O8 N1 P1	200900000	202961234	101.026
dMePE(18:0/22:0)	dMePE	18:0/22:0	1 day, 16:00:00	831.672	C47 H94 O8 N1 P1	93370000	4.16877e+08	446.478
dMePE(41:7)	dMePE	1 day, 17:07:00	1 day, 17:07:00	831.578	C48 H82 O8 N1 P1	164800000	178330080	108.21
dMePE(40:1)	dMePE	1 day, 16:01:00	1 day, 16:01:00	829.656	C47 H92 O8 N1 P1	44760000	1.89827e+08	424.099
dMePE(41:8)	dMePE	1 day, 17:08:00	1 day, 17:08:00	829.562	C48 H80 O8 N1 P1	162400000	240157120	147.88
dMePE(18:2/23:6)	dMePE	18:2/23:6	1 day, 17:08:00	829.562	C48 H80 O8 N1 P1	77040000	19880172	25.805
dMePE(40:2)	dMePE	1 day, 16:02:00	1 day, 16:02:00	827.64	C47 H90 O8 N1 P1	71560000	3.221e+08	450.112
dMePE(22:0/18:2)	dMePE	22:0/18:2	1 day, 16:02:00	827.64	C47 H90 O8 N1 P1	12870000	5.05678e+07	392.912
dMePE(41:9)	dMePE	1 day, 17:09:00	1 day, 17:09:00	827.547	C48 H78 O8 N1 P1	168300000	6.65425e+07	39.538
dMePE(41:10)	dMePE	1 day, 17:10:00	1 day, 17:10:00	825.531	C48 H76 O8 N1 P1	21530000	1.50023e+07	69.681
dMePE(20:4/21:6)	dMePE	20:4/21:6	1 day, 17:10:00	825.531	C48 H76 O8 N1 P1	21850000	1.24045e+07	56.771
dMePE(32:5/8:0)	dMePE	32:5/8:0	1 day, 16:05:00	821.593	C47 H84 O8 N1 P1	85700000	4.17882e+07	48.761
dMePE(40:6)	dMePE	1 day, 16:06:00	1 day, 16:06:00	819.578	C47 H82 O8 N1 P1	27440000	1.38289e+07	50.397
dMePE(39:0)	dMePE	1 day, 15:00:00	1 day, 15:00:00	817.656	C46 H92 O8 N1 P1	0	0	0
dMePE(40:7)	dMePE	1 day, 16:07:00	1 day, 16:07:00	817.562	C47 H80 O8 N1 P1	360100000	324720175	90.175
dMePE(39:6)	dMePE	1 day, 15:06:00	1 day, 15:06:00	805.562	C46 H80 O8 N1 P1	144000000	34964640	24.281
dMePE(16:0/23:6)	dMePE	16:0/23:6	1 day, 15:06:00	805.562	C46 H80 O8 N1 P1	124100000	18138456	14.616
dMePE(18:1/21:5)	dMePE	18:1/21:5	1 day, 15:06:00	805.562	C46 H80 O8 N1 P1	161500000	43936075	27.205
dMePE(16:0/22:0)	dMePE	16:0/22:0	1 day, 14:00:00	803.64	C45 H90 O8 N1 P1	35660	71320	200
dMePE(39:7)	dMePE	1 day, 15:07:00	1 day, 15:07:00	803.547	C46 H78 O8 N1 P1	352700000	126739218	35.934
dMePE(39:8)	dMePE	1 day, 15:08:00	1 day, 15:08:00	801.531	C46 H76 O8 N1 P1	13280000	8033072	60.49
dMePE(18:1/20:2)	dMePE	18:1/20:2	1 day, 14:03:00	797.593	C45 H84 O8 N1 P1	23650000	9.09082e+06	38.439
dMePE(17:0/21:4)	dMePE	17:0/21:4	1 day, 14:04:00	795.578	C45 H82 O8 N1 P1	57700000	27040528	46.864
dMePE(16:0/22:5)	dMePE	16:0/22:5	1 day, 14:05:00	793.562	C45 H80 O8 N1 P1	105800000	33515324	31.678
dMePE(16:0/22:6)	dMePE	16:0/22:6	1 day, 14:06:00	791.547	C45 H78 O8 N1 P1	38230000	1.22233e+07	31.973
dMePE(38:7)	dMePE	1 day, 14:07:00	1 day, 14:07:00	789.531	C45 H76 O8 N1 P1	30270000	2.24013e+07	74.005
dMePE(37:3)	dMePE	1 day, 13:03:00	1 day, 13:03:00	783.578	C44 H82 O8 N1 P1	840200	237919	28.317
dMePE(16:0/21:4)	dMePE	16:0/21:4	1 day, 13:04:00	781.562	C44 H80 O8 N1 P1	5276000	5.63899e+06	106.88
dMePE(38:4p)	dMePE	38:4p	38:4p	779.583	C45 H82 O7 N1 P1	36590000	1.9404e+07	53.031
dMePE(15:1/22:4)	dMePE	15:1/22:4	1 day, 13:05:00	779.547	C44 H78 O8 N1 P1	34050000	1.8482e+07	54.279
dMePE(16:0/21:5)	dMePE	16:0/21:5	1 day, 13:05:00	779.547	C44 H78 O8 N1 P1	8067000	3.47486e+06	43.075
dMePE(16:0e/22:6)	dMePE	16:0e/22:6	38:6e	777.567	C45 H80 O7 N1 P1	60280000	1.42827e+07	23.694
dMePE(16:0p/22:5)	dMePE	16:0p/22:5	38:5p	777.567	C45 H80 O7 N1 P1	68520000	2.64241e+07	38.564
dMePE(15:0/22:6)	dMePE	15:0/22:6	1 day, 13:06:00	777.531	C44 H76 O8 N1 P1	46920000	3.61946e+07	77.141
dMePE(15:1/22:5)	dMePE	15:1/22:5	1 day, 13:06:00	777.531	C44 H76 O8 N1 P1	23250000	19921530	85.684
dMePE(16:0/21:6)	dMePE	16:0/21:6	1 day, 13:06:00	777.531	C44 H76 O8 N1 P1	15450000	1.38282e+07	89.503
dMePE(38:6p)	dMePE	38:6p	38:6p	775.552	C45 H78 O7 N1 P1	28220000	2.41936e+07	85.732
dMePE(37:7)	dMePE	1 day, 13:07:00	1 day, 13:07:00	775.515	C44 H74 O8 N1 P1	12700000	8985885	70.755
dMePE(15:1/22:6)	dMePE	15:1/22:6	1 day, 13:07:00	775.515	C44 H74 O8 N1 P1	32680000	2.89852e+07	88.694
dMePE(15:2/22:6)	dMePE	15:2/22:6	1 day, 13:08:00	773.5	C44 H72 O8 N1 P1	11610000	1.03776e+07	89.385
dMePE(16:0/20:4)	dMePE	16:0/20:4	1 day, 12:04:00	767.547	C43 H78 O8 N1 P1	188900000	105732997	55.973
dMePE(15:2/21:6)	dMePE	15:2/21:6	1 day, 12:08:00	759.484	C43 H70 O8 N1 P1	117900	95865.7	81.311
dMePE(16:0e/20:4)	dMePE	16:0e/20:4	36:4e	753.567	C43 H80 O7 N1 P1	122000000	112702380	92.379
dMePE(35:4)	dMePE	1 day, 11:04:00	1 day, 11:04:00	753.531	C42 H76 O8 N1 P1	58760000	57211674	97.365
dMePE(15:0/20:4)	dMePE	15:0/20:4	1 day, 11:04:00	753.531	C42 H76 O8 N1 P1	70820000	5.7889e+07	81.741
dMePE(36:4p)	dMePE	36:4p	36:4p	751.552	C43 H78 O7 N1 P1	182000000	173107480	95.114
dMePE(35:5)	dMePE	1 day, 11:05:00	1 day, 11:05:00	751.515	C42 H74 O8 N1 P1	46510000	28245523	60.73
dMePE(15:2/20:4)	dMePE	15:2/20:4	1 day, 11:06:00	749.5	C42 H72 O8 N1 P1	21470000	5.60668e+06	26.114
dMePE(35:7)	dMePE	1 day, 11:07:00	1 day, 11:07:00	747.484	C42 H70 O8 N1 P1	6389000	4.21297e+06	65.941
dMePE(22:6/13:1)	dMePE	22:6/13:1	1 day, 11:07:00	747.484	C42 H70 O8 N1 P1	38550000	68151003	176.786
dMePE(16:0/18:2)	dMePE	16:0/18:2	1 day, 10:02:00	743.547	C41 H78 O8 N1 P1	70240000	33149768	47.195
dMePE(34:4)	dMePE	1 day, 10:04:00	1 day, 10:04:00	739.515	C41 H74 O8 N1 P1	61220000	3.52633e+07	57.601
dMePE(34:6)	dMePE	1 day, 10:06:00	1 day, 10:06:00	735.484	C41 H70 O8 N1 P1	1874000	1.72211e+06	91.895
dMePE(33:3)	dMePE	1 day, 9:03:00	1 day, 9:03:00	727.515	C40 H74 O8 N1 P1	44530000	1.01422e+08	227.761
dMePE(34:4e)	dMePE	34:4e	34:4e	725.536	C41 H76 O7 N1 P1	24380000	1.94718e+07	79.868
dMePE(33:4)	dMePE	1 day, 9:04:00	1 day, 9:04:00	725.5	C40 H72 O8 N1 P1	64800000	83712528	129.186
dMePE(20:4/13:0)	dMePE	20:4/13:0	1 day, 9:04:00	725.5	C40 H72 O8 N1 P1	63380000	67616953	106.685
dMePE(34:4p)	dMePE	34:4p	34:4p	723.52	C41 H74 O7 N1 P1	121400000	99463020	81.93
dMePE(33:5)	dMePE	1 day, 9:05:00	1 day, 9:05:00	723.484	C40 H70 O8 N1 P1	24740000	22618545	91.425
dMePE(20:4/13:1)	dMePE	20:4/13:1	1 day, 9:05:00	723.484	C40 H70 O8 N1 P1	25550000	13857809	54.238
dMePE(34:5p)	dMePE	34:5p	34:5p	721.505	C41 H72 O7 N1 P1	14220000	7.42128e+06	52.189
dMePE(33:6)	dMePE	1 day, 9:06:00	1 day, 9:06:00	721.468	C40 H68 O8 N1 P1	1172000	463092	39.513
dMePE(20:5/13:1)	dMePE	20:5/13:1	1 day, 9:06:00	721.468	C40 H68 O8 N1 P1	7206000	8.91721e+06	123.747
dMePE(16:0/16:0)	dMePE	16:0/16:0	1 day, 8:00:00	719.547	C39 H78 O8 N1 P1	9132000	5.96922e+06	65.366
dMePE(18:0/13:0)	dMePE	18:0/13:0	1 day, 7:00:00	705.531	C38 H76 O8 N1 P1	111600	404485	362.442
dMePE(31:2)	dMePE	1 day, 7:02:00	1 day, 7:02:00	701.5	C38 H72 O8 N1 P1	219100000	687930180	313.98
dMePE(31:5)	dMePE	1 day, 7:05:00	1 day, 7:05:00	695.453	C38 H66 O8 N1 P1	1971000	3.13722e+06	159.169
dMePE(29:0)	dMePE	1 day, 5:00:00	1 day, 5:00:00	677.5	C36 H72 O8 N1 P1	19210	0	0
dMePE(19:1/10:0)	dMePE	19:1/10:0	1 day, 5:01:00	675.484	C36 H70 O8 N1 P1	1332000	2.92603e+06	219.672
dMePE(20:0/8:0)	dMePE	20:0/8:0	1 day, 4:00:00	663.484	C35 H70 O8 N1 P1	1488000	5.23063e+06	351.521
dMePE(14:0/14:1)	dMePE	14:0/14:1	1 day, 4:01:00	661.468	C35 H68 O8 N1 P1	1196000	625951	52.337
dMePE(28:4)	dMePE	1 day, 4:04:00	1 day, 4:04:00	655.421	C35 H62 O8 N1 P1	125100	85419.5	68.281
dMePE(28:5)	dMePE	1 day, 4:05:00	1 day, 4:05:00	653.406	C35 H60 O8 N1 P1	592300	469895	79.334
dMePE(27:0)	dMePE	1 day, 3:00:00	1 day, 3:00:00	649.468	C34 H68 O8 N1 P1	0	0	0
dMePE(9:0/18:1)	dMePE	9:0/18:1	1 day, 3:01:00	647.453	C34 H66 O8 N1 P1	7135	9601.21	134.565
dMePE(17:4/10:0)	dMePE	17:4/10:0	1 day, 3:04:00	641.406	C34 H60 O8 N1 P1	646100	1.70279e+06	263.549
dMePE(26:0)	dMePE	1 day, 2:00:00	1 day, 2:00:00	635.453	C33 H66 O8 N1 P1	758400	1.13159e+06	149.207
dMePE(6:0/20:2)	dMePE	6:0/20:2	1 day, 2:02:00	631.421	C33 H62 O8 N1 P1	3419000	7.3381e+06	214.627
dMePE(26:4)	dMePE	1 day, 2:04:00	1 day, 2:04:00	627.39	C33 H58 O8 N1 P1	54980	50871.3	92.527
dMePE(11:0/14:1)	dMePE	11:0/14:1	1 day, 1:01:00	619.421	C32 H62 O8 N1 P1	1485000	1.24201e+06	83.637
dMePE(17:1/8:0)	dMePE	17:1/8:0	1 day, 1:01:00	619.421	C32 H62 O8 N1 P1	75770	63243.7	83.468
dMePE(6:0/18:0)	dMePE	6:0/18:0	1 day, 0:00:00	607.421	C31 H62 O8 N1 P1	61100	70223.5	114.932
dMePE(6:0/18:1)	dMePE	6:0/18:1	1 day, 0:01:00	605.406	C31 H60 O8 N1 P1	3079000	2.66669e+06	86.609
dMePE(6:0/18:3)	dMePE	6:0/18:3	1 day, 0:03:00	601.374	C31 H56 O8 N1 P1	1696000	1.71849e+06	101.326
dMePE(8:0/14:0)	dMePE	8:0/14:0	22:00:00	579.39	C29 H58 O8 N1 P1	3640000	6.20609e+06	170.497
dMePE(6:0/15:0)	dMePE	6:0/15:0	21:00:00	565.374	C28 H56 O8 N1 P1	121300	77602.9	63.976
dMePE(8:0/13:0)	dMePE	8:0/13:0	21:00:00	565.374	C28 H56 O8 N1 P1	4634000	9.066e+06	195.641
dMePE(21:2)	dMePE	21:02:00	21:02:00	561.343	C28 H52 O8 N1 P1	6129000	4.30617e+06	70.259
dMePE(18:0)	dMePE	18:00:00	18:00:00	523.327	C25 H50 O8 N1 P1	119300	58686.1	49.192
dMePE(16:0e)	dMePE	16:0e	16:0e	481.317	C23 H48 O7 N1 P1	3161000	1.60149e+06	50.664
dMePE(16:0p)	dMePE	16:0p	16:0p	479.301	C23 H46 O7 N1 P1	7324000	3.36963e+06	46.008
FA(30:4)	FA	1 day, 6:04:00	1 day, 6:04:00	444.397	O2 H52 C30	10070000	5.29189e+06	52.551
FA(27:1)	FA	1 day, 3:01:00	1 day, 3:01:00	408.397	O2 H52 C27	31930000	6.94446e+06	21.749
FA(26:6)	FA	1 day, 2:06:00	1 day, 2:06:00	384.303	O2 H40 C26	4328000	4.63737e+06	107.148
FA(24:4)	FA	1 day, 0:04:00	1 day, 0:04:00	360.303	O2 H40 C24	3340000	8.63059e+06	258.401
FA(23:5)	FA	23:05:00	23:05:00	344.272	O2 H36 C23	8232000	1.12179e+07	136.272
FA(22:6)	FA	22:06:00	22:06:00	328.24	O2 H32 C22	5937000	3.81375e+06	64.237
FA(21:6)	FA	21:06:00	21:06:00	314.225	O2 H30 C21	171200	94570.9	55.24
FA(20:4)	FA	20:04:00	20:04:00	304.24	O2 H32 C20	13620000	1.01109e+07	74.236
FA(19:1)	FA	19:01:00	19:01:00	296.272	O2 H36 C19	56650	30587	53.993
FA(16:0)	FA	16:00:00	16:00:00	256.24	O2 H32 C16	1727000	1.33119e+06	77.081
FA(15:0)	FA	15:00:00	15:00:00	242.225	O2 H30 C15	44960000	2.60683e+07	57.981
FA(15:1)	FA	15:01:00	15:01:00	240.209	O2 H28 C15	48530000	2.89836e+07	59.723
FA(15:2)	FA	15:02:00	15:02:00	238.193	O2 H26 C15	6313000	1.02247e+07	161.962
LdMePE(18:0)	LdMePE	18:00:00	18:00:00	509.348	C25 H52 O7 N1 P1	2314000	3.44747e+06	148.983
LdMePE(16:0)	LdMePE	16:00:00	16:00:00	481.317	C23 H48 O7 N1 P1	17860000	7.69302e+06	43.074
LdMePE(10:0e)	LdMePE	10:0e	10:0e	383.244	C17 H38 O6 N1 P1	1482000	1.64985e+06	111.326
LdMePE(9:0)	LdMePE	09:00:00	09:00:00	383.207	C16 H34 O7 N1 P1	1581000	1.86621e+06	118.04
LdMePE(10:0p)	LdMePE	10:0p	10:0p	381.228	C17 H36 O6 N1 P1	19610	23662.6	120.666
LPA(20:1p)	LPA	20:1p	20:1p	448.295	C23 H45 O6 N0 P1	2408000	6.78278e+06	281.677
LPA(16:0)	LPA	16:00:00	16:00:00	410.243	C19 H39 O7 N0 P1	1933000	535325	27.694
LPA(14:1)	LPA	14:01:00	14:01:00	380.196	C17 H33 O7 N0 P1	1220000	1.01423e+06	83.134
LPA(13:0)	LPA	13:00:00	13:00:00	368.196	C16 H33 O7 N0 P1	65650	69612.6	106.036
LPC(38:0)	LPC	1 day, 14:00:00	1 day, 14:00:00	803.677	C46 H94 O7 N1 P1	73380000	1.43498e+08	195.554
LPC(38:0)	LPC	1 day, 14:00:00	1 day, 14:00:00	803.677	C46 H94 O7 N1 P1	8463000	1.5614e+07	184.497
LPC(38:4)	LPC	1 day, 14:04:00	1 day, 14:04:00	795.614	C46 H86 O7 N1 P1	30260000	2.50774e+07	82.873
LPC(37:1)	LPC	1 day, 13:01:00	1 day, 13:01:00	787.645	C45 H90 O7 N1 P1	998100	1.01212e+06	101.405
LPC(37:2)	LPC	1 day, 13:02:00	1 day, 13:02:00	785.63	C45 H88 O7 N1 P1	426600000	472510692	110.762
LPC(37:3)	LPC	1 day, 13:03:00	1 day, 13:03:00	783.614	C45 H86 O7 N1 P1	14060000	7439849	52.915
LPC(37:4)	LPC	1 day, 13:04:00	1 day, 13:04:00	781.598	C45 H84 O7 N1 P1	539400000	261479544	48.476
LPC(37:5)	LPC	1 day, 13:05:00	1 day, 13:05:00	779.583	C45 H82 O7 N1 P1	204200000	3.37191e+08	165.128
LPC(35:4)	LPC	1 day, 11:04:00	1 day, 11:04:00	753.567	C43 H80 O7 N1 P1	6972000	6.95143e+06	99.705
LPC(35:6)	LPC	1 day, 11:06:00	1 day, 11:06:00	749.536	C43 H76 O7 N1 P1	23160000	1.62558e+07	70.189
LPC(33:0)	LPC	1 day, 9:00:00	1 day, 9:00:00	733.598	C41 H84 O7 N1 P1	4113000	1.03824e+06	25.243
LPC(33:1)	LPC	1 day, 9:01:00	1 day, 9:01:00	731.583	C41 H82 O7 N1 P1	33280000	9.57818e+07	287.806
LPC(33:6)	LPC	1 day, 9:06:00	1 day, 9:06:00	721.505	C41 H72 O7 N1 P1	6036000	1.25351e+07	207.673
LPC(31:5)	LPC	1 day, 7:05:00	1 day, 7:05:00	695.489	C39 H70 O7 N1 P1	76550	57968.3	75.726
LPC(29:3)	LPC	1 day, 5:03:00	1 day, 5:03:00	671.489	C37 H70 O7 N1 P1	1458000	2.38102e+06	163.307
LPC(27:0)	LPC	1 day, 3:00:00	1 day, 3:00:00	649.505	C35 H72 O7 N1 P1	4915000	1.82149e+07	370.599
LPC(26:0)	LPC	1 day, 2:00:00	1 day, 2:00:00	635.489	C34 H70 O7 N1 P1	1758000	3.61652e+06	205.718
LPC(25:0)	LPC	1 day, 1:00:00	1 day, 1:00:00	621.473	C33 H68 O7 N1 P1	1549000	2.46822e+06	159.343
LPC(25:3)	LPC	1 day, 1:03:00	1 day, 1:03:00	615.426	C33 H62 O7 N1 P1	890500	2.43211e+06	273.117
LPC(24:0)	LPC	1 day, 0:00:00	1 day, 0:00:00	607.458	C32 H66 O7 N1 P1	274500	367492	133.877
LPC(24:5)	LPC	1 day, 0:05:00	1 day, 0:05:00	597.379	C32 H56 O7 N1 P1	2464000	9.88949e+06	401.359
LPC(24:6)	LPC	1 day, 0:06:00	1 day, 0:06:00	595.364	C32 H54 O7 N1 P1	6921000	1.83323e+06	26.488
LPC(23:0)	LPC	23:00:00	23:00:00	593.442	C31 H64 O7 N1 P1	30860	83405	270.269
LPC(23:4)	LPC	23:04:00	23:04:00	585.379	C31 H56 O7 N1 P1	21240000	24893280	117.2
LPC(23:5)	LPC	23:05:00	23:05:00	583.364	C31 H54 O7 N1 P1	79940	90980.5	113.811
LPC(23:6)	LPC	23:06:00	23:06:00	581.348	C31 H52 O7 N1 P1	194900	266884	136.934
LPC(22:0)	LPC	22:00:00	22:00:00	579.426	C30 H62 O7 N1 P1	5403000	6.60781e+06	122.299
LPC(22:2)	LPC	22:02:00	22:02:00	575.395	C30 H58 O7 N1 P1	1713000	3.11475e+06	181.83
LPC(22:5)	LPC	22:05:00	22:05:00	569.348	C30 H52 O7 N1 P1	186600	102244	54.793
LPC(22:6)	LPC	22:06:00	22:06:00	567.332	C30 H50 O7 N1 P1	1937000	695674	35.915
LPC(21:3)	LPC	21:03:00	21:03:00	559.364	C29 H54 O7 N1 P1	1101000	1.1327e+06	102.879
LPC(21:4)	LPC	21:04:00	21:04:00	557.348	C29 H52 O7 N1 P1	1466000	1.45892e+06	99.517
LPC(20:1)	LPC	20:01:00	20:01:00	549.379	C28 H56 O7 N1 P1	17200	34939.4	203.136
LPC(20:2)	LPC	20:02:00	20:02:00	547.364	C28 H54 O7 N1 P1	1733000	503003	29.025
LPC(20:3)	LPC	20:03:00	20:03:00	545.348	C28 H52 O7 N1 P1	14430000	3884556	26.92
LPC(20:4)	LPC	20:04:00	20:04:00	543.332	C28 H50 O7 N1 P1	4470000	1.90936e+06	42.715
LPC(20:5)	LPC	20:05:00	20:05:00	541.317	C28 H48 O7 N1 P1	4015000	1.03944e+06	25.889
LPC(20:0e)	LPC	20:0e	20:0e	537.416	C28 H60 O6 N1 P1	242000	197925	81.787
LPC(19:0)	LPC	19:00:00	19:00:00	537.379	C27 H56 O7 N1 P1	1723000	1.1846e+06	68.752
LPC(20:0p)	LPC	20:0p	20:0p	535.4	C28 H58 O6 N1 P1	2033000	1.55264e+06	76.372
LPC(19:1)	LPC	19:01:00	19:01:00	535.364	C27 H54 O7 N1 P1	10840000	5792354	53.435
LPC(20:1p)	LPC	20:1p	20:1p	533.385	C28 H56 O6 N1 P1	2142000	2.53523e+06	118.358
LPC(19:2)	LPC	19:02:00	19:02:00	533.348	C27 H52 O7 N1 P1	1352000	2.57667e+06	190.582
LPC(19:3)	LPC	19:03:00	19:03:00	531.332	C27 H50 O7 N1 P1	2715000	1.45128e+06	53.454
LPC(19:5)	LPC	19:05:00	19:05:00	527.301	C27 H46 O7 N1 P1	6487000	2.89054e+06	44.559
LPC(18:0)	LPC	18:00:00	18:00:00	523.364	C26 H54 O7 N1 P1	191700000	60452595	31.535
LPC(18:1)	LPC	18:01:00	18:01:00	521.348	C26 H52 O7 N1 P1	32100000	6640206	20.686
LPC(18:2)	LPC	18:02:00	18:02:00	519.332	C26 H50 O7 N1 P1	22690000	5.68816e+06	25.069
LPC(18:3)	LPC	18:03:00	18:03:00	517.317	C26 H48 O7 N1 P1	123800000	68352456	55.212
LPC(18:4)	LPC	18:04:00	18:04:00	515.301	C26 H46 O7 N1 P1	3008000	1.05527e+07	350.821
LPC(18:0e)	LPC	18:0e	18:0e	509.385	C26 H56 O6 N1 P1	23010000	3.95671e+07	171.956
LPC(17:0)	LPC	17:00:00	17:00:00	509.348	C25 H52 O7 N1 P1	83790000	6.27151e+07	74.848
LPC(18:0p)	LPC	18:0p	18:0p	507.369	C26 H54 O6 N1 P1	1597000	595154	37.267
LPC(17:1)	LPC	17:01:00	17:01:00	507.332	C25 H50 O7 N1 P1	782600	2.36095e+06	301.68
LPC(18:1p)	LPC	18:1p	18:1p	505.353	C26 H52 O6 N1 P1	723200	241064	33.333
LPC(17:2)	LPC	17:02:00	17:02:00	505.317	C25 H48 O7 N1 P1	76070	55967	73.573
LPC(17:4)	LPC	17:04:00	17:04:00	501.286	C25 H44 O7 N1 P1	7357000	2.14346e+06	29.135
LPC(16:0)	LPC	16:00:00	16:00:00	495.332	C24 H50 O7 N1 P1	161900000	43251585	26.715
LPC(16:1)	LPC	16:01:00	16:01:00	493.317	C24 H48 O7 N1 P1	4837000	2.74069e+06	56.661
LPC(16:0e)	LPC	16:0e	16:0e	481.353	C24 H52 O6 N1 P1	5162000	1.25344e+06	24.282
LPC(15:0)	LPC	15:00:00	15:00:00	481.317	C23 H48 O7 N1 P1	4981000	4.16437e+06	83.605
LPC(16:0p)	LPC	16:0p	16:0p	479.338	C24 H50 O6 N1 P1	6327000	1.3405e+06	21.187
LPC(15:1)	LPC	15:01:00	15:01:00	479.301	C23 H46 O7 N1 P1	5294000	4.10063e+06	77.458
LPC(16:1p)	LPC	16:1p	16:1p	477.322	C24 H48 O6 N1 P1	4791000	4.41103e+06	92.069
LPC(15:2)	LPC	15:02:00	15:02:00	477.286	C23 H44 O7 N1 P1	3369000	3.69953e+06	109.811
LPC(14:0)	LPC	14:00:00	14:00:00	467.301	C22 H46 O7 N1 P1	8325000	2.7798e+06	33.391
LPC(14:1)	LPC	14:01:00	14:01:00	465.286	C22 H44 O7 N1 P1	737200	1.16459e+06	157.975
LPC(12:0)	LPC	12:00:00	12:00:00	439.27	C20 H42 O7 N1 P1	2866000	6.37814e+06	222.545
LPC(12:0p)	LPC	12:0p	12:0p	423.275	C20 H42 O6 N1 P1	325900	519709	159.469
LPC(10:0e)	LPC	10:0e	10:0e	397.259	C18 H40 O6 N1 P1	4050000	10173195	251.19
LPC(9:0)	LPC	09:00:00	09:00:00	397.223	C17 H36 O7 N1 P1	15410000	62227121	403.81
LPE(23:0)	LPE	23:00:00	23:00:00	551.395	C28 H58 O7 N1 P1	866000	372536	43.018
LPE(22:4)	LPE	22:04:00	22:04:00	529.317	C27 H48 O7 N1 P1	7839000	3.59489e+06	45.859
LPE(22:5)	LPE	22:05:00	22:05:00	527.301	C27 H46 O7 N1 P1	6190000	2.15263e+06	34.776
LPE(22:6)	LPE	22:06:00	22:06:00	525.285	C27 H44 O7 N1 P1	6528000	2.59534e+06	39.757
LPE(21:1)	LPE	21:01:00	21:01:00	521.348	C26 H52 O7 N1 P1	3000000	9902610	330.087
LPE(20:2)	LPE	20:02:00	20:02:00	505.317	C25 H48 O7 N1 P1	10160000	5.53232e+06	54.452
LPE(20:4)	LPE	20:04:00	20:04:00	501.286	C25 H44 O7 N1 P1	27660000	1.54755e+07	55.949
LPE(20:5)	LPE	20:05:00	20:05:00	499.27	C25 H42 O7 N1 P1	2684000	1.53031e+06	57.016
LPE(19:0)	LPE	19:00:00	19:00:00	495.332	C24 H50 O7 N1 P1	141800	126924	89.509
LPE(19:3)	LPE	19:03:00	19:03:00	489.286	C24 H44 O7 N1 P1	743700	1.98685e+06	267.157
LPE(18:0)	LPE	18:00:00	18:00:00	481.317	C23 H48 O7 N1 P1	19560000	9.23956e+06	47.237
LPE(18:1)	LPE	18:01:00	18:01:00	479.301	C23 H46 O7 N1 P1	5567000	3.42627e+06	61.546
LPE(18:2)	LPE	18:02:00	18:02:00	477.286	C23 H44 O7 N1 P1	6806000	5.15371e+06	75.723
LPE(18:4)	LPE	18:04:00	18:04:00	473.254	C23 H40 O7 N1 P1	1137000	2.71866e+06	239.108
LPE(17:1)	LPE	17:01:00	17:01:00	465.286	C22 H44 O7 N1 P1	1440000	3216600	223.375
LPE(17:4)	LPE	17:04:00	17:04:00	459.239	C22 H38 O7 N1 P1	1949	1257.07	64.498
LPE(16:0)	LPE	16:00:00	16:00:00	453.286	C21 H44 O7 N1 P1	12910000	4681166	36.26
LPE(16:1)	LPE	16:01:00	16:01:00	451.27	C21 H42 O7 N1 P1	652000	483980	74.23
LPE(16:2)	LPE	16:02:00	16:02:00	449.254	C21 H40 O7 N1 P1	241300	199869	82.83
LPE(16:0e)	LPE	16:0e	16:0e	439.306	C21 H46 O6 N1 P1	4094000	1.49296e+06	36.467
LPE(15:1)	LPE	15:01:00	15:01:00	437.254	C20 H40 O7 N1 P1	937700	1.75371e+06	187.023
LPE(16:1p)	LPE	16:1p	16:1p	435.275	C21 H42 O6 N1 P1	15230000	6.22092e+07	408.465
LPE(15:2)	LPE	15:02:00	15:02:00	435.239	C20 H38 O7 N1 P1	24820000	1.04894e+08	422.617
LPE(14:1)	LPE	14:01:00	14:01:00	423.239	C19 H38 O7 N1 P1	141300000	312579621	221.217
LPE(14:0p)	LPE	14:0p	14:0p	409.259	C19 H40 O6 N1 P1	19190000	1.36541e+07	71.152
LPE(12:0)	LPE	12:00:00	12:00:00	397.223	C17 H36 O7 N1 P1	126500000	510450270	403.518
LPE(12:0e)	LPE	12:0e	12:0e	383.244	C17 H38 O6 N1 P1	2177000	6.58125e+06	302.308
LPE(11:0)	LPE	11:00:00	11:00:00	383.207	C16 H34 O7 N1 P1	1700000	5.00211e+06	294.242
LPE(12:0p)	LPE	12:0p	12:0p	381.228	C17 H36 O6 N1 P1	219000	291815	133.249
LPE(10:0)	LPE	10:00:00	10:00:00	369.192	C15 H32 O7 N1 P1	680700	853189	125.34
LPE(9:0)	LPE	09:00:00	09:00:00	355.176	C14 H30 O7 N1 P1	5241000	9.06111e+06	172.889
LPE(10:0p)	LPE	10:0p	10:0p	353.197	C15 H32 O6 N1 P1	1744000	1.32281e+06	75.849
LPE(8:0)	LPE	08:00:00	08:00:00	341.16	C13 H28 O7 N1 P1	2037	0	0
LPE(8:0e)	LPE	8:0e	8:0e	327.181	C13 H30 O6 N1 P1	408100	788233	193.147
LPE(8:0p)	LPE	8:0p	8:0p	325.165	C13 H28 O6 N1 P1	249600	538699	215.825
LPE(6:0)	LPE	06:00:00	06:00:00	313.129	C11 H24 O7 N1 P1	5853000	1.96558e+07	335.824
LPE(4:0)	LPE	04:00:00	04:00:00	285.098	C9 H20 O7 N1 P1	3977000	1.3777e+07	346.418
LPEt(34:1)	LPEt	1 day, 10:01:00	1 day, 10:01:00	688.541	C39 H77 O7 N0 P1	3244000	2.29646e+06	70.791
LPEt(27:6)	LPEt	1 day, 3:06:00	1 day, 3:06:00	580.353	C32 H53 O7 N0 P1	39570000	3.12247e+06	7.891
LPEt(22:1)	LPEt	22:01:00	22:01:00	520.353	C27 H53 O7 N0 P1	663100000	103344135	15.585
LPEt(22:4)	LPEt	22:04:00	22:04:00	514.306	C27 H47 O7 N0 P1	6492000	1.07971e+07	166.314
LPEt(22:6)	LPEt	22:06:00	22:06:00	510.275	C27 H43 O7 N0 P1	3190000	1.59411e+06	49.972
LPEt(10:0)	LPEt	10:00:00	10:00:00	354.181	C15 H31 O7 N0 P1	2606000	5.44333e+06	208.877
LPEt(10:0e)	LPEt	10:0e	10:0e	340.202	C15 H33 O6 N0 P1	293300	183685	62.627
LPEt(9:0)	LPEt	09:00:00	09:00:00	340.165	C14 H29 O7 N0 P1	670200	460769	68.751
LPEt(8:0)	LPEt	08:00:00	08:00:00	326.149	C13 H27 O7 N0 P1	76440000	2.37978e+08	311.327
LPG(29:5)	LPG	1 day, 5:05:00	1 day, 5:05:00	656.405	C35 H61 O9 N0 P1	2021000	2.82063e+06	139.566
LPG(26:4)	LPG	1 day, 2:04:00	1 day, 2:04:00	616.374	C32 H57 O9 N0 P1	2202000	1.8499e+06	84.01
LPG(23:3)	LPG	23:03:00	23:03:00	576.343	C29 H53 O9 N0 P1	638200	578720	90.68
LPG(22:5)	LPG	22:05:00	22:05:00	558.296	C28 H47 O9 N0 P1	23040000	1.79629e+07	77.964
LPG(22:6)	LPG	22:06:00	22:06:00	556.28	C28 H45 O9 N0 P1	181400	90106.8	49.673
LPG(21:6)	LPG	21:06:00	21:06:00	542.264	C27 H43 O9 N0 P1	603900	311467	51.576
LPG(20:1)	LPG	20:01:00	20:01:00	538.327	C26 H51 O9 N0 P1	873100	3.20737e+06	367.354
LPG(20:4)	LPG	20:04:00	20:04:00	532.28	C26 H45 O9 N0 P1	140600	121535	86.44
LPG(19:4)	LPG	19:04:00	19:04:00	518.264	C25 H43 O9 N0 P1	4125000	0	0
LPG(12:0)	LPG	12:00:00	12:00:00	428.217	C18 H37 O9 N0 P1	544500	572765	105.191
LPG(12:0p)	LPG	12:0p	12:0p	412.223	C18 H37 O8 N0 P1	132100000	383763710	290.51
LPG(10:0)	LPG	10:00:00	10:00:00	400.186	C16 H33 O9 N0 P1	5428000	2.42942e+07	447.572
LPG(10:0p)	LPG	10:0p	10:0p	384.191	C16 H33 O8 N0 P1	520700000	2312657808	444.144
LPG(8:0e)	LPG	8:0e	8:0e	358.176	C14 H31 O8 N0 P1	449400	425712	94.729
LPG(8:0p)	LPG	8:0p	8:0p	356.16	C14 H29 O8 N0 P1	14940	4560.58	30.526
LPG(6:0)	LPG	06:00:00	06:00:00	344.124	C12 H25 O9 N0 P1	1795000	3.89484e+06	216.983
LPG(4:0)	LPG	04:00:00	04:00:00	316.092	C10 H21 O9 N0 P1	1113000	791054	71.074
LPI(21:5)	LPI	21:05:00	21:05:00	632.296	C30 H49 O12 N0 P1	616200	1.6109e+06	261.425
LPI(18:0)	LPI	18:00:00	18:00:00	600.327	C27 H53 O12 N0 P1	4931000	4.02158e+06	81.557
LPI(18:1)	LPI	18:01:00	18:01:00	598.312	C27 H51 O12 N0 P1	2127000	2.20055e+06	103.458
LPI(18:2)	LPI	18:02:00	18:02:00	596.296	C27 H49 O12 N0 P1	1439000	1.29055e+06	89.684
LPI(10:0p)	LPI	10:0p	10:0p	472.207	C19 H37 O11 N0 P1	0	0	0
LPI(8:0e)	LPI	8:0e	8:0e	446.192	C17 H35 O11 N0 P1	16860000	2.76538e+06	16.402
LPI(8:0p)	LPI	8:0p	8:0p	444.176	C17 H33 O11 N0 P1	2823000	754701	26.734
LPI(6:0)	LPI	06:00:00	06:00:00	432.14	C15 H29 O12 N0 P1	1623000	2.7097e+06	166.956
LPI(4:0)	LPI	04:00:00	04:00:00	404.108	C13 H25 O12 N0 P1	24130000	5.3342e+07	221.061
LPMe(14:1)	LPMe	14:01:00	14:01:00	394.212	C18 H35 O7 N0 P1	145000	124448	85.826
LPS(25:0)	LPS	1 day, 1:00:00	1 day, 1:00:00	623.416	C31 H62 O9 N1 P1	2383000	5.94454e+06	249.456
LPS(24:4)	LPS	1 day, 0:04:00	1 day, 0:04:00	601.338	C30 H52 O9 N1 P1	2623000	1.36477e+06	52.031
LPS(23:5)	LPS	23:05:00	23:05:00	585.307	C29 H48 O9 N1 P1	339500	95562.5	28.148
LPS(20:1)	LPS	20:01:00	20:01:00	551.322	C26 H50 O9 N1 P1	103300	70038.4	67.801
LPS(20:4)	LPS	20:04:00	20:04:00	545.275	C26 H44 O9 N1 P1	3037000	1.63038e+06	53.684
LPS(18:0)	LPS	18:00:00	18:00:00	525.307	C24 H48 O9 N1 P1	12130000	5.93181e+06	48.902
LPS(18:2)	LPS	18:02:00	18:02:00	521.275	C24 H44 O9 N1 P1	740800	733859	99.063
LPS(18:4)	LPS	18:04:00	18:04:00	517.244	C24 H40 O9 N1 P1	6107	0	0
LPS(18:0e)	LPS	18:0e	18:0e	511.327	C24 H50 O8 N1 P1	911400	2.87154e+06	315.069
LPS(15:0)	LPS	15:00:00	15:00:00	483.26	C21 H42 O9 N1 P1	55580	94033	169.185
LPS(14:1)	LPS	14:01:00	14:01:00	467.228	C20 H38 O9 N1 P1	1394000	1.62879e+06	116.843
LPS(12:0e)	LPS	12:0e	12:0e	427.233	C18 H38 O8 N1 P1	208400000	946163092	454.013
LPS(12:0p)	LPS	12:0p	12:0p	425.218	C18 H36 O8 N1 P1	26360000	8.19319e+07	310.819
LPS(10:0)	LPS	10:00:00	10:00:00	413.182	C16 H32 O9 N1 P1	47690	33510.3	70.267
LPS(10:0e)	LPS	10:0e	10:0e	399.202	C16 H34 O8 N1 P1	72560	54568	75.204
LPS(9:0)	LPS	09:00:00	09:00:00	399.166	C15 H30 O9 N1 P1	2239000	3.86747e+06	172.732
LPS(10:0p)	LPS	10:0p	10:0p	397.187	C16 H32 O8 N1 P1	22980000	5.05493e+07	219.971
LPS(8:0)	LPS	08:00:00	08:00:00	385.15	C14 H28 O9 N1 P1	59640000	1.92179e+08	322.231
LPS(8:0e)	LPS	8:0e	8:0e	371.171	C14 H30 O8 N1 P1	14040000	34762338	247.595
LPS(8:0p)	LPS	8:0p	8:0p	369.155	C14 H28 O8 N1 P1	1745000	1.33611e+06	76.568
LPS(6:0)	LPS	06:00:00	06:00:00	357.119	C12 H24 O9 N1 P1	24780	11593.8	46.787
LPS(4:0)	LPS	04:00:00	04:00:00	329.088	C10 H20 O9 N1 P1	5938000	1.15793e+07	195.003
LSM(d25:0)	LSM	d25:0	d25:0	564.463	C30 H65 O5 N2 P1	974000	1.68672e+06	173.175
LSM(d22:0)	LSM	d22:0	d22:0	522.416	C27 H59 O5 N2 P1	2370000	5.79754e+06	244.622
LSM(d22:2)	LSM	d22:2	d22:2	518.385	C27 H55 O5 N2 P1	777500	1.99795e+06	256.971
LSM(d20:0)	LSM	d20:0	d20:0	494.385	C25 H55 O5 N2 P1	1713000	2.94179e+06	171.733
LSM(d20:1)	LSM	d20:1	d20:1	492.369	C25 H53 O5 N2 P1	2956000	9.56381e+06	323.539
LSM(d16:1)	LSM	d16:1	d16:1	436.307	C21 H45 O5 N2 P1	548700	828460	150.986
MG(37:0)	MG	1 day, 13:00:00	1 day, 13:00:00	624.606	C40 H80 O4	1133000	5.19206e+06	458.258
MG(37:3)	MG	1 day, 13:03:00	1 day, 13:03:00	618.559	C40 H74 O4	1538000	6.87042e+06	446.711
MG(33:6)	MG	1 day, 9:06:00	1 day, 9:06:00	556.449	C36 H60 O4	2909	1750.64	60.18
MG(32:6)	MG	1 day, 8:06:00	1 day, 8:06:00	542.433	C35 H58 O4	5262000	2.15655e+07	409.835
MG(31:2)	MG	1 day, 7:02:00	1 day, 7:02:00	536.481	C34 H64 O4	7378000	3.14249e+07	425.927
MG(31:3)	MG	1 day, 7:03:00	1 day, 7:03:00	534.465	C34 H62 O4	1880000	4.91203e+06	261.278
MG(31:4)	MG	1 day, 7:04:00	1 day, 7:04:00	532.449	C34 H60 O4	1844000	3.15501e+06	171.096
MG(31:5)	MG	1 day, 7:05:00	1 day, 7:05:00	530.433	C34 H58 O4	1515000	4.25541e+06	280.885
MG(30:5)	MG	1 day, 6:05:00	1 day, 6:05:00	516.418	C33 H56 O4	360.8	0	0
MG(29:1)	MG	1 day, 5:01:00	1 day, 5:01:00	510.465	C32 H62 O4	493000	0	0
MG(29:6)	MG	1 day, 5:06:00	1 day, 5:06:00	500.387	C32 H52 O4	3443000	2.4636e+06	71.554
MG(28:4)	MG	1 day, 4:04:00	1 day, 4:04:00	490.402	C31 H54 O4	0	0	0
MG(26:0)	MG	1 day, 2:00:00	1 day, 2:00:00	470.433	C29 H58 O4	1596000	6.79041e+06	425.464
MG(26:4)	MG	1 day, 2:04:00	1 day, 2:04:00	462.371	C29 H50 O4	807400	2.5334e+06	313.773
MG(26:6)	MG	1 day, 2:06:00	1 day, 2:06:00	458.34	C29 H46 O4	2292000	6.92709e+06	302.229
MG(25:0)	MG	1 day, 1:00:00	1 day, 1:00:00	456.418	C28 H56 O4	4287000	1.31653e+07	307.099
MG(25:3)	MG	1 day, 1:03:00	1 day, 1:03:00	450.371	C28 H50 O4	62890	36318.3	57.749
MG(24:0)	MG	1 day, 0:00:00	1 day, 0:00:00	442.402	C27 H54 O4	2060000	8.37635e+06	406.619
MG(24:3)	MG	1 day, 0:03:00	1 day, 0:03:00	436.355	C27 H48 O4	19310000	2.79485e+07	144.736
MG(24:4)	MG	1 day, 0:04:00	1 day, 0:04:00	434.34	C27 H46 O4	1247000	2.86475e+06	229.731
MG(24:6)	MG	1 day, 0:06:00	1 day, 0:06:00	430.308	C27 H42 O4	1044000	1.94856e+06	186.644
MG(23:0)	MG	23:00:00	23:00:00	428.387	C26 H52 O4	85550000	4.39496e+07	51.373
MG(23:1)	MG	23:01:00	23:01:00	426.371	C26 H50 O4	112200	206041	183.637
MG(23:2)	MG	23:02:00	23:02:00	424.355	C26 H48 O4	0	0	0
MG(23:4)	MG	23:04:00	23:04:00	420.324	C26 H44 O4	5937000	5.85471e+06	98.614
MG(23:5)	MG	23:05:00	23:05:00	418.308	C26 H42 O4	144900000	183068109	126.341
MG(23:6)	MG	23:06:00	23:06:00	416.293	C26 H40 O4	736500	2.05216e+06	278.637
MG(22:0)	MG	22:00:00	22:00:00	414.371	C25 H50 O4	11670000	1.27271e+07	109.058
MG(22:1)	MG	22:01:00	22:01:00	412.355	C25 H48 O4	131100000	236677452	180.532
MG(22:2)	MG	22:02:00	22:02:00	410.34	C25 H46 O4	310100000	130220293	41.993
MG(22:3)	MG	22:03:00	22:03:00	408.324	C25 H44 O4	136500000	65797095	48.203
MG(22:4)	MG	22:04:00	22:04:00	406.308	C25 H42 O4	141600000	55218336	38.996
MG(22:5)	MG	22:05:00	22:05:00	404.293	C25 H40 O4	11450000	1.8764e+07	163.878
MG(22:6)	MG	22:06:00	22:06:00	402.277	C25 H38 O4	283.3	0	0
MG(21:1)	MG	21:01:00	21:01:00	398.34	C24 H46 O4	536000	917605	171.195
MG(21:2)	MG	21:02:00	21:02:00	396.324	C24 H44 O4	43600000	32979912	75.642
MG(21:4)	MG	21:04:00	21:04:00	392.293	C24 H40 O4	18660000	1.78459e+07	95.637
MG(21:5)	MG	21:05:00	21:05:00	390.277	C24 H38 O4	590500000	501056965	84.853
MG(21:6)	MG	21:06:00	21:06:00	388.261	C24 H36 O4	12250000	8.30268e+06	67.777
MG(20:1)	MG	20:01:00	20:01:00	384.324	C23 H44 O4	353100000	1060846578	300.438
MG(20:2)	MG	20:02:00	20:02:00	382.308	C23 H42 O4	22440000	1.67097e+07	74.464
MG(20:2)	MG	20:02:00	20:02:00	382.308	C23 H42 O4	272400000	152832744	56.106
MG(20:3)	MG	20:03:00	20:03:00	380.293	C23 H40 O4	36550000	31513410	86.22
MG(19:0)	MG	19:00:00	19:00:00	372.324	C22 H44 O4	10890000	3.28833e+07	301.959
MG(19:1)	MG	19:01:00	19:01:00	370.308	C22 H42 O4	8992000	1.20793e+07	134.334
MG(20:1p)	MG	20:1p	20:1p	368.329	C23 H44 O3	8275000	7.05973e+06	85.314
MG(19:2)	MG	19:02:00	19:02:00	368.293	C22 H40 O4	591200000	492469600	83.3
MG(19:3)	MG	19:03:00	19:03:00	366.277	C22 H38 O4	0	0	0
MG(19:4)	MG	19:04:00	19:04:00	364.261	C22 H36 O4	342100	129143	37.75
MG(19:5)	MG	19:05:00	19:05:00	362.246	C22 H34 O4	12170000	22672710	186.3
MG(18:1)	MG	18:01:00	18:01:00	356.293	C21 H40 O4	493600	534914	108.37
MG(18:2)	MG	18:02:00	18:02:00	354.277	C21 H38 O4	23620000	1.50358e+07	63.657
MG(18:3)	MG	18:03:00	18:03:00	352.261	C21 H36 O4	591200000	502768304	85.042
MG(18:4)	MG	18:04:00	18:04:00	350.246	C21 H34 O4	708300	863984	121.98
MG(18:0e)	MG	18:0e	18:0e	344.329	C21 H44 O3	984900	2.79999e+06	284.292
MG(17:0)	MG	17:00:00	17:00:00	344.293	C20 H40 O4	87390	104580	119.671
MG(18:0p)	MG	18:0p	18:0p	342.313	C21 H42 O3	5119000	2.00255e+06	39.12
MG(17:1)	MG	17:01:00	17:01:00	342.277	C20 H38 O4	4900000	10951745	223.505
MG(17:2)	MG	17:02:00	17:02:00	340.261	C20 H36 O4	4087000	6.64113e+06	162.494
MG(17:3)	MG	17:03:00	17:03:00	338.246	C20 H34 O4	15700	22111.4	140.837
MG(17:4)	MG	17:04:00	17:04:00	336.23	C20 H32 O4	9840000	4.9753e+06	50.562
MG(16:0)	MG	16:00:00	16:00:00	330.277	C19 H38 O4	14840000	6.66399e+07	449.056
MG(16:1)	MG	16:01:00	16:01:00	328.261	C19 H36 O4	1480000	5.47887e+06	370.194
MG(16:2)	MG	16:02:00	16:02:00	326.246	C19 H34 O4	7684000	1.61786e+07	210.549
MG(16:0e)	MG	16:0e	16:0e	316.298	C19 H40 O3	810000	965666	119.218
MG(15:0)	MG	15:00:00	15:00:00	316.261	C18 H36 O4	1631000	2.07703e+06	127.347
MG(16:0p)	MG	16:0p	16:0p	314.282	C19 H38 O3	409100	800003	195.552
MG(15:1)	MG	15:01:00	15:01:00	314.246	C18 H34 O4	8420000	3.21436e+07	381.753
MG(16:1p)	MG	16:1p	16:1p	312.266	C19 H36 O3	308300000	132612162	43.014
MG(15:2)	MG	15:02:00	15:02:00	312.23	C18 H32 O4	307300000	128546663	41.831
MG(14:0)	MG	14:00:00	14:00:00	302.246	C17 H34 O4	69290	87709.4	126.583
MG(14:1)	MG	14:01:00	14:01:00	300.23	C17 H32 O4	153100	78540.3	51.3
MG(13:0)	MG	13:00:00	13:00:00	288.23	C16 H32 O4	10010000	5.19549e+06	51.903
MG(13:1)	MG	13:01:00	13:01:00	286.214	C16 H30 O4	2471000	1.03274e+07	417.943
MG(12:0)	MG	12:00:00	12:00:00	274.214	C15 H30 O4	1074000	4.00973e+06	373.345
MG(11:0)	MG	11:00:00	11:00:00	260.199	C14 H28 O4	2143000	3.73581e+06	174.326
MG(10:0)	MG	10:00:00	10:00:00	246.183	C13 H26 O4	142400	118690	83.35
MG(9:0)	MG	09:00:00	09:00:00	232.167	C12 H24 O4	1961000	881568	44.955
MG(8:0)	MG	08:00:00	08:00:00	218.152	C11 H22 O4	119300000	47654385	39.945
MG(6:0)	MG	06:00:00	06:00:00	190.12	C9 H18 O4	13440000	4.92749e+07	366.629
MGDG(20:4/20:5)	MGDG	20:4/20:5	1 day, 16:09:00	824.544	C49 H76 O10	284500	137177	48.217
MGDG(18:2/20:8)	MGDG	18:2/20:8	1 day, 14:10:00	794.497	C47 H70 O10	13850000	8.54143e+06	61.671
MGDG(16:0/20:3)	MGDG	16:0/20:3	1 day, 12:03:00	780.575	C45 H80 O10	13590000	1.1684e+07	85.975
MGDG(16:0/21:10)	MGDG	16:0/21:10	1 day, 13:10:00	780.481	C46 H68 O10	2922000	3.02877e+06	103.654
MGDG(18:2/18:5)	MGDG	18:2/18:5	1 day, 12:07:00	772.513	C45 H72 O10	30620000	3.42871e+07	111.976
MGDG(16:0/18:1)	MGDG	16:0/18:1	1 day, 10:01:00	756.575	C43 H80 O10	203800	208638	102.374
MGDG(35:8)	MGDG	1 day, 11:08:00	1 day, 11:08:00	756.481	C44 H68 O10	62230	32645.2	52.459
MGDG(16:0/18:2)	MGDG	16:0/18:2	1 day, 10:02:00	754.559	C43 H78 O10	11250000	22965300	204.136
MGDG(16:3/18:2)	MGDG	16:3/18:2	1 day, 10:05:00	748.513	C43 H72 O10	15890000	1.04685e+07	65.881
MGDG(33:3)	MGDG	1 day, 9:03:00	1 day, 9:03:00	738.528	C42 H74 O10	33070000	3.8089e+07	115.177
MGDG(33:4)	MGDG	1 day, 9:04:00	1 day, 9:04:00	736.513	C42 H72 O10	681200	743823	109.193
MGDG(33:5)	MGDG	1 day, 9:05:00	1 day, 9:05:00	734.497	C42 H70 O10	799000	504233	63.108
MGDG(16:0/16:0)	MGDG	16:0/16:0	1 day, 8:00:00	730.559	C41 H78 O10	8077000	1.76549e+07	218.583
MGDG(16:0/16:1)	MGDG	16:0/16:1	1 day, 8:01:00	728.544	C41 H76 O10	5570000	4.55999e+06	81.867
MGDG(15:0/16:0)	MGDG	15:0/16:0	1 day, 7:00:00	716.544	C40 H76 O10	24990000	2.45092e+07	98.076
MGDG(32:7)	MGDG	1 day, 8:07:00	1 day, 8:07:00	716.45	C41 H64 O10	74110000	206826188	279.08
MGDG(30:5)	MGDG	1 day, 6:05:00	1 day, 6:05:00	692.45	C39 H64 O10	3073000	1.91638e+06	62.362
MGDG(30:6)	MGDG	1 day, 6:06:00	1 day, 6:06:00	690.434	C39 H62 O10	866500	533417	61.56
MGDG(11:0/18:0)	MGDG	11:0/18:0	1 day, 5:00:00	688.513	C38 H72 O10	16050000	53168835	331.27
MGDG(29:3)	MGDG	1 day, 5:03:00	1 day, 5:03:00	682.466	C38 H66 O10	1432000	601626	42.013
MGDG(10:1/20:9)	MGDG	10:1/20:9	1 day, 6:10:00	682.372	C39 H54 O10	1257000	2.15922e+06	171.776
MGDG(29:5)	MGDG	1 day, 5:05:00	1 day, 5:05:00	678.434	C38 H62 O10	114700000	2.94678e+08	256.912
MGDG(12:0/16:0)	MGDG	12:0/16:0	1 day, 4:00:00	674.497	C37 H70 O10	2419000	1.51231e+06	62.518
MGDG(29:8)	MGDG	1 day, 5:08:00	1 day, 5:08:00	672.387	C38 H56 O10	989900	727210	73.463
MGDG(14:4/14:4)	MGDG	14:4/14:4	1 day, 4:08:00	658.372	C37 H54 O10	525100	685875	130.618
MGDG(10:1/16:1)	MGDG	10:1/16:1	1 day, 2:02:00	642.434	C35 H62 O10	90980000	2665714	2.93
MGDG(27:9)	MGDG	1 day, 3:09:00	1 day, 3:09:00	642.34	C36 H50 O10	554100	537931	97.082
MGDG(11:5/16:4)	MGDG	11:5/16:4	1 day, 3:09:00	642.34	C36 H50 O10	570500	792710	138.95
MGDG(25:5)	MGDG	1 day, 1:05:00	1 day, 1:05:00	622.372	C34 H54 O10	2656000	1.80316e+06	67.89
MGDG(10:0/14:0)	MGDG	10:0/14:0	1 day, 0:00:00	618.434	C33 H62 O10	64720	35928	55.513
MGDG(10:1/14:4)	MGDG	10:1/14:4	1 day, 0:05:00	608.356	C33 H52 O10	231900	267427	115.32
MGDG(24:8)	MGDG	1 day, 0:08:00	1 day, 0:08:00	602.309	C33 H46 O10	442.4	478.942	108.26
MGDG(22:1)	MGDG	22:01:00	22:01:00	588.387	C31 H56 O10	21130000	4.93696e+07	233.647
MGDG(23:8)	MGDG	23:08:00	23:08:00	588.293	C32 H44 O10	9829000	3.25757e+07	331.424
MGDG(22:5)	MGDG	22:05:00	22:05:00	580.325	C31 H48 O10	53690000	1.88055e+07	35.026
MGDG(10:0/12:5)	MGDG	10:0/12:5	22:05:00	580.325	C31 H48 O10	35520000	50994288	143.565
MGDG(22:9)	MGDG	22:09:00	22:09:00	572.262	C31 H40 O10	1444000	3.16874e+06	219.442
MGMG(23:1)	MGMG	23:01:00	23:01:00	588.424	C32 H60 O9	14360000	6.2307e+07	433.893
MGMG(23:3)	MGMG	23:03:00	23:03:00	584.392	C32 H56 O9	15560000	1.97825e+07	127.137
MGMG(20:3)	MGMG	20:03:00	20:03:00	542.346	C29 H50 O9	28740000	1.07893e+07	37.541
MGMG(20:5)	MGMG	20:05:00	20:05:00	538.314	C29 H46 O9	45460000	4.36971e+07	96.122
MGMG(19:0)	MGMG	19:00:00	19:00:00	534.377	C28 H54 O9	44740000	9.65131e+06	21.572
MGMG(18:1)	MGMG	18:01:00	18:01:00	518.346	C27 H50 O9	126200	231480	183.423
MGMG(16:2)	MGMG	16:02:00	16:02:00	488.298	C25 H44 O9	1280000	2.81764e+06	220.128
MGMG(15:2)	MGMG	15:02:00	15:02:00	474.283	C24 H42 O9	663100000	452705001	68.271
MGMG(14:0)	MGMG	14:00:00	14:00:00	464.298	C23 H44 O9	438500000	1910290170	435.642
MGMG(13:4)	MGMG	13:04:00	13:04:00	442.22	C22 H34 O9	6917	10517	152.045
MGMG(13:5)	MGMG	13:05:00	13:05:00	440.205	C22 H32 O9	0	0	0
MGMG(10:0)	MGMG	10:00:00	10:00:00	408.236	C19 H36 O9	129900000	1.05985e+07	8.159
MGMG(7:0)	MGMG	07:00:00	07:00:00	366.189	C16 H30 O9	44880000	6307884	14.055
MGMG(7:4)	MGMG	07:04:00	07:04:00	358.126	C16 H22 O9	1070000	4.56952e+06	427.058
MGMG(6:1)	MGMG	06:01:00	06:01:00	350.158	C15 H26 O9	4053000	3.52684e+06	87.018
MGMG(6:3)	MGMG	06:03:00	06:03:00	346.126	C15 H22 O9	1407000	1.13899e+06	80.952
MGMG(5:4)	MGMG	05:04:00	05:04:00	330.095	C14 H18 O9	2362000000	10698560900	452.945
MGMG(4:0)	MGMG	04:00:00	04:00:00	324.142	C13 H24 O9	6303000	1.07692e+07	170.859
MGMG(3:1)	MGMG	03:01:00	03:01:00	308.111	C12 H20 O9	80750	36158.2	44.778
MGMG(3:2)	MGMG	03:02:00	03:02:00	306.095	C12 H18 O9	270400000	56070144	20.736
MGMG(2:0)	MGMG	02:00:00	02:00:00	296.111	C11 H20 O9	1230000	294991	23.983
MGMG(2:1)	MGMG	02:01:00	02:01:00	294.095	C11 H18 O9	56000000	111912640	199.844
MGMG(1:0)	MGMG	01:00:00	01:00:00	282.095	C10 H18 O9	5689000	6.94877e+06	122.144
OAHFA(44:9)	OAHFA	1 day, 20:09:00	1 day, 20:09:00	660.512	C44 H68 O4	915200	374884	40.962
OAHFA(20:2/22:4)	OAHFA	20:2/22:4	1 day, 18:06:00	638.527	C42 H70 O4	77130	86252.2	111.827
OAHFA(42:7)	OAHFA	1 day, 18:07:00	1 day, 18:07:00	636.512	C42 H68 O4	794900	675117	84.931
OAHFA(42:8)	OAHFA	1 day, 18:08:00	1 day, 18:08:00	634.496	C42 H66 O4	1727000	3.83095e+06	221.827
OAHFA(23:3/18:0)	OAHFA	23:3/18:0	1 day, 17:03:00	630.559	C41 H74 O4	967300	2.07401e+06	214.412
OAHFA(40:4)	OAHFA	1 day, 16:04:00	1 day, 16:04:00	614.527	C40 H70 O4	4426000	1.5248e+06	34.451
OAHFA(39:3)	OAHFA	1 day, 15:03:00	1 day, 15:03:00	602.527	C39 H70 O4	14510000	2.17897e+06	15.017
OAHFA(39:5)	OAHFA	1 day, 15:05:00	1 day, 15:05:00	598.496	C39 H66 O4	11800000	2.09432e+07	177.485
OAHFA(37:0)	OAHFA	1 day, 13:00:00	1 day, 13:00:00	580.543	C37 H72 O4	2258000	0	0
OAHFA(37:5)	OAHFA	1 day, 13:05:00	1 day, 13:05:00	570.465	C37 H62 O4	4379000	1.72033e+07	392.859
OAHFA(22:4/12:0)	OAHFA	22:4/12:0	1 day, 10:04:00	530.433	C34 H58 O4	5929000	9.93523e+06	167.57
OAHFA(33:0)	OAHFA	1 day, 9:00:00	1 day, 9:00:00	524.481	C33 H64 O4	1481000	405942	27.41
OAHFA(32:0)	OAHFA	1 day, 8:00:00	1 day, 8:00:00	510.465	C32 H62 O4	223200	0	0
OAHFA(32:4)	OAHFA	1 day, 8:04:00	1 day, 8:04:00	502.402	C32 H54 O4	3856000	7.15643e+06	185.592
OAHFA(18:2/12:0)	OAHFA	18:2/12:0	1 day, 6:02:00	478.402	C30 H54 O4	1342000	483992	36.065
PA(34:1/16:0)	PA	34:1/16:0	2 days, 2:01:00	898.739	C53 H103 O8 N0 P1	0	0	0
PA(32:6/18:0)	PA	32:6/18:0	2 days, 2:06:00	888.661	C53 H93 O8 N0 P1	970400	0	0
PA(28:4/22:6)	PA	28:4/22:6	2 days, 2:10:00	880.598	C53 H85 O8 N0 P1	7559000	6.43029e+06	85.068
PA(31:6/18:0)	PA	31:6/18:0	2 days, 1:06:00	874.645	C52 H91 O8 N0 P1	2669000	6.17417e+06	231.329
PA(30:2/18:0)	PA	30:2/18:0	2 days, 0:02:00	868.692	C51 H97 O8 N0 P1	244800	219101	89.502
PA(29:5/20:4)	PA	29:5/20:4	2 days, 1:09:00	868.598	C52 H85 O8 N0 P1	5162000	1.4434e+06	27.962
PA(26:2/22:5)	PA	26:2/22:5	2 days, 0:07:00	858.614	C51 H87 O8 N0 P1	4240000	3.40616e+06	80.334
PA(26:3/22:4)	PA	26:3/22:4	2 days, 0:07:00	858.614	C51 H87 O8 N0 P1	3073000	1.23415e+06	40.161
PA(28:4/20:3)	PA	28:4/20:3	2 days, 0:07:00	858.614	C51 H87 O8 N0 P1	7765000	3.3478e+06	43.114
PA(26:2/22:6)	PA	26:2/22:6	2 days, 0:08:00	856.598	C51 H85 O8 N0 P1	25500000	11410230	44.746
PA(26:3/22:5)	PA	26:3/22:5	2 days, 0:08:00	856.598	C51 H85 O8 N0 P1	31160000	1.18729e+07	38.103
PA(28:4/20:4)	PA	28:4/20:4	2 days, 0:08:00	856.598	C51 H85 O8 N0 P1	4601000	1.05892e+06	23.015
PA(29:4/18:0)	PA	29:4/18:0	1 day, 23:04:00	850.645	C50 H91 O8 N0 P1	180900	234519	129.64
PA(26:5/22:6)	PA	26:5/22:6	2 days, 0:11:00	850.551	C51 H79 O8 N0 P1	218300	175956	80.603
PA(25:5/22:6)	PA	25:5/22:6	1 day, 23:11:00	836.536	C50 H77 O8 N0 P1	115700000	89544858	77.394
PA(28:6/18:0)	PA	28:6/18:0	1 day, 22:06:00	832.598	C49 H85 O8 N0 P1	116900000	59323243	50.747
PA(27:2/18:1)	PA	27:2/18:1	1 day, 21:03:00	824.63	C48 H89 O8 N0 P1	677200	500654	73.93
PA(27:2/18:2)	PA	27:2/18:2	1 day, 21:04:00	822.614	C48 H87 O8 N0 P1	11450000	8125378	70.964
PA(37:5/8:0)	PA	37:5/8:0	1 day, 21:05:00	820.598	C48 H85 O8 N0 P1	22150000	6.11362e+06	27.601
PA(27:5/18:1)	PA	27:5/18:1	1 day, 21:06:00	818.583	C48 H83 O8 N0 P1	178900000	37910699	21.191
PA(37:6/8:0)	PA	37:6/8:0	1 day, 21:06:00	818.583	C48 H83 O8 N0 P1	178900000	32368377	18.093
PA(27:6/18:2)	PA	27:6/18:2	1 day, 21:08:00	814.551	C48 H79 O8 N0 P1	11960000	6.76362e+06	56.552
PA(26:3/18:1)	PA	26:3/18:1	1 day, 20:04:00	808.598	C47 H85 O8 N0 P1	4510000	4.96574e+06	110.105
PA(26:4/18:1)	PA	26:4/18:1	1 day, 20:05:00	806.583	C47 H83 O8 N0 P1	28230000	7.95154e+06	28.167
PA(26:4/18:2)	PA	26:4/18:2	1 day, 20:06:00	804.567	C47 H81 O8 N0 P1	31970000	3.0266e+06	9.467
PA(25:2/18:1)	PA	25:2/18:1	1 day, 19:03:00	796.598	C46 H85 O8 N0 P1	240200	307960	128.21
PA(26:3/17:0)	PA	26:3/17:0	1 day, 19:03:00	796.598	C46 H85 O8 N0 P1	623300	578092	92.747
PA(26:4/17:0)	PA	26:4/17:0	1 day, 19:04:00	794.583	C46 H83 O8 N0 P1	7581000	5.52791e+06	72.918
PA(35:4/8:0)	PA	35:4/8:0	1 day, 19:04:00	794.583	C46 H83 O8 N0 P1	3543000	2.24573e+06	63.385
PA(25:4/18:1)	PA	25:4/18:1	1 day, 19:05:00	792.567	C46 H81 O8 N0 P1	2279000	2.28522e+06	100.273
PA(25:4/18:2)	PA	25:4/18:2	1 day, 19:06:00	790.551	C46 H79 O8 N0 P1	9664000	6.31137e+06	65.308
PA(18:0/24:0)	PA	18:0/24:0	1 day, 18:00:00	788.63	C45 H89 O8 N0 P1	8075000	5501013	68.124
PA(18:0/24:1)	PA	18:0/24:1	1 day, 18:01:00	786.614	C45 H87 O8 N0 P1	285800	183647	64.257
PA(18:1/24:0)	PA	18:1/24:0	1 day, 18:01:00	786.614	C45 H87 O8 N0 P1	391100	208089	53.206
PA(22:6/21:2)	PA	22:6/21:2	1 day, 19:08:00	786.52	C46 H75 O8 N0 P1	16060000	1.94315e+07	120.993
PA(25:6/18:2)	PA	25:6/18:2	1 day, 19:08:00	786.52	C46 H75 O8 N0 P1	8557000	7.86859e+06	91.955
PA(20:3/22:1)	PA	20:3/22:1	1 day, 18:04:00	780.567	C45 H81 O8 N0 P1	12020000	1.27077e+07	105.721
PA(20:0/22:6)	PA	20:0/22:6	1 day, 18:06:00	776.536	C45 H77 O8 N0 P1	28180000	2.64982e+07	94.032
PA(33:0/8:0)	PA	33:0/8:0	1 day, 17:00:00	774.614	C44 H87 O8 N0 P1	492000	260750	52.998
PA(20:1/22:6)	PA	20:1/22:6	1 day, 18:07:00	774.52	C45 H75 O8 N0 P1	5916000	3.2948e+06	55.693
PA(20:0e/22:6)	PA	20:0e/22:6	42:6e	762.556	C45 H79 O7 N0 P1	57540000	7.74995e+07	134.688
PA(19:0/22:6)	PA	19:0/22:6	1 day, 17:06:00	762.52	C44 H75 O8 N0 P1	1714000	957749	55.878
PA(20:4/21:2)	PA	20:4/21:2	1 day, 17:06:00	762.52	C44 H75 O8 N0 P1	1057000	601084	56.867
PA(16:0/24:0)	PA	16:0/24:0	1 day, 16:00:00	760.598	C43 H85 O8 N0 P1	13200000	8133312	61.616
PA(18:0/22:1)	PA	18:0/22:1	1 day, 16:01:00	758.583	C43 H83 O8 N0 P1	12930000	4.47348e+07	345.977
PA(19:3/22:5)	PA	19:3/22:5	1 day, 17:08:00	758.489	C44 H71 O8 N0 P1	2350000	8.32405e+06	354.215
PA(40:2)	PA	1 day, 16:02:00	1 day, 16:02:00	756.567	C43 H81 O8 N0 P1	406600	217974	53.609
PA(16:0/24:2)	PA	16:0/24:2	1 day, 16:02:00	756.567	C43 H81 O8 N0 P1	2998000	807122	26.922
PA(20:4/21:5)	PA	20:4/21:5	1 day, 17:09:00	756.473	C44 H69 O8 N0 P1	85890	63763.9	74.239
PA(40:3)	PA	1 day, 16:03:00	1 day, 16:03:00	754.551	C43 H79 O8 N0 P1	7515000	1.26756e+07	168.67
PA(19:1/21:3)	PA	19:1/21:3	1 day, 16:04:00	752.536	C43 H77 O8 N0 P1	113000000	114840770	101.629
PA(20:1/20:4)	PA	20:1/20:4	1 day, 16:05:00	750.52	C43 H75 O8 N0 P1	33660000	2.10362e+07	62.496
PA(18:1/22:5)	PA	18:1/22:5	1 day, 16:06:00	748.504	C43 H73 O8 N0 P1	57540000	46380117	80.605
PA(20:1p/21:5)	PA	20:1p/21:5	41:6p	746.525	C44 H75 O7 N0 P1	1162000	1.15616e+06	99.497
PA(18:1/22:6)	PA	18:1/22:6	1 day, 16:07:00	746.489	C43 H71 O8 N0 P1	19180000	3.14748e+07	164.102
PA(17:0/22:1)	PA	17:0/22:1	1 day, 15:01:00	744.567	C42 H81 O8 N0 P1	12270000	1.93542e+07	157.736
PA(18:2/22:6)	PA	18:2/22:6	1 day, 16:08:00	744.473	C43 H69 O8 N0 P1	35220	60758.7	172.512
PA(20:4/20:4)	PA	20:4/20:4	1 day, 16:08:00	744.473	C43 H69 O8 N0 P1	27740000	6.28014e+07	226.393
PA(20:0e/20:4)	PA	20:0e/20:4	40:4e	738.556	C43 H79 O7 N0 P1	33480000	2.65319e+07	79.247
PA(16:0/23:4)	PA	16:0/23:4	1 day, 15:04:00	738.52	C42 H75 O8 N0 P1	29440000	1.40479e+07	47.717
PA(19:0/20:4)	PA	19:0/20:4	1 day, 15:04:00	738.52	C42 H75 O8 N0 P1	33070000	3.44371e+07	104.134
PA(20:0e/20:5)	PA	20:0e/20:5	40:5e	736.541	C43 H77 O7 N0 P1	221700	174230	78.588
PA(20:0p/20:4)	PA	20:0p/20:4	40:4p	736.541	C43 H77 O7 N0 P1	455800	523309	114.811
PA(19:1/20:4)	PA	19:1/20:4	1 day, 15:05:00	736.504	C42 H73 O8 N0 P1	1525000	1.75648e+06	115.179
PA(18:0/21:6)	PA	18:0/21:6	1 day, 15:06:00	734.489	C42 H71 O8 N0 P1	249600	126560	50.705
PA(16:0/22:0)	PA	16:0/22:0	1 day, 14:00:00	732.567	C41 H81 O8 N0 P1	7194000	1.81951e+07	252.92
PA(18:1/21:6)	PA	18:1/21:6	1 day, 15:07:00	732.473	C42 H69 O8 N0 P1	1190000	1451086	121.94
PA(16:0/22:1)	PA	16:0/22:1	1 day, 14:01:00	730.551	C41 H79 O8 N0 P1	11920000	3.38648e+07	284.101
PA(20:0/18:1)	PA	20:0/18:1	1 day, 14:01:00	730.551	C41 H79 O8 N0 P1	69570	46634.9	67.033
PA(18:2/21:6)	PA	18:2/21:6	1 day, 15:08:00	730.457	C42 H67 O8 N0 P1	23200	16406.3	70.717
PA(18:0/20:4)	PA	18:0/20:4	1 day, 14:04:00	724.504	C41 H73 O8 N0 P1	113900000	158828994	139.446
PA(18:1/20:4)	PA	18:1/20:4	1 day, 14:05:00	722.489	C41 H71 O8 N0 P1	29360000	1.93767e+07	65.997
PA(16:0/22:6)	PA	16:0/22:6	1 day, 14:06:00	720.473	C41 H69 O8 N0 P1	14640000	4.0036e+06	27.347
PA(18:2/20:4)	PA	18:2/20:4	1 day, 14:06:00	720.473	C41 H69 O8 N0 P1	21360000	25363932	118.745
PA(38:4e)	PA	38:4e	38:4e	710.525	C41 H75 O7 N0 P1	5828000	4.2123e+06	72.277
PA(17:0/20:4)	PA	17:0/20:4	1 day, 13:04:00	710.489	C40 H71 O8 N0 P1	6073000	4.99559e+06	82.259
PA(18:0/18:1)	PA	18:0/18:1	1 day, 12:01:00	702.52	C39 H75 O8 N0 P1	100500000	196829250	195.85
PA(18:0/18:2)	PA	18:0/18:2	1 day, 12:02:00	700.504	C39 H73 O8 N0 P1	527200000	1663911736	315.613
PA(18:0/18:3)	PA	18:0/18:3	1 day, 12:03:00	698.489	C39 H71 O8 N0 P1	10740000	6154020	57.3
PA(18:1/18:2)	PA	18:1/18:2	1 day, 12:03:00	698.489	C39 H71 O8 N0 P1	30370000	2.2096e+07	72.756
PA(16:0/20:4)	PA	16:0/20:4	1 day, 12:04:00	696.473	C39 H69 O8 N0 P1	56350000	1.70848e+07	30.319
PA(18:2/18:2)	PA	18:2/18:2	1 day, 12:04:00	696.473	C39 H69 O8 N0 P1	1883000	1.22728e+06	65.177
PA(36:1e)	PA	36:1e	36:1e	688.541	C39 H77 O7 N0 P1	3274000	2545535	77.75
PA(17:0/18:1)	PA	17:0/18:1	1 day, 11:01:00	688.504	C38 H73 O8 N0 P1	3456000	4.80698e+06	139.091
PA(17:1/18:0)	PA	17:1/18:0	1 day, 11:01:00	688.504	C38 H73 O8 N0 P1	1797000	1.06605e+06	59.324
PA(16:0p/20:5)	PA	16:0p/20:5	36:5p	678.462	C39 H67 O7 N0 P1	6494000	4.18266e+06	64.408
PA(14:0/21:6)	PA	14:0/21:6	1 day, 11:06:00	678.426	C38 H63 O8 N0 P1	118000000	294300260	249.407
PA(16:0/18:1)	PA	16:0/18:1	1 day, 10:01:00	674.489	C37 H71 O8 N0 P1	57960000	5.53124e+07	95.432
PA(16:0/18:2)	PA	16:0/18:2	1 day, 10:02:00	672.473	C37 H69 O8 N0 P1	59550000	36184962	60.764
PA(16:0/18:3)	PA	16:0/18:3	1 day, 10:03:00	670.457	C37 H67 O8 N0 P1	782800	744795	95.145
PA(13:1/21:5)	PA	13:1/21:5	1 day, 10:06:00	664.41	C37 H61 O8 N0 P1	1466000	5.65232e+06	385.561
PA(16:1/17:3)	PA	16:1/17:3	1 day, 9:04:00	654.426	C36 H63 O8 N0 P1	1570000	2.08997e+06	133.119
PA(25:4/8:0)	PA	25:4/8:0	1 day, 9:04:00	654.426	C36 H63 O8 N0 P1	1139000	448128	39.344
PA(16:0/16:1)	PA	16:0/16:1	1 day, 8:01:00	646.457	C35 H67 O8 N0 P1	1645000	1.23367e+06	74.995
PA(32:5)	PA	1 day, 8:05:00	1 day, 8:05:00	638.395	C35 H59 O8 N0 P1	18960	0	0
PA(15:1/16:0)	PA	15:1/16:0	1 day, 7:01:00	632.442	C34 H65 O8 N0 P1	8590	0	0
PA(20:0/10:0)	PA	20:0/10:0	1 day, 6:00:00	620.442	C33 H65 O8 N0 P1	1169000	2.48511e+06	212.584
PA(16:1/14:0)	PA	16:1/14:0	1 day, 6:01:00	618.426	C33 H63 O8 N0 P1	46540000	9.47559e+07	203.601
PA(10:0/20:3)	PA	10:0/20:3	1 day, 6:03:00	614.395	C33 H59 O8 N0 P1	1477000	1.49452e+06	101.186
PA(30:5)	PA	1 day, 6:05:00	1 day, 6:05:00	610.364	C33 H55 O8 N0 P1	21940000	5.09559e+07	232.251
PA(12:0p/18:0)	PA	12:0p/18:0	30:0p	604.447	C33 H65 O7 N0 P1	776.2	0	0
PA(10:0e/20:4)	PA	10:0e/20:4	30:4e	598.4	C33 H59 O7 N0 P1	1616000	1.60401e+06	99.258
PA(29:5p)	PA	29:5p	29:5p	580.353	C32 H53 O7 N0 P1	1538000	1.4432e+06	93.836
PA(8:0/19:3)	PA	8:0/19:3	1 day, 3:03:00	572.348	C30 H53 O8 N0 P1	2517000	2.40884e+06	95.703
PA(18:0/8:0)	PA	18:0/8:0	1 day, 2:00:00	564.379	C29 H57 O8 N0 P1	32140000	1.13573e+08	353.371
PA(8:0e/19:4)	PA	8:0e/19:4	27:4e	556.353	C30 H53 O7 N0 P1	820400	1.41946e+06	173.02
PA(18:4/8:0)	PA	18:4/8:0	1 day, 2:04:00	556.317	C29 H49 O8 N0 P1	138500	263667	190.373
PA(17:4/8:0)	PA	17:4/8:0	1 day, 1:04:00	542.301	C28 H47 O8 N0 P1	8831000	1.25757e+07	142.404
PA(8:0e/17:2)	PA	8:0e/17:2	25:2e	532.353	C28 H53 O7 N0 P1	12580000	2.00737e+07	159.568
PA(14:0e/10:0)	PA	14:0e/10:0	24:0e	522.369	C27 H55 O7 N0 P1	1404000	1.41713e+06	100.935
PA(4:0/18:0)	PA	4:0/18:0	22:00:00	508.317	C25 H49 O8 N0 P1	77810	65756.5	84.509
PA(8:0/14:0)	PA	8:0/14:0	22:00:00	508.317	C25 H49 O8 N0 P1	5289000	5.53901e+06	104.727
PA(6:0/16:2)	PA	6:0/16:2	22:02:00	504.285	C25 H45 O8 N0 P1	1317000	1.84111e+06	139.796
PA(8:0/13:0)	PA	8:0/13:0	21:00:00	494.301	C24 H47 O8 N0 P1	10230000	7.9614e+06	77.824
PA(8:0/13:1)	PA	8:0/13:1	21:01:00	492.285	C24 H45 O8 N0 P1	6432000	8.82335e+06	137.179
PA(8:0/9:0)	PA	8:0/9:0	17:00:00	438.238	C20 H39 O8 N0 P1	4814000	1.8496e+07	384.212
PA(8:0/8:0)	PA	8:0/8:0	16:00:00	424.223	C19 H37 O8 N0 P1	12710000	4.27069e+06	33.601
PA(8:0e/8:0)	PA	8:0e/8:0	16:0e	410.243	C19 H39 O7 N0 P1	9301000	2.50423e+07	269.243
PA(6:0/9:0)	PA	6:0/9:0	15:00:00	410.207	C18 H35 O8 N0 P1	1394000	3.07798e+06	220.802
PAF(22:6)	PAF	22:06:00	22:06:00	609.343	C32 H52 O8 N1 P1	2224000	1.37766e+06	61.945
PAF(12:0)	PAF	12:00:00	12:00:00	481.281	C22 H44 O8 N1 P1	5228000	3.5232e+06	67.391
PC(36:6/8:0)	PC	36:6/8:0	1 day, 20:06:00	889.656	C52 H92 O8 N1 P1	2564000	1.31656e+06	51.348
PC(25:4/18:2)	PC	25:4/18:2	1 day, 19:06:00	875.64	C51 H90 O8 N1 P1	87950	70136.6	79.746
PC(25:5/18:2)	PC	25:5/18:2	1 day, 19:07:00	873.625	C51 H88 O8 N1 P1	62410	130859	209.676
PC(42:5)	PC	1 day, 18:05:00	1 day, 18:05:00	863.64	C50 H90 O8 N1 P1	1351000	1.02287e+06	75.712
PC(18:3/24:2)	PC	18:3/24:2	1 day, 18:05:00	863.64	C50 H90 O8 N1 P1	476400	320922	67.364
PC(25:1/16:0)	PC	25:1/16:0	1 day, 17:01:00	857.687	C49 H96 O8 N1 P1	626400	376310	60.075
PC(24:6/18:2)	PC	24:6/18:2	1 day, 18:08:00	857.593	C50 H84 O8 N1 P1	4932000	9.39679e+06	190.527
PC(20:0p/22:1)	PC	20:0p/22:1	42:1p	855.708	C50 H98 O7 N1 P1	9073000	3.7557e+07	413.942
PC(29:2/12:0)	PC	29:2/12:0	1 day, 17:02:00	855.672	C49 H94 O8 N1 P1	3440000	13309704	386.91
PC(19:3/23:6)	PC	19:3/23:6	1 day, 18:09:00	855.578	C50 H82 O8 N1 P1	7136000	9.65586e+06	135.312
PC(33:5/8:0)	PC	33:5/8:0	1 day, 17:05:00	849.625	C49 H88 O8 N1 P1	707600	601007	84.936
PC(20:0p/22:5)	PC	20:0p/22:5	42:5p	847.645	C50 H90 O7 N1 P1	858600	919775	107.125
PC(24:4/17:2)	PC	24:4/17:2	1 day, 17:06:00	847.609	C49 H86 O8 N1 P1	299400	140484	46.922
PC(41:6)	PC	1 day, 17:06:00	1 day, 17:06:00	847.609	C49 H86 O8 N1 P1	469400	366418	78.061
PC(17:4/24:2)	PC	17:4/24:2	1 day, 17:06:00	847.609	C49 H86 O8 N1 P1	204000	157276	77.096
PC(27:0/13:0)	PC	27:0/13:0	1 day, 16:00:00	845.687	C48 H96 O8 N1 P1	0	0	0
PC(42:7e)	PC	42:7e	42:7e	845.63	C50 H88 O7 N1 P1	3266000	6.32703e+06	193.724
PC(20:1p/22:5)	PC	20:1p/22:5	42:6p	845.63	C50 H88 O7 N1 P1	386600	557257	144.143
PC(24:5/17:2)	PC	24:5/17:2	1 day, 17:07:00	845.593	C49 H84 O8 N1 P1	3231000	8.78515e+06	271.902
PC(27:1/13:0)	PC	27:1/13:0	1 day, 16:01:00	843.672	C48 H94 O8 N1 P1	1015000	2.54699e+06	250.935
PC(19:2/22:6)	PC	19:2/22:6	1 day, 17:08:00	843.578	C49 H82 O8 N1 P1	1254000	1.93238e+06	154.097
PC(18:1/22:1)	PC	18:1/22:1	1 day, 16:02:00	841.656	C48 H92 O8 N1 P1	27590	46562.5	168.766
PC(19:0/21:2)	PC	19:0/21:2	1 day, 16:02:00	841.656	C48 H92 O8 N1 P1	19630	11929	60.769
PC(19:3/22:6)	PC	19:3/22:6	1 day, 17:09:00	841.562	C49 H80 O8 N1 P1	135800	41730	30.729
PC(18:0/22:3)	PC	18:0/22:3	1 day, 16:03:00	839.64	C48 H90 O8 N1 P1	1159000	507700	43.805
PC(29:3/11:0)	PC	29:3/11:0	1 day, 16:03:00	839.64	C48 H90 O8 N1 P1	2342000	2.29856e+06	98.145
PC(32:3/8:0)	PC	32:3/8:0	1 day, 16:03:00	839.64	C48 H90 O8 N1 P1	256500	120660	47.041
PC(29:4/11:0)	PC	29:4/11:0	1 day, 16:04:00	837.625	C48 H88 O8 N1 P1	5322000	3.24738e+06	61.018
PC(20:1/20:3)	PC	20:1/20:3	1 day, 16:04:00	837.625	C48 H88 O8 N1 P1	2275000	2.27113e+06	99.83
PC(40:4)	PC	1 day, 16:04:00	1 day, 16:04:00	837.625	C48 H88 O8 N1 P1	3225000	2.58252e+06	80.078
PC(18:0/22:5)	PC	18:0/22:5	1 day, 16:05:00	835.609	C48 H86 O8 N1 P1	30050000	1.7609e+07	58.599
PC(19:0/21:5)	PC	19:0/21:5	1 day, 16:05:00	835.609	C48 H86 O8 N1 P1	17750000	31322360	176.464
PC(18:1p/23:4)	PC	18:1p/23:4	41:5p	833.63	C49 H88 O7 N1 P1	42630000	6.37856e+07	149.626
PC(20:0p/21:5)	PC	20:0p/21:5	41:5p	833.63	C49 H88 O7 N1 P1	3611000	2.85312e+06	79.012
PC(18:0e/23:6)	PC	18:0e/23:6	41:6e	833.63	C49 H88 O7 N1 P1	3611000	2.85312e+06	79.012
PC(20:1p/21:4)	PC	20:1p/21:4	41:5p	833.63	C49 H88 O7 N1 P1	2456000	3.38938e+06	138.004
PC(20:0e/21:6)	PC	20:0e/21:6	41:6e	833.63	C49 H88 O7 N1 P1	9859000	1.72931e+07	175.404
PC(18:0/22:6)	PC	18:0/22:6	1 day, 16:06:00	833.593	C48 H84 O8 N1 P1	15710000	1.09775e+07	69.876
PC(31:6/9:0)	PC	31:6/9:0	1 day, 16:06:00	833.593	C48 H84 O8 N1 P1	69290000	4.67042e+07	67.404
PC(29:6/11:0)	PC	29:6/11:0	1 day, 16:06:00	833.593	C48 H84 O8 N1 P1	65630000	3.66852e+07	55.897
PC(28:6/12:0)	PC	28:6/12:0	1 day, 16:06:00	833.593	C48 H84 O8 N1 P1	65550000	2.99544e+07	45.697
PC(18:3/22:3)	PC	18:3/22:3	1 day, 16:06:00	833.593	C48 H84 O8 N1 P1	51370000	8.1049e+07	157.775
PC(16:0e/24:0)	PC	16:0e/24:0	40:0e	831.708	C48 H98 O7 N1 P1	28830000	1.25475e+08	435.225
PC(27:0/12:0)	PC	27:0/12:0	1 day, 15:00:00	831.672	C47 H94 O8 N1 P1	29120000	6.8425e+07	234.976
PC(15:0/24:0)	PC	15:0/24:0	1 day, 15:00:00	831.672	C47 H94 O8 N1 P1	672000	553587	82.379
PC(18:0/21:0)	PC	18:0/21:0	1 day, 15:00:00	831.672	C47 H94 O8 N1 P1	30740000	3.08467e+07	100.347
PC(30:0/9:0)	PC	30:0/9:0	1 day, 15:00:00	831.672	C47 H94 O8 N1 P1	5535000	1.37475e+07	248.374
PC(27:0/12:0)	PC	27:0/12:0	1 day, 15:00:00	831.672	C47 H94 O8 N1 P1	734000	2.29673e+06	312.906
PC(18:0p/23:6)	PC	18:0p/23:6	41:6p	831.614	C49 H86 O7 N1 P1	20590000	5.121e+07	248.713
PC(20:0p/21:6)	PC	20:0p/21:6	41:6p	831.614	C49 H86 O7 N1 P1	2393000	1.35209e+06	56.502
PC(20:3/20:4)	PC	20:3/20:4	1 day, 16:07:00	831.578	C48 H82 O8 N1 P1	26360000	3.64561e+07	138.301
PC(24:5/16:2)	PC	24:5/16:2	1 day, 16:07:00	831.578	C48 H82 O8 N1 P1	42950000	24678211	57.458
PC(18:3/22:4)	PC	18:3/22:4	1 day, 16:07:00	831.578	C48 H82 O8 N1 P1	26350000	1.30087e+07	49.369
PC(17:4/23:3)	PC	17:4/23:3	1 day, 16:07:00	831.578	C48 H82 O8 N1 P1	20590000	7.87506e+06	38.247
PC(19:1/21:6)	PC	19:1/21:6	1 day, 16:07:00	831.578	C48 H82 O8 N1 P1	10700000	7.16568e+06	66.969
PC(16:0e/24:1)	PC	16:0e/24:1	40:1e	829.692	C48 H96 O7 N1 P1	8660	15427.5	178.147
PC(25:1/14:0)	PC	25:1/14:0	1 day, 15:01:00	829.656	C47 H92 O8 N1 P1	11140	8220.87	73.796
PC(27:1/12:0)	PC	27:1/12:0	1 day, 15:01:00	829.656	C47 H92 O8 N1 P1	55410	86535.5	156.173
PC(18:0/21:1)	PC	18:0/21:1	1 day, 15:01:00	829.656	C47 H92 O8 N1 P1	4408000	1.99461e+07	452.498
PC(18:2/22:6)	PC	18:2/22:6	1 day, 16:08:00	829.562	C48 H80 O8 N1 P1	3608000	3.4035e+06	94.332
PC(20:4/20:4)	PC	20:4/20:4	1 day, 16:08:00	829.562	C48 H80 O8 N1 P1	4644000	4.61651e+06	99.408
PC(16:0p/24:1)	PC	16:0p/24:1	40:1p	827.677	C48 H94 O7 N1 P1	8568000	2.79482e+07	326.193
PC(27:2/12:0)	PC	27:2/12:0	1 day, 15:02:00	827.64	C47 H90 O8 N1 P1	8750000	11437125	130.71
PC(16:0/23:2)	PC	16:0/23:2	1 day, 15:02:00	827.64	C47 H90 O8 N1 P1	1307000	5.6554e+06	432.701
PC(27:2/12:0)	PC	27:2/12:0	1 day, 15:02:00	827.64	C47 H90 O8 N1 P1	15870000	1.53126e+07	96.488
PC(25:1/14:1)	PC	25:1/14:1	1 day, 15:02:00	827.64	C47 H90 O8 N1 P1	2115000	3.38969e+06	160.269
PC(18:2p/23:6)	PC	18:2p/23:6	41:8p	827.583	C49 H82 O7 N1 P1	3569000	1.63885e+06	45.919
PC(18:3/22:6)	PC	18:3/22:6	1 day, 16:09:00	827.547	C48 H78 O8 N1 P1	13760000	1.06478e+07	77.382
PC(19:4/21:5)	PC	19:4/21:5	1 day, 16:09:00	827.547	C48 H78 O8 N1 P1	15970000	6.53189e+06	40.901
PC(18:0e/22:3)	PC	18:0e/22:3	40:3e	825.661	C48 H92 O7 N1 P1	160900	114390	71.094
PC(20:0p/20:2)	PC	20:0p/20:2	40:2p	825.661	C48 H92 O7 N1 P1	343800	853851	248.357
PC(20:0/19:3)	PC	20:0/19:3	1 day, 15:03:00	825.625	C47 H88 O8 N1 P1	218400	235568	107.861
PC(24:3/15:0)	PC	24:3/15:0	1 day, 15:03:00	825.625	C47 H88 O8 N1 P1	12650000	1.04979e+07	82.987
PC(19:1/20:2)	PC	19:1/20:2	1 day, 15:03:00	825.625	C47 H88 O8 N1 P1	672100	988431	147.066
PC(40:10)	PC	1 day, 16:10:00	1 day, 16:10:00	825.531	C48 H76 O8 N1 P1	247900	150292	60.626
PC(40:3p)	PC	40:3p	40:3p	823.645	C48 H90 O7 N1 P1	16800000	22157520	131.89
PC(20:0p/20:3)	PC	20:0p/20:3	40:3p	823.645	C48 H90 O7 N1 P1	3416000	2.06456e+06	60.438
PC(18:0e/22:4)	PC	18:0e/22:4	40:4e	823.645	C48 H90 O7 N1 P1	1938000	742952	38.336
PC(16:1p/24:2)	PC	16:1p/24:2	40:3p	823.645	C48 H90 O7 N1 P1	1229000	968538	78.807
PC(17:4/22:0)	PC	17:4/22:0	1 day, 15:04:00	823.609	C47 H86 O8 N1 P1	1714000	1.25347e+06	73.131
PC(29:4/10:0)	PC	29:4/10:0	1 day, 15:04:00	823.609	C47 H86 O8 N1 P1	1500000	815655	54.377
PC(30:4/9:0)	PC	30:4/9:0	1 day, 15:04:00	823.609	C47 H86 O8 N1 P1	5845000	1.54229e+07	263.864
PC(18:0/21:4)	PC	18:0/21:4	1 day, 15:04:00	823.609	C47 H86 O8 N1 P1	1237000	1.056e+06	85.368
PC(25:3/14:1)	PC	25:3/14:1	1 day, 15:04:00	823.609	C47 H86 O8 N1 P1	4956000	1.30862e+07	264.048
PC(19:5/21:6)	PC	19:5/21:6	1 day, 16:11:00	823.515	C48 H74 O8 N1 P1	8113000	8.33862e+06	102.781
PC(39:5)	PC	1 day, 15:05:00	1 day, 15:05:00	821.593	C47 H84 O8 N1 P1	3749000	2.10608e+06	56.177
PC(18:0p/22:5)	PC	18:0p/22:5	40:5p	819.614	C48 H86 O7 N1 P1	8905000	7255794	81.48
PC(40:6e)	PC	40:6e	40:6e	819.614	C48 H86 O7 N1 P1	6211000	2.66017e+06	42.83
PC(16:0e/24:6)	PC	16:0e/24:6	40:6e	819.614	C48 H86 O7 N1 P1	5794000	5.54677e+06	95.733
PC(18:0/21:6)	PC	18:0/21:6	1 day, 15:06:00	819.578	C47 H82 O8 N1 P1	2489000	785952	31.577
PC(26:5/13:1)	PC	26:5/13:1	1 day, 15:06:00	819.578	C47 H82 O8 N1 P1	15550000	16544578	106.396
PC(29:6/10:0)	PC	29:6/10:0	1 day, 15:06:00	819.578	C47 H82 O8 N1 P1	4968000	3.27098e+06	65.841
PC(16:1/23:5)	PC	16:1/23:5	1 day, 15:06:00	819.578	C47 H82 O8 N1 P1	4897000	5.19307e+06	106.046
PC(20:1/19:5)	PC	20:1/19:5	1 day, 15:06:00	819.578	C47 H82 O8 N1 P1	4647000	2.80098e+06	60.275
PC(27:6/12:0)	PC	27:6/12:0	1 day, 15:06:00	819.578	C47 H82 O8 N1 P1	2590000	2.91489e+06	112.544
PC(26:0/12:0)	PC	26:0/12:0	1 day, 14:00:00	817.656	C46 H92 O8 N1 P1	444000	705325	158.857
PC(38:0)	PC	1 day, 14:00:00	1 day, 14:00:00	817.656	C46 H92 O8 N1 P1	0	0	0
PC(40:6p)	PC	40:6p	40:6p	817.598	C48 H84 O7 N1 P1	7504000	3.90553e+06	52.046
PC(21:4/18:3)	PC	21:4/18:3	1 day, 15:07:00	817.562	C47 H80 O8 N1 P1	9656000	1.74828e+07	181.056
PC(16:1/23:6)	PC	16:1/23:6	1 day, 15:07:00	817.562	C47 H80 O8 N1 P1	5179000	3.96147e+06	76.491
PC(27:1/11:0)	PC	27:1/11:0	1 day, 14:01:00	815.64	C46 H90 O8 N1 P1	422600	323910	76.647
PC(17:1/21:0)	PC	17:1/21:0	1 day, 14:01:00	815.64	C46 H90 O8 N1 P1	172500	59110.6	34.267
PC(39:8)	PC	1 day, 15:08:00	1 day, 15:08:00	815.547	C47 H78 O8 N1 P1	51410000	2.00021e+07	38.907
PC(22:6/17:2)	PC	22:6/17:2	1 day, 15:08:00	815.547	C47 H78 O8 N1 P1	26600000	26819716	100.826
PC(25:1/13:1)	PC	25:1/13:1	1 day, 14:02:00	813.625	C46 H88 O8 N1 P1	8537000	4.29659e+06	50.329
PC(18:0/20:3)	PC	18:0/20:3	1 day, 14:03:00	811.609	C46 H86 O8 N1 P1	52610000	30582193	58.13
PC(39:10)	PC	1 day, 15:10:00	1 day, 15:10:00	811.515	C47 H74 O8 N1 P1	41320000	1.40058e+07	33.896
PC(20:1p/19:2)	PC	20:1p/19:2	39:3p	809.63	C47 H88 O7 N1 P1	133600000	158683400	118.775
PC(18:0/20:4)	PC	18:0/20:4	1 day, 14:04:00	809.593	C46 H84 O8 N1 P1	175800000	141497904	80.488
PC(18:1/20:3)	PC	18:1/20:3	1 day, 14:04:00	809.593	C46 H84 O8 N1 P1	315700000	151043508	47.844
PC(17:2/21:2)	PC	17:2/21:2	1 day, 14:04:00	809.593	C46 H84 O8 N1 P1	102600000	55638954	54.229
PC(19:2/19:2)	PC	19:2/19:2	1 day, 14:04:00	809.593	C46 H84 O8 N1 P1	49610000	42887845	86.45
PC(25:4/13:0)	PC	25:4/13:0	1 day, 14:04:00	809.593	C46 H84 O8 N1 P1	32910000	1.00254e+07	30.463
PC(16:0e/23:5)	PC	16:0e/23:5	39:5e	807.614	C47 H86 O7 N1 P1	158700000	526284114	331.622
PC(16:0p/23:4)	PC	16:0p/23:4	39:4p	807.614	C47 H86 O7 N1 P1	13760000	1.5305e+07	111.228
PC(16:1p/23:3)	PC	16:1p/23:3	39:4p	807.614	C47 H86 O7 N1 P1	40410000	6.88e+07	170.255
PC(39:5e)	PC	39:5e	39:5e	807.614	C47 H86 O7 N1 P1	23250000	6.6767e+06	28.717
PC(20:0p/19:4)	PC	20:0p/19:4	39:4p	807.614	C47 H86 O7 N1 P1	62930000	1.25581e+08	199.556
PC(20:0e/19:5)	PC	20:0e/19:5	39:5e	807.614	C47 H86 O7 N1 P1	17060000	2.98842e+07	175.171
PC(16:0/22:5)	PC	16:0/22:5	1 day, 14:05:00	807.578	C46 H82 O8 N1 P1	21630000	8.39741e+06	38.823
PC(18:1/20:4)	PC	18:1/20:4	1 day, 14:05:00	807.578	C46 H82 O8 N1 P1	66920000	1.19798e+08	179.017
PC(30:5/8:0)	PC	30:5/8:0	1 day, 14:05:00	807.578	C46 H82 O8 N1 P1	59980000	3.93205e+07	65.556
PC(26:5/12:0)	PC	26:5/12:0	1 day, 14:05:00	807.578	C46 H82 O8 N1 P1	159300000	105910605	66.485
PC(16:0/22:5)	PC	16:0/22:5	1 day, 14:05:00	807.578	C46 H82 O8 N1 P1	171700000	85657696	49.888
PC(26:5/12:0)	PC	26:5/12:0	1 day, 14:05:00	807.578	C46 H82 O8 N1 P1	65050000	2.51139e+07	38.607
PC(16:1p/23:4)	PC	16:1p/23:4	39:5p	805.598	C47 H84 O7 N1 P1	55180000	2.59523e+07	47.032
PC(16:0e/23:6)	PC	16:0e/23:6	39:6e	805.598	C47 H84 O7 N1 P1	11820000	4.93071e+06	41.715
PC(18:1p/21:4)	PC	18:1p/21:4	39:5p	805.598	C47 H84 O7 N1 P1	55840000	6.40608e+07	114.722
PC(18:0p/21:5)	PC	18:0p/21:5	39:5p	805.598	C47 H84 O7 N1 P1	14400000	9.57154e+06	66.469
PC(16:0e/23:6)	PC	16:0e/23:6	39:6e	805.598	C47 H84 O7 N1 P1	45720000	5.46464e+07	119.524
PC(16:0/22:6)	PC	16:0/22:6	1 day, 14:06:00	805.562	C46 H80 O8 N1 P1	70510000	3.67484e+07	52.118
PC(26:6/12:0)	PC	26:6/12:0	1 day, 14:06:00	805.562	C46 H80 O8 N1 P1	195300000	59113404	30.268
PC(18:4/20:2)	PC	18:4/20:2	1 day, 14:06:00	805.562	C46 H80 O8 N1 P1	39220000	2.91373e+07	74.292
PC(19:2/19:4)	PC	19:2/19:4	1 day, 14:06:00	805.562	C46 H80 O8 N1 P1	70550000	43384017	61.494
PC(25:5/13:1)	PC	25:5/13:1	1 day, 14:06:00	805.562	C46 H80 O8 N1 P1	64440000	2.99762e+07	46.518
PC(19:3/19:3)	PC	19:3/19:3	1 day, 14:06:00	805.562	C46 H80 O8 N1 P1	64440000	2.99762e+07	46.518
PC(20:0e/18:0)	PC	20:0e/18:0	38:0e	803.677	C46 H94 O7 N1 P1	41420000	1.73311e+08	418.423
PC(16:0e/22:0)	PC	16:0e/22:0	38:0e	803.677	C46 H94 O7 N1 P1	6411000	2.37395e+07	370.294
PC(25:0/12:0)	PC	25:0/12:0	1 day, 13:00:00	803.64	C45 H90 O8 N1 P1	51750000	1.13333e+08	219.001
PC(26:0/11:0)	PC	26:0/11:0	1 day, 13:00:00	803.64	C45 H90 O8 N1 P1	189800	267330	140.848
PC(25:0/12:0)	PC	25:0/12:0	1 day, 13:00:00	803.64	C45 H90 O8 N1 P1	11710000	1.40171e+07	119.702
PC(16:0/21:0)	PC	16:0/21:0	1 day, 13:00:00	803.64	C45 H90 O8 N1 P1	14780	18288.5	123.738
PC(18:0p/21:6)	PC	18:0p/21:6	39:6p	803.583	C47 H82 O7 N1 P1	7509000	6.59756e+06	87.862
PC(18:2p/21:4)	PC	18:2p/21:4	39:6p	803.583	C47 H82 O7 N1 P1	48600000	79333182	163.237
PC(18:4/20:3)	PC	18:4/20:3	1 day, 14:07:00	803.547	C46 H78 O8 N1 P1	101900000	6.52384e+07	64.022
PC(17:2/21:5)	PC	17:2/21:5	1 day, 14:07:00	803.547	C46 H78 O8 N1 P1	46220000	2.63001e+07	56.902
PC(24:6/14:1)	PC	24:6/14:1	1 day, 14:07:00	803.547	C46 H78 O8 N1 P1	8198000	2.07778e+06	25.345
PC(38:1e)	PC	38:1e	38:1e	801.661	C46 H92 O7 N1 P1	9086000	2.9129e+07	320.592
PC(20:0p/18:0)	PC	20:0p/18:0	38:0p	801.661	C46 H92 O7 N1 P1	1618000	4.77784e+06	295.293
PC(19:1/18:0)	PC	19:1/18:0	1 day, 13:01:00	801.625	C45 H88 O8 N1 P1	5641000	2.12288e+06	37.633
PC(25:1/12:0)	PC	25:1/12:0	1 day, 13:01:00	801.625	C45 H88 O8 N1 P1	767300	1.00239e+06	130.638
PC(16:0/21:1)	PC	16:0/21:1	1 day, 13:01:00	801.625	C45 H88 O8 N1 P1	980500	964037	98.321
PC(14:0/23:1)	PC	14:0/23:1	1 day, 13:01:00	801.625	C45 H88 O8 N1 P1	1439000	3.02486e+06	210.206
PC(16:2/22:6)	PC	16:2/22:6	1 day, 14:08:00	801.531	C46 H76 O8 N1 P1	9086000	9.38066e+06	103.243
PC(14:1/24:7)	PC	14:1/24:7	1 day, 14:08:00	801.531	C46 H76 O8 N1 P1	2401000	2.22304e+06	92.588
PC(18:3/20:5)	PC	18:3/20:5	1 day, 14:08:00	801.531	C46 H76 O8 N1 P1	6209000	3.42886e+06	55.224
PC(18:0e/20:2)	PC	18:0e/20:2	38:2e	799.645	C46 H90 O7 N1 P1	462500	416319	90.015
PC(18:0p/20:1)	PC	18:0p/20:1	38:1p	799.645	C46 H90 O7 N1 P1	462500	407005	88.001
PC(16:2/21:0)	PC	16:2/21:0	1 day, 13:02:00	799.609	C45 H86 O8 N1 P1	6722000	4.90861e+06	73.023
PC(14:1/23:1)	PC	14:1/23:1	1 day, 13:02:00	799.609	C45 H86 O8 N1 P1	1083000	1.31303e+06	121.24
PC(18:0e/20:3)	PC	18:0e/20:3	38:3e	797.63	C46 H88 O7 N1 P1	1783000	1.38503e+06	77.68
PC(38:3e)	PC	38:3e	38:3e	797.63	C46 H88 O7 N1 P1	5210000	3.43266e+06	65.886
PC(18:0/19:3)	PC	18:0/19:3	1 day, 13:03:00	797.593	C45 H84 O8 N1 P1	5077000	2.67116e+06	52.613
PC(19:1/18:2)	PC	19:1/18:2	1 day, 13:03:00	797.593	C45 H84 O8 N1 P1	43730000	3.73222e+07	85.347
PC(37:3)	PC	1 day, 13:03:00	1 day, 13:03:00	797.593	C45 H84 O8 N1 P1	48500000	3.79362e+07	78.219
PC(27:3/10:0)	PC	27:3/10:0	1 day, 13:03:00	797.593	C45 H84 O8 N1 P1	869600	431443	49.614
PC(17:4/21:6)	PC	17:4/21:6	1 day, 14:10:00	797.5	C46 H72 O8 N1 P1	3054000	2.37314e+06	77.706
PC(38:4e)	PC	38:4e	38:4e	795.614	C46 H86 O7 N1 P1	41710000	3.04637e+07	73.037
PC(18:0p/20:3)	PC	18:0p/20:3	38:3p	795.614	C46 H86 O7 N1 P1	25440000	2.47834e+07	97.419
PC(18:0e/20:4)	PC	18:0e/20:4	38:4e	795.614	C46 H86 O7 N1 P1	32560000	3.39164e+07	104.166
PC(20:1p/18:2)	PC	20:1p/18:2	38:3p	795.614	C46 H86 O7 N1 P1	32070000	2.60809e+07	81.325
PC(16:1p/22:2)	PC	16:1p/22:2	38:3p	795.614	C46 H86 O7 N1 P1	32070000	2.4379e+07	76.018
PC(16:0e/22:4)	PC	16:0e/22:4	38:4e	795.614	C46 H86 O7 N1 P1	30170000	28733908	95.24
PC(16:0p/22:3)	PC	16:0p/22:3	38:3p	795.614	C46 H86 O7 N1 P1	24450000	1.09587e+07	44.821
PC(38:4e)	PC	38:4e	38:4e	795.614	C46 H86 O7 N1 P1	21440000	1.47406e+07	68.753
PC(18:0/19:4)	PC	18:0/19:4	1 day, 13:04:00	795.578	C45 H82 O8 N1 P1	12300000	8302254	67.498
PC(15:1/22:3)	PC	15:1/22:3	1 day, 13:04:00	795.578	C45 H82 O8 N1 P1	37080000	40001904	107.88
PC(28:4/9:0)	PC	28:4/9:0	1 day, 13:04:00	795.578	C45 H82 O8 N1 P1	12560000	7.01828e+06	55.878
PC(19:2/18:2)	PC	19:2/18:2	1 day, 13:04:00	795.578	C45 H82 O8 N1 P1	58170000	70542759	121.27
PC(18:4/19:0)	PC	18:4/19:0	1 day, 13:04:00	795.578	C45 H82 O8 N1 P1	59680000	8.16434e+07	136.802
PC(19:1/18:3)	PC	19:1/18:3	1 day, 13:04:00	795.578	C45 H82 O8 N1 P1	12830000	1.27856e+07	99.654
PC(16:0e/22:5)	PC	16:0e/22:5	38:5e	793.598	C46 H84 O7 N1 P1	30310000	1.23471e+07	40.736
PC(18:0p/20:4)	PC	18:0p/20:4	38:4p	793.598	C46 H84 O7 N1 P1	25300000	13856051	54.767
PC(18:2p/20:2)	PC	18:2p/20:2	38:4p	793.598	C46 H84 O7 N1 P1	30310000	1.40569e+07	46.377
PC(38:4p)	PC	38:4p	38:4p	793.598	C46 H84 O7 N1 P1	22480000	2.86827e+07	127.592
PC(18:1/19:4)	PC	18:1/19:4	1 day, 13:05:00	793.562	C45 H80 O8 N1 P1	5484000	1.57029e+06	28.634
PC(19:3/18:2)	PC	19:3/18:2	1 day, 13:05:00	793.562	C45 H80 O8 N1 P1	31430000	4.62364e+07	147.109
PC(18:0/19:5)	PC	18:0/19:5	1 day, 13:05:00	793.562	C45 H80 O8 N1 P1	13470000	6.04924e+06	44.909
PC(28:5/9:0)	PC	28:5/9:0	1 day, 13:05:00	793.562	C45 H80 O8 N1 P1	23340000	2.67201e+07	114.482
PC(18:4/19:1)	PC	18:4/19:1	1 day, 13:05:00	793.562	C45 H80 O8 N1 P1	8029000	6.37053e+06	79.344
PC(37:5)	PC	1 day, 13:05:00	1 day, 13:05:00	793.562	C45 H80 O8 N1 P1	7585000	7.39704e+06	97.522
PC(16:1/21:4)	PC	16:1/21:4	1 day, 13:05:00	793.562	C45 H80 O8 N1 P1	11240000	11477164	102.11
PC(38:6e)	PC	38:6e	38:6e	791.583	C46 H82 O7 N1 P1	2989000	1.37204e+06	45.903
PC(37:6)	PC	1 day, 13:06:00	1 day, 13:06:00	791.547	C45 H78 O8 N1 P1	51820000	7.54074e+07	145.518
PC(20:4/17:2)	PC	20:4/17:2	1 day, 13:06:00	791.547	C45 H78 O8 N1 P1	33460000	3.97696e+07	118.857
PC(29:6/8:0)	PC	29:6/8:0	1 day, 13:06:00	791.547	C45 H78 O8 N1 P1	8565000	8.97638e+06	104.803
PC(28:6/9:0)	PC	28:6/9:0	1 day, 13:06:00	791.547	C45 H78 O8 N1 P1	15620000	16557200	106
PC(19:3/18:3)	PC	19:3/18:3	1 day, 13:06:00	791.547	C45 H78 O8 N1 P1	5145000	1.57257e+06	30.565
PC(18:0/18:0)	PC	18:0/18:0	1 day, 12:00:00	789.625	C44 H88 O8 N1 P1	17380000	1.10014e+07	63.299
PC(27:0/9:0)	PC	27:0/9:0	1 day, 12:00:00	789.625	C44 H88 O8 N1 P1	7454000	2.95827e+06	39.687
PC(17:0/19:0)	PC	17:0/19:0	1 day, 12:00:00	789.625	C44 H88 O8 N1 P1	5217000	3.67882e+06	70.516
PC(14:0e/24:7)	PC	14:0e/24:7	38:7e	789.567	C46 H80 O7 N1 P1	2407000	1.1421e+06	47.449
PC(19:4/18:3)	PC	19:4/18:3	1 day, 13:07:00	789.531	C45 H76 O8 N1 P1	8035000	3.9431e+06	49.074
PC(18:0/18:1)	PC	18:0/18:1	1 day, 12:01:00	787.609	C44 H86 O8 N1 P1	76550000	16202573	21.166
PC(27:1/9:0)	PC	27:1/9:0	1 day, 12:01:00	787.609	C44 H86 O8 N1 P1	37520000	23628220	62.975
PC(17:4/20:4)	PC	17:4/20:4	1 day, 13:08:00	787.515	C45 H74 O8 N1 P1	9874000	4.49109e+06	45.484
PC(37:1p)	PC	37:1p	37:1p	785.63	C45 H88 O7 N1 P1	643300000	419052053	65.141
PC(14:0p/23:1)	PC	14:0p/23:1	37:1p	785.63	C45 H88 O7 N1 P1	12790000	3701426	28.94
PC(18:0/18:2)	PC	18:0/18:2	1 day, 12:02:00	785.593	C44 H84 O8 N1 P1	203900000	79653535	39.065
PC(28:2/8:0)	PC	28:2/8:0	1 day, 12:02:00	785.593	C44 H84 O8 N1 P1	452400000	112729032	24.918
PC(36:2)	PC	1 day, 12:02:00	1 day, 12:02:00	785.593	C44 H84 O8 N1 P1	643700000	295690032	45.936
PC(16:0/20:2)	PC	16:0/20:2	1 day, 12:02:00	785.593	C44 H84 O8 N1 P1	585100000	1.12696e+09	192.61
PC(18:0/18:2)	PC	18:0/18:2	1 day, 12:02:00	785.593	C44 H84 O8 N1 P1	247100000	176515885	71.435
PC(17:4/20:5)	PC	17:4/20:5	1 day, 13:09:00	785.5	C45 H72 O8 N1 P1	22560000	31292976	138.71
PC(18:1/18:2)	PC	18:1/18:2	1 day, 12:03:00	783.578	C44 H82 O8 N1 P1	162400000	209957216	129.284
PC(16:0/20:3)	PC	16:0/20:3	1 day, 12:03:00	783.578	C44 H82 O8 N1 P1	262500000	63698250	24.266
PC(36:3)	PC	1 day, 12:03:00	1 day, 12:03:00	783.578	C44 H82 O8 N1 P1	430300000	152033596	35.332
PC(28:3/8:0)	PC	28:3/8:0	1 day, 12:03:00	783.578	C44 H82 O8 N1 P1	56890000	29213015	51.35
PC(18:1p/19:2)	PC	18:1p/19:2	37:3p	781.598	C45 H84 O7 N1 P1	9459000	3.32437e+06	35.145
PC(24:4/12:0)	PC	24:4/12:0	1 day, 12:04:00	781.562	C44 H80 O8 N1 P1	653200000	216588056	33.158
PC(16:0/20:4)	PC	16:0/20:4	1 day, 12:04:00	781.562	C44 H80 O8 N1 P1	539400000	200090430	37.095
PC(13:0/23:4)	PC	13:0/23:4	1 day, 12:04:00	781.562	C44 H80 O8 N1 P1	258300000	107011107	41.429
PC(18:2/18:2)	PC	18:2/18:2	1 day, 12:04:00	781.562	C44 H80 O8 N1 P1	252200000	135201898	53.609
PC(16:0/20:5)	PC	16:0/20:5	1 day, 12:05:00	779.547	C44 H78 O8 N1 P1	88040000	3.4598e+07	39.298
PC(22:4/14:1)	PC	22:4/14:1	1 day, 12:05:00	779.547	C44 H78 O8 N1 P1	214300000	107960054	50.378
PC(17:0/19:5)	PC	17:0/19:5	1 day, 12:05:00	779.547	C44 H78 O8 N1 P1	214300000	131685207	61.449
PC(22:4/14:1)	PC	22:4/14:1	1 day, 12:05:00	779.547	C44 H78 O8 N1 P1	158800000	178921548	112.671
PC(24:5/12:0)	PC	24:5/12:0	1 day, 12:05:00	779.547	C44 H78 O8 N1 P1	142400000	64578400	45.35
PC(22:5/14:1)	PC	22:5/14:1	1 day, 12:06:00	777.531	C44 H76 O8 N1 P1	5312000	2.14775e+06	40.432
PC(16:0/19:0)	PC	16:0/19:0	1 day, 11:00:00	775.609	C43 H86 O8 N1 P1	4140000	3.84643e+06	92.909
PC(22:6/14:1)	PC	22:6/14:1	1 day, 12:07:00	775.515	C44 H74 O8 N1 P1	9834000	7.67495e+06	78.045
PC(15:2/21:5)	PC	15:2/21:5	1 day, 12:07:00	775.515	C44 H74 O8 N1 P1	2654000	1.83426e+06	69.113
PC(36:1e)	PC	36:1e	36:1e	773.63	C44 H88 O7 N1 P1	1816000	1.88601e+06	103.855
PC(12:0e/24:1)	PC	12:0e/24:1	36:1e	773.63	C44 H88 O7 N1 P1	1858000	2.50081e+06	134.597
PC(16:0p/20:0)	PC	16:0p/20:0	36:0p	773.63	C44 H88 O7 N1 P1	9079000	2.42668e+07	267.285
PC(35:1)	PC	1 day, 11:01:00	1 day, 11:01:00	773.593	C43 H84 O8 N1 P1	9913000	4.56028e+06	46.003
PC(14:1/21:0)	PC	14:1/21:0	1 day, 11:01:00	773.593	C43 H84 O8 N1 P1	5208000	7.052e+06	135.407
PC(36:2e)	PC	36:2e	36:2e	771.614	C44 H86 O7 N1 P1	13360000	2.38922e+07	178.834
PC(16:0p/20:1)	PC	16:0p/20:1	36:1p	771.614	C44 H86 O7 N1 P1	7034000	2.29583e+06	32.639
PC(14:0e/22:2)	PC	14:0e/22:2	36:2e	771.614	C44 H86 O7 N1 P1	20720000	1.64906e+07	79.588
PC(20:0p/16:1)	PC	20:0p/16:1	36:1p	771.614	C44 H86 O7 N1 P1	13650000	3.05087e+07	223.507
PC(12:0p/24:1)	PC	12:0p/24:1	36:1p	771.614	C44 H86 O7 N1 P1	7492000	4.28475e+06	57.191
PC(17:1/18:1)	PC	17:1/18:1	1 day, 11:02:00	771.578	C43 H82 O8 N1 P1	6854000	5.32426e+06	77.681
PC(26:2/9:0)	PC	26:2/9:0	1 day, 11:02:00	771.578	C43 H82 O8 N1 P1	28130000	8.04462e+06	28.598
PC(16:0/19:2)	PC	16:0/19:2	1 day, 11:02:00	771.578	C43 H82 O8 N1 P1	24120000	3.65599e+07	151.575
PC(18:0/17:2)	PC	18:0/17:2	1 day, 11:02:00	771.578	C43 H82 O8 N1 P1	25240000	5.95134e+06	23.579
PC(35:2)	PC	1 day, 11:02:00	1 day, 11:02:00	771.578	C43 H82 O8 N1 P1	15960000	6919458	43.355
PC(16:0/19:2)	PC	16:0/19:2	1 day, 11:02:00	771.578	C43 H82 O8 N1 P1	12490000	1.52624e+07	122.197
PC(17:4/19:5)	PC	17:4/19:5	1 day, 12:09:00	771.484	C44 H70 O8 N1 P1	18600000	59732226	321.141
PC(18:1/17:2)	PC	18:1/17:2	1 day, 11:03:00	769.562	C43 H80 O8 N1 P1	96960000	2.93559e+08	302.763
PC(16:0e/20:4)	PC	16:0e/20:4	36:4e	767.583	C44 H82 O7 N1 P1	36510000	1.9895e+07	54.492
PC(18:0p/18:3)	PC	18:0p/18:3	36:3p	767.583	C44 H82 O7 N1 P1	36450000	2.24404e+07	61.565
PC(18:2p/18:1)	PC	18:2p/18:1	36:3p	767.583	C44 H82 O7 N1 P1	38350000	17877236	46.616
PC(14:0e/22:4)	PC	14:0e/22:4	36:4e	767.583	C44 H82 O7 N1 P1	26300000	9145825	34.775
PC(36:4e)	PC	36:4e	36:4e	767.583	C44 H82 O7 N1 P1	22400000	9.03482e+06	40.334
PC(16:1p/20:2)	PC	16:1p/20:2	36:3p	767.583	C44 H82 O7 N1 P1	22330000	1.08656e+07	48.659
PC(36:4e)	PC	36:4e	36:4e	767.583	C44 H82 O7 N1 P1	14850000	13148784	88.544
PC(26:4/9:0)	PC	26:4/9:0	1 day, 11:04:00	767.547	C43 H78 O8 N1 P1	28870000	8.62376e+06	29.871
PC(16:1/19:3)	PC	16:1/19:3	1 day, 11:04:00	767.547	C43 H78 O8 N1 P1	11030000	2.62106e+06	23.763
PC(17:4/18:0)	PC	17:4/18:0	1 day, 11:04:00	767.547	C43 H78 O8 N1 P1	35150000	7.09331e+07	201.801
PC(16:1p/20:3)	PC	16:1p/20:3	36:4p	765.567	C44 H80 O7 N1 P1	45800000	68503976	149.572
PC(14:0e/22:5)	PC	14:0e/22:5	36:5e	765.567	C44 H80 O7 N1 P1	27050000	1.47744e+07	54.619
PC(18:2p/18:2)	PC	18:2p/18:2	36:4p	765.567	C44 H80 O7 N1 P1	25620000	9.76327e+06	38.108
PC(16:0p/20:4)	PC	16:0p/20:4	36:4p	765.567	C44 H80 O7 N1 P1	28370000	2.16857e+07	76.439
PC(16:1p/20:3)	PC	16:1p/20:3	36:4p	765.567	C44 H80 O7 N1 P1	3226000	977575	30.303
PC(35:5)	PC	1 day, 11:05:00	1 day, 11:05:00	765.531	C43 H76 O8 N1 P1	903900	848762	93.9
PC(17:4/18:1)	PC	17:4/18:1	1 day, 11:05:00	765.531	C43 H76 O8 N1 P1	39140000	8.76071e+06	22.383
PC(26:5/9:0)	PC	26:5/9:0	1 day, 11:05:00	765.531	C43 H76 O8 N1 P1	25650000	1.42996e+07	55.749
PC(25:5/10:0)	PC	25:5/10:0	1 day, 11:05:00	765.531	C43 H76 O8 N1 P1	27220000	4.04508e+07	148.607
PC(15:2/20:3)	PC	15:2/20:3	1 day, 11:05:00	765.531	C43 H76 O8 N1 P1	10240000	3141632	30.68
PC(26:6/9:0)	PC	26:6/9:0	1 day, 11:06:00	763.515	C43 H74 O8 N1 P1	20230000	4.87381e+06	24.092
PC(35:0e)	PC	35:0e	35:0e	761.63	C43 H88 O7 N1 P1	135200	154420	114.216
PC(17:0/17:0)	PC	17:0/17:0	1 day, 10:00:00	761.593	C42 H84 O8 N1 P1	40790000	1.50531e+07	36.904
PC(18:0/16:0)	PC	18:0/16:0	1 day, 10:00:00	761.593	C42 H84 O8 N1 P1	60360000	2.53138e+07	41.938
PC(10:0/24:0)	PC	10:0/24:0	1 day, 10:00:00	761.593	C42 H84 O8 N1 P1	23450000	12814487	54.646
PC(35:7)	PC	1 day, 11:07:00	1 day, 11:07:00	761.5	C43 H72 O8 N1 P1	9282000	2.87733e+06	30.999
PC(15:2/20:5)	PC	15:2/20:5	1 day, 11:07:00	761.5	C43 H72 O8 N1 P1	1189000	1.15558e+06	97.189
PC(35:0p)	PC	35:0p	35:0p	759.614	C43 H86 O7 N1 P1	477100000	1768977067	370.777
PC(16:0/18:1)	PC	16:0/18:1	1 day, 10:01:00	759.578	C42 H82 O8 N1 P1	157600000	86049600	54.6
PC(34:1)	PC	1 day, 10:01:00	1 day, 10:01:00	759.578	C42 H82 O8 N1 P1	668600000	197370720	29.52
PC(15:1/19:0)	PC	15:1/19:0	1 day, 10:01:00	759.578	C42 H82 O8 N1 P1	45080000	1.61265e+07	35.773
PC(35:1p)	PC	35:1p	35:1p	757.598	C43 H84 O7 N1 P1	1398000000	1.12599e+09	80.543
PC(34:2)	PC	1 day, 10:02:00	1 day, 10:02:00	757.562	C42 H80 O8 N1 P1	1799000000	842345770	46.823
PC(12:0/22:2)	PC	12:0/22:2	1 day, 10:02:00	757.562	C42 H80 O8 N1 P1	1498000000	537692120	35.894
PC(16:0/18:2)	PC	16:0/18:2	1 day, 10:02:00	757.562	C42 H80 O8 N1 P1	1429000000	782406080	54.752
PC(26:2/8:0)	PC	26:2/8:0	1 day, 10:02:00	757.562	C42 H80 O8 N1 P1	241000000	151972190	63.059
PC(34:2)	PC	1 day, 10:02:00	1 day, 10:02:00	757.562	C42 H80 O8 N1 P1	222800000	299986832	134.644
PC(18:0p/17:2)	PC	18:0p/17:2	35:2p	755.583	C43 H82 O7 N1 P1	1842000	848646	46.072
PC(16:1/18:2)	PC	16:1/18:2	1 day, 10:03:00	755.547	C42 H78 O8 N1 P1	33650000	3.89018e+07	115.607
PC(14:0/20:3)	PC	14:0/20:3	1 day, 10:03:00	755.547	C42 H78 O8 N1 P1	19980000	7.37722e+06	36.923
PC(34:3)	PC	1 day, 10:03:00	1 day, 10:03:00	755.547	C42 H78 O8 N1 P1	29180000	9.33672e+06	31.997
PC(16:1/18:2)	PC	16:1/18:2	1 day, 10:03:00	755.547	C42 H78 O8 N1 P1	28810000	9.13047e+06	31.692
PC(20:2/14:1)	PC	20:2/14:1	1 day, 10:03:00	755.547	C42 H78 O8 N1 P1	4827000	1.51906e+06	31.47
PC(12:0e/23:4)	PC	12:0e/23:4	35:4e	753.567	C43 H80 O7 N1 P1	11870000	1.55883e+07	131.325
PC(16:1p/19:2)	PC	16:1p/19:2	35:3p	753.567	C43 H80 O7 N1 P1	9845000	1.17596e+07	119.447
PC(14:0p/21:3)	PC	14:0p/21:3	35:3p	753.567	C43 H80 O7 N1 P1	6376000	8.31819e+06	130.461
PC(16:0e/19:4)	PC	16:0e/19:4	35:4e	753.567	C43 H80 O7 N1 P1	2933000	2.1581e+06	73.58
PC(25:4/9:0)	PC	25:4/9:0	1 day, 10:04:00	753.531	C42 H76 O8 N1 P1	17580000	22241337	126.515
PC(12:0/22:4)	PC	12:0/22:4	1 day, 10:04:00	753.531	C42 H76 O8 N1 P1	11840000	6.98418e+06	58.988
PC(18:4/16:0)	PC	18:4/16:0	1 day, 10:04:00	753.531	C42 H76 O8 N1 P1	8017000	3.39744e+06	42.378
PC(25:5/9:0)	PC	25:5/9:0	1 day, 10:05:00	751.515	C42 H74 O8 N1 P1	30540000	5.96596e+07	195.349
PC(12:0/22:6)	PC	12:0/22:6	1 day, 10:06:00	749.5	C42 H72 O8 N1 P1	17470000	1.09271e+07	62.548
PC(18:0/15:0)	PC	18:0/15:0	1 day, 9:00:00	747.578	C41 H82 O8 N1 P1	3187000	1.76273e+06	55.31
PC(33:0)	PC	1 day, 9:00:00	1 day, 9:00:00	747.578	C41 H82 O8 N1 P1	566800	448367	79.105
PC(12:0p/23:6)	PC	12:0p/23:6	35:6p	747.52	C43 H74 O7 N1 P1	7776000	4.453e+06	57.266
PC(10:0p/24:0)	PC	10:0p/24:0	34:0p	745.598	C42 H84 O7 N1 P1	4045000	2.15728e+06	53.332
PC(10:0/23:1)	PC	10:0/23:1	1 day, 9:01:00	745.562	C41 H80 O8 N1 P1	4781000	3.70045e+06	77.399
PC(16:0p/18:1)	PC	16:0p/18:1	34:1p	743.583	C42 H82 O7 N1 P1	19820000	6.0889e+06	30.721
PC(18:0e/16:2)	PC	18:0e/16:2	34:2e	743.583	C42 H82 O7 N1 P1	37680000	2.24505e+07	59.582
PC(14:0e/20:2)	PC	14:0e/20:2	34:2e	743.583	C42 H82 O7 N1 P1	19820000	5525816	27.88
PC(20:1p/14:0)	PC	20:1p/14:0	34:1p	743.583	C42 H82 O7 N1 P1	12250000	10494085	85.666
PC(20:0p/14:1)	PC	20:0p/14:1	34:1p	743.583	C42 H82 O7 N1 P1	1907000	574522	30.127
PC(16:0e/18:2)	PC	16:0e/18:2	34:2e	743.583	C42 H82 O7 N1 P1	1907000	362902	19.03
PC(33:2)	PC	1 day, 9:02:00	1 day, 9:02:00	743.547	C41 H78 O8 N1 P1	14260000	1.2418e+07	87.083
PC(9:0/24:2)	PC	9:0/24:2	1 day, 9:02:00	743.547	C41 H78 O8 N1 P1	37680000	2.10816e+07	55.949
PC(25:2/8:0)	PC	25:2/8:0	1 day, 9:02:00	743.547	C41 H78 O8 N1 P1	1759000	534437	30.383
PC(34:2p)	PC	34:2p	34:2p	741.567	C42 H80 O7 N1 P1	14970000	6.18021e+06	41.284
PC(24:3/9:0)	PC	24:3/9:0	1 day, 9:03:00	741.531	C41 H76 O8 N1 P1	37340000	9.18676e+06	24.603
PC(16:0/17:3)	PC	16:0/17:3	1 day, 9:03:00	741.531	C41 H76 O8 N1 P1	20010000	9.4039e+06	46.996
PC(34:3p)	PC	34:3p	34:3p	739.552	C42 H78 O7 N1 P1	2730000	1.2235e+06	44.817
PC(24:4/9:0)	PC	24:4/9:0	1 day, 9:04:00	739.515	C41 H74 O8 N1 P1	65270000	1.25371e+07	19.208
PC(15:2/18:2)	PC	15:2/18:2	1 day, 9:04:00	739.515	C41 H74 O8 N1 P1	23360000	7.39391e+06	31.652
PC(24:4/9:0)	PC	24:4/9:0	1 day, 9:04:00	739.515	C41 H74 O8 N1 P1	17410000	1.45163e+07	83.379
PC(20:4/13:1)	PC	20:4/13:1	1 day, 9:05:00	737.5	C41 H72 O8 N1 P1	7228000	2.93334e+06	40.583
PC(17:4/16:1)	PC	17:4/16:1	1 day, 9:05:00	737.5	C41 H72 O8 N1 P1	4289000	1.26418e+06	29.475
PC(34:6e)	PC	34:6e	34:6e	735.52	C42 H74 O7 N1 P1	1675000	1.24223e+06	74.163
PC(12:0p/22:5)	PC	12:0p/22:5	34:5p	735.52	C42 H74 O7 N1 P1	1632000	1.17455e+06	71.97
PC(33:6)	PC	1 day, 9:06:00	1 day, 9:06:00	735.484	C41 H70 O8 N1 P1	1338000	716178	53.526
PC(18:0e/15:0)	PC	18:0e/15:0	33:0e	733.598	C41 H84 O7 N1 P1	35640000	4.07843e+07	114.434
PC(12:0e/21:0)	PC	12:0e/21:0	33:0e	733.598	C41 H84 O7 N1 P1	1372000	884021	64.433
PC(33:0e)	PC	33:0e	33:0e	733.598	C41 H84 O7 N1 P1	33870000	5.05581e+07	149.271
PC(16:0/16:0)	PC	16:0/16:0	1 day, 8:00:00	733.562	C40 H80 O8 N1 P1	32070000	12802344	39.92
PC(9:0/23:0)	PC	9:0/23:0	1 day, 8:00:00	733.562	C40 H80 O8 N1 P1	39290000	2.05491e+07	52.301
PC(20:0/12:0)	PC	20:0/12:0	1 day, 8:00:00	733.562	C40 H80 O8 N1 P1	35660000	1.12728e+07	31.612
PC(18:0/14:0)	PC	18:0/14:0	1 day, 8:00:00	733.562	C40 H80 O8 N1 P1	35640000	1.57668e+07	44.239
PC(32:0)	PC	1 day, 8:00:00	1 day, 8:00:00	733.562	C40 H80 O8 N1 P1	14780000	1.03374e+07	69.942
PC(10:0/22:0)	PC	10:0/22:0	1 day, 8:00:00	733.562	C40 H80 O8 N1 P1	14960000	1.6614e+07	111.056
PC(12:0p/22:6)	PC	12:0p/22:6	34:6p	733.505	C42 H72 O7 N1 P1	33430000	4.85467e+07	145.219
PC(10:0p/24:6)	PC	10:0p/24:6	34:6p	733.505	C42 H72 O7 N1 P1	5575000	22657469	406.412
PC(10:0e/24:7)	PC	10:0e/24:7	34:7e	733.505	C42 H72 O7 N1 P1	23990000	8.7901e+07	366.407
PC(9:0/24:7)	PC	9:0/24:7	1 day, 9:07:00	733.468	C41 H68 O8 N1 P1	71220	41771.2	58.651
PC(14:0e/19:1)	PC	14:0e/19:1	33:1e	731.583	C41 H82 O7 N1 P1	1425000	1613442	113.224
PC(14:0p/19:0)	PC	14:0p/19:0	33:0p	731.583	C41 H82 O7 N1 P1	6560000	2.489e+06	37.942
PC(12:0p/21:0)	PC	12:0p/21:0	33:0p	731.583	C41 H82 O7 N1 P1	15420000	2.57818e+07	167.197
PC(10:0p/23:0)	PC	10:0p/23:0	33:0p	731.583	C41 H82 O7 N1 P1	33270000	1.00258e+08	301.348
PC(10:0e/23:1)	PC	10:0e/23:1	33:1e	731.583	C41 H82 O7 N1 P1	10130000	1.60931e+07	158.866
PC(20:0e/13:1)	PC	20:0e/13:1	33:1e	731.583	C41 H82 O7 N1 P1	1702000	1.067e+06	62.691
PC(16:0/16:1)	PC	16:0/16:1	1 day, 8:01:00	731.547	C40 H78 O8 N1 P1	68440000	5.59148e+07	81.699
PC(9:0/23:1)	PC	9:0/23:1	1 day, 8:01:00	731.547	C40 H78 O8 N1 P1	49390000	2.85805e+07	57.867
PC(20:1/12:0)	PC	20:1/12:0	1 day, 8:01:00	731.547	C40 H78 O8 N1 P1	64770000	3.86955e+07	59.743
PC(19:1/13:0)	PC	19:1/13:0	1 day, 8:01:00	731.547	C40 H78 O8 N1 P1	28870000	2.74874e+07	95.211
PC(32:1)	PC	1 day, 8:01:00	1 day, 8:01:00	731.547	C40 H78 O8 N1 P1	17030000	1.79278e+07	105.272
PC(10:0p/24:7)	PC	10:0p/24:7	34:7p	731.489	C42 H70 O7 N1 P1	42620	25809	60.556
PC(16:0p/17:1)	PC	16:0p/17:1	33:1p	729.567	C41 H80 O7 N1 P1	20460000	4.65792e+06	22.766
PC(33:1p)	PC	33:1p	33:1p	729.567	C41 H80 O7 N1 P1	2051000	830634	40.499
PC(14:0/18:2)	PC	14:0/18:2	1 day, 8:02:00	729.531	C40 H76 O8 N1 P1	21380000	7.68354e+06	35.938
PC(16:1/16:1)	PC	16:1/16:1	1 day, 8:02:00	729.531	C40 H76 O8 N1 P1	21200000	9777440	46.12
PC(15:0/17:2)	PC	15:0/17:2	1 day, 8:02:00	729.531	C40 H76 O8 N1 P1	6285000	4.83518e+06	76.932
PC(32:3)	PC	1 day, 8:03:00	1 day, 8:03:00	727.515	C40 H74 O8 N1 P1	1747000	1.0308e+06	59.004
PC(12:0p/21:3)	PC	12:0p/21:3	33:3p	725.536	C41 H76 O7 N1 P1	7116000	3.08685e+06	43.379
PC(9:0/23:4)	PC	9:0/23:4	1 day, 8:04:00	725.5	C40 H72 O8 N1 P1	3302000	3.82028e+06	115.696
PC(12:0/20:5)	PC	12:0/20:5	1 day, 8:05:00	723.484	C40 H70 O8 N1 P1	2593000	2.36565e+06	91.232
PC(12:0p/21:5)	PC	12:0p/21:5	33:5p	721.505	C41 H72 O7 N1 P1	3906000	6.0168e+06	154.04
PC(17:4/15:2)	PC	17:4/15:2	1 day, 8:06:00	721.468	C40 H68 O8 N1 P1	3795000	7.81762e+06	205.998
PC(8:0e/24:0)	PC	8:0e/24:0	32:0e	719.583	C40 H82 O7 N1 P1	3973000	3.62465e+06	91.232
PC(10:0e/22:0)	PC	10:0e/22:0	32:0e	719.583	C40 H82 O7 N1 P1	32580	22803.4	69.992
PC(19:0/12:0)	PC	19:0/12:0	1 day, 7:00:00	719.547	C39 H78 O8 N1 P1	4355000	3.90604e+06	89.691
PC(10:0p/23:6)	PC	10:0p/23:6	33:6p	719.489	C41 H70 O7 N1 P1	4205000	3.58001e+06	85.137
PC(8:0/24:7)	PC	8:0/24:7	1 day, 8:07:00	719.453	C40 H66 O8 N1 P1	4231000	3.39483e+06	80.237
PC(16:0p/16:0)	PC	16:0p/16:0	32:0p	717.567	C40 H80 O7 N1 P1	68520000	26674836	38.93
PC(9:0/22:1)	PC	9:0/22:1	1 day, 7:01:00	717.531	C39 H76 O8 N1 P1	18510000	5.59095e+06	30.205
PC(15:1/16:0)	PC	15:1/16:0	1 day, 7:01:00	717.531	C39 H76 O8 N1 P1	13050000	11773188	90.216
PC(9:0/22:2)	PC	9:0/22:2	1 day, 7:02:00	715.515	C39 H74 O8 N1 P1	9090000	3.61527e+06	39.772
PC(18:2/13:0)	PC	18:2/13:0	1 day, 7:02:00	715.515	C39 H74 O8 N1 P1	1775000	528222	29.759
PC(32:4e)	PC	32:4e	32:4e	711.52	C40 H74 O7 N1 P1	639500	1.24942e+06	195.375
PC(31:4)	PC	1 day, 7:04:00	1 day, 7:04:00	711.484	C39 H70 O8 N1 P1	6389000	3.93256e+06	61.552
PC(10:0/21:4)	PC	10:0/21:4	1 day, 7:04:00	711.484	C39 H70 O8 N1 P1	1514000	755698	49.914
PC(18:3/13:1)	PC	18:3/13:1	1 day, 7:04:00	711.484	C39 H70 O8 N1 P1	661800	706915	106.817
PC(8:0e/24:6)	PC	8:0e/24:6	32:6e	707.489	C40 H70 O7 N1 P1	1869000	2.06504e+06	110.489
PC(10:0/21:6)	PC	10:0/21:6	1 day, 7:06:00	707.453	C39 H66 O8 N1 P1	39810000	1.72653e+08	433.692
PC(8:0p/24:6)	PC	8:0p/24:6	32:6p	705.473	C40 H68 O7 N1 P1	766200	242564	31.658
PC(8:0p/23:0)	PC	8:0p/23:0	31:0p	703.552	C39 H78 O7 N1 P1	86960000	3.18421e+07	36.617
PC(16:0/14:1)	PC	16:0/14:1	1 day, 6:01:00	703.515	C38 H74 O8 N1 P1	74000000	52523720	70.978
PC(8:0p/24:7)	PC	8:0p/24:7	32:7p	703.458	C40 H66 O7 N1 P1	1052000	1.25261e+06	119.069
PC(8:0p/23:1)	PC	8:0p/23:1	31:1p	701.536	C39 H76 O7 N1 P1	43400000	9763698	22.497
PC(14:0p/17:2)	PC	14:0p/17:2	31:2p	699.52	C39 H74 O7 N1 P1	1763	258.174	14.644
PC(13:1/17:2)	PC	13:1/17:2	1 day, 6:03:00	699.484	C38 H70 O8 N1 P1	1332	297.342	22.323
PC(10:0e/21:5)	PC	10:0e/21:5	31:5e	695.489	C39 H70 O7 N1 P1	71980	58954.5	81.904
PC(8:0p/23:4)	PC	8:0p/23:4	31:4p	695.489	C39 H70 O7 N1 P1	811900	713392	87.867
PC(12:0p/19:4)	PC	12:0p/19:4	31:4p	695.489	C39 H70 O7 N1 P1	75710	60453.7	79.849
PC(8:0/22:5)	PC	8:0/22:5	1 day, 6:05:00	695.453	C38 H66 O8 N1 P1	78720	187672	238.404
PC(9:0/21:6)	PC	9:0/21:6	1 day, 6:06:00	693.437	C38 H64 O8 N1 P1	874600	1.96056e+06	224.166
PC(8:0/21:0)	PC	8:0/21:0	1 day, 5:00:00	691.515	C37 H74 O8 N1 P1	882100	695368	78.831
PC(8:0p/23:6)	PC	8:0p/23:6	31:6p	691.458	C39 H66 O7 N1 P1	1343000	865375	64.436
PC(30:7)	PC	1 day, 6:07:00	1 day, 6:07:00	691.421	C38 H62 O8 N1 P1	632700	818246	129.326
PC(8:0/21:1)	PC	8:0/21:1	1 day, 5:01:00	689.5	C37 H72 O8 N1 P1	63300000	106463637	168.189
PC(20:1p/10:0)	PC	20:1p/10:0	30:1p	687.52	C38 H74 O7 N1 P1	2396000	1.40319e+06	58.564
PC(14:0e/16:2)	PC	14:0e/16:2	30:2e	687.52	C38 H74 O7 N1 P1	2396000	1.41539e+06	59.073
PC(8:0p/22:1)	PC	8:0p/22:1	30:1p	687.52	C38 H74 O7 N1 P1	26230000	2.46976e+07	94.158
PC(15:1/14:1)	PC	15:1/14:1	1 day, 5:02:00	687.484	C37 H70 O8 N1 P1	30520000	3.06219e+07	100.334
PC(16:1/13:1)	PC	16:1/13:1	1 day, 5:02:00	687.484	C37 H70 O8 N1 P1	1584000	1.53737e+06	97.056
PC(6:0/23:2)	PC	6:0/23:2	1 day, 5:02:00	687.484	C37 H70 O8 N1 P1	2913000	7.45792e+06	256.022
PC(12:0p/18:2)	PC	12:0p/18:2	30:2p	685.505	C38 H72 O7 N1 P1	6455000	2.48837e+07	385.495
PC(30:6e)	PC	30:6e	30:6e	679.458	C38 H66 O7 N1 P1	1924000	720865	37.467
PC(8:0e/21:0)	PC	8:0e/21:0	29:0e	677.536	C37 H76 O7 N1 P1	723900	770570	106.447
PC(14:0/14:0)	PC	14:0/14:0	1 day, 4:00:00	677.5	C36 H72 O8 N1 P1	210900	206574	97.949
PC(8:0p/22:6)	PC	8:0p/22:6	30:6p	677.442	C38 H64 O7 N1 P1	11030000	1.24989e+07	113.317
PC(8:0p/21:0)	PC	8:0p/21:0	29:0p	675.52	C37 H74 O7 N1 P1	25380000	9.51852e+06	37.504
PC(28:1)	PC	1 day, 4:01:00	1 day, 4:01:00	675.484	C36 H70 O8 N1 P1	1199000	720383	60.082
PC(6:0/22:1)	PC	6:0/22:1	1 day, 4:01:00	675.484	C36 H70 O8 N1 P1	307800	298652	97.028
PC(29:1p)	PC	29:1p	29:1p	673.505	C37 H72 O7 N1 P1	2346000	1.07304e+06	45.739
PC(8:0p/21:1)	PC	8:0p/21:1	29:1p	673.505	C37 H72 O7 N1 P1	336000	261519	77.833
PC(29:2p)	PC	29:2p	29:2p	671.489	C37 H70 O7 N1 P1	830700	226607	27.279
PC(11:0/17:3)	PC	11:0/17:3	1 day, 4:03:00	671.453	C36 H66 O8 N1 P1	387900	964618	248.677
PC(29:5e)	PC	29:5e	29:5e	667.458	C37 H66 O7 N1 P1	876700	804854	91.805
PC(9:0/19:5)	PC	9:0/19:5	1 day, 4:05:00	667.421	C36 H62 O8 N1 P1	259600	245428	94.541
PC(10:0p/19:5)	PC	10:0p/19:5	29:5p	665.442	C37 H64 O7 N1 P1	818600	848962	103.709
PC(8:0p/21:5)	PC	8:0p/21:5	29:5p	665.442	C37 H64 O7 N1 P1	657300	139367	21.203
PC(29:6e)	PC	29:6e	29:6e	665.442	C37 H64 O7 N1 P1	684400	145668	21.284
PC(6:0/22:6)	PC	6:0/22:6	1 day, 4:06:00	665.406	C36 H60 O8 N1 P1	729100	191010	26.198
PC(11:0/16:0)	PC	11:0/16:0	1 day, 3:00:00	663.484	C35 H70 O8 N1 P1	88700	67360.6	75.942
PC(27:1)	PC	1 day, 3:01:00	1 day, 3:01:00	661.468	C35 H68 O8 N1 P1	63070	42676.9	67.666
PC(10:0p/18:2)	PC	10:0p/18:2	28:2p	657.473	C36 H68 O7 N1 P1	17070000	21625983	126.69
PC(8:0p/20:2)	PC	8:0p/20:2	28:2p	657.473	C36 H68 O7 N1 P1	1951000	1.35489e+06	69.446
PC(6:0/21:3)	PC	6:0/21:3	1 day, 3:03:00	657.437	C35 H64 O8 N1 P1	12450000	1.59568e+07	128.167
PC(8:0/19:3)	PC	8:0/19:3	1 day, 3:03:00	657.437	C35 H64 O8 N1 P1	524400	267586	51.027
PC(8:0e/20:5)	PC	8:0e/20:5	28:5e	653.442	C36 H64 O7 N1 P1	808900	1.03551e+06	128.014
PC(8:0p/20:4)	PC	8:0p/20:4	28:4p	653.442	C36 H64 O7 N1 P1	8901000	1.37789e+07	154.802
PC(27:5)	PC	1 day, 3:05:00	1 day, 3:05:00	653.406	C35 H60 O8 N1 P1	6040000	8213796	135.99
PC(8:0e/19:0)	PC	8:0e/19:0	27:0e	649.505	C35 H72 O7 N1 P1	13560000	2.15481e+07	158.909
PC(16:0/10:0)	PC	16:0/10:0	1 day, 2:00:00	649.468	C34 H68 O8 N1 P1	3012000	8.78501e+06	291.667
PC(6:0/20:0)	PC	6:0/20:0	1 day, 2:00:00	649.468	C34 H68 O8 N1 P1	13560000	15950628	117.63
PC(14:0e/13:1)	PC	14:0e/13:1	27:1e	647.489	C35 H70 O7 N1 P1	479900	303772	63.299
PC(8:0p/19:0)	PC	8:0p/19:0	27:0p	647.489	C35 H70 O7 N1 P1	355700	365083	102.638
PC(16:1/10:0)	PC	16:1/10:0	1 day, 2:01:00	647.453	C34 H66 O8 N1 P1	1293000	643798	49.791
PC(16:1p/11:0)	PC	16:1p/11:0	27:1p	645.473	C35 H68 O7 N1 P1	1185000	5.02165e+06	423.768
PC(13:1/13:1)	PC	13:1/13:1	1 day, 2:02:00	645.437	C34 H64 O8 N1 P1	1155000	600427	51.985
PC(27:3e)	PC	27:3e	27:3e	643.458	C35 H66 O7 N1 P1	659200	2.83453e+06	429.996
PC(8:0/18:3)	PC	8:0/18:3	1 day, 2:03:00	643.421	C34 H62 O8 N1 P1	1146000	2.8625e+06	249.782
PC(8:0p/19:4)	PC	8:0p/19:4	27:4p	639.426	C35 H62 O7 N1 P1	175500	451858	257.469
PC(14:0e/12:0)	PC	14:0e/12:0	26:0e	635.489	C34 H70 O7 N1 P1	2175000	9.12976e+06	419.759
PC(4:0/21:0)	PC	4:0/21:0	1 day, 1:00:00	635.453	C33 H66 O8 N1 P1	2857000	2.96457e+06	103.765
PC(8:0p/18:0)	PC	8:0p/18:0	26:0p	633.473	C34 H68 O7 N1 P1	573600	276911	48.276
PC(25:6)	PC	1 day, 1:06:00	1 day, 1:06:00	623.359	C33 H54 O8 N1 P1	2511000	1.59441e+06	63.497
PC(8:0e/17:0)	PC	8:0e/17:0	25:0e	621.473	C33 H68 O7 N1 P1	97.4	0	0
PC(6:0/18:0)	PC	6:0/18:0	1 day, 0:00:00	621.437	C32 H64 O8 N1 P1	4070000	2.49808e+06	61.378
PC(12:0p/13:0)	PC	12:0p/13:0	25:0p	619.458	C33 H66 O7 N1 P1	1620000	6.33326e+06	390.942
PC(6:0/18:1)	PC	6:0/18:1	1 day, 0:01:00	619.421	C32 H62 O8 N1 P1	839100	517238	61.642
PC(10:0/14:1)	PC	10:0/14:1	1 day, 0:01:00	619.421	C32 H62 O8 N1 P1	1118000	2.76319e+06	247.155
PC(6:0/18:2)	PC	6:0/18:2	1 day, 0:02:00	617.406	C32 H60 O8 N1 P1	109400	134430	122.879
PC(8:0e/17:3)	PC	8:0e/17:3	25:3e	615.426	C33 H62 O7 N1 P1	350400	222283	63.437
PC(25:3e)	PC	25:3e	25:3e	615.426	C33 H62 O7 N1 P1	1898000	6.13601e+06	323.288
PC(4:0/20:3)	PC	4:0/20:3	1 day, 0:03:00	615.39	C32 H58 O8 N1 P1	88870	198334	223.173
PC(24:3)	PC	1 day, 0:03:00	1 day, 0:03:00	615.39	C32 H58 O8 N1 P1	1738000	3.53629e+06	203.469
PC(16:0e/8:0)	PC	16:0e/8:0	24:0e	607.458	C32 H66 O7 N1 P1	6915000	1.85387e+07	268.094
PC(15:0/8:0)	PC	15:0/8:0	23:00:00	607.421	C31 H62 O8 N1 P1	702800	995095	141.59
PC(11:0/12:0)	PC	11:0/12:0	23:00:00	607.421	C31 H62 O8 N1 P1	1311000	1.96084e+06	149.568
PC(8:0e/16:1)	PC	8:0e/16:1	24:1e	605.442	C32 H64 O7 N1 P1	30180	55427.1	183.655
PC(23:1)	PC	23:01:00	23:01:00	605.406	C31 H60 O8 N1 P1	1691000	2.77797e+06	164.28
PC(9:0/14:1)	PC	9:0/14:1	23:01:00	605.406	C31 H60 O8 N1 P1	892000	1.23324e+06	138.256
PC(6:0/17:2)	PC	6:0/17:2	23:02:00	603.39	C31 H58 O8 N1 P1	1691000	981084	58.018
PC(6:0/17:3)	PC	6:0/17:3	23:03:00	601.374	C31 H56 O8 N1 P1	1696000	1.67751e+06	98.91
PC(23:5)	PC	23:05:00	23:05:00	597.343	C31 H52 O8 N1 P1	2195000	10032028	457.04
PC(23:0e)	PC	23:0e	23:0e	593.442	C31 H64 O7 N1 P1	1542000	6.39697e+06	414.849
PC(14:0e/9:0)	PC	14:0e/9:0	23:0e	593.442	C31 H64 O7 N1 P1	8328000	3.12328e+07	375.034
PC(6:0/16:0)	PC	6:0/16:0	22:00:00	593.406	C30 H60 O8 N1 P1	2453000	5.81984e+06	237.254
PC(11:0/11:0)	PC	11:0/11:0	22:00:00	593.406	C30 H60 O8 N1 P1	4034000	3.59341e+06	89.078
PC(10:0e/13:1)	PC	10:0e/13:1	23:1e	591.426	C31 H62 O7 N1 P1	1329000	3.30888e+06	248.975
PC(8:0p/15:2)	PC	8:0p/15:2	23:2p	587.395	C31 H58 O7 N1 P1	418100	779736	186.495
PC(22:0e)	PC	22:0e	22:0e	579.426	C30 H62 O7 N1 P1	31860000	96137550	301.75
PC(12:0e/10:0)	PC	12:0e/10:0	22:0e	579.426	C30 H62 O7 N1 P1	8443000	2.76205e+07	327.141
PC(6:0/15:0)	PC	6:0/15:0	21:00:00	579.39	C29 H58 O8 N1 P1	8380000	1.02047e+07	121.774
PC(11:0/10:0)	PC	11:0/10:0	21:00:00	579.39	C29 H58 O8 N1 P1	908300	1.10982e+06	122.186
PC(8:0p/14:1)	PC	8:0p/14:1	22:1p	575.395	C30 H58 O7 N1 P1	987400	1.32753e+06	134.447
PC(4:0/17:2)	PC	4:0/17:2	21:02:00	575.359	C29 H54 O8 N1 P1	2814000	6.15138e+06	218.599
PC(21:3)	PC	21:03:00	21:03:00	573.343	C29 H52 O8 N1 P1	53660	47714.5	88.92
PC(12:0e/9:0)	PC	12:0e/9:0	21:0e	565.411	C29 H60 O7 N1 P1	182800	264945	144.937
PC(4:0/16:0)	PC	4:0/16:0	20:00:00	565.374	C28 H56 O8 N1 P1	231800	427263	184.324
PC(4:0/16:1)	PC	4:0/16:1	20:01:00	563.359	C28 H54 O8 N1 P1	2158000	1.86166e+06	86.268
PC(21:1p)	PC	21:1p	21:1p	561.379	C29 H56 O7 N1 P1	2145000	5.13135e+06	239.224
PC(8:0p/13:1)	PC	8:0p/13:1	21:1p	561.379	C29 H56 O7 N1 P1	92660	81299	87.739
PC(20:2)	PC	20:02:00	20:02:00	561.343	C28 H52 O8 N1 P1	3286000	3.3206e+06	101.053
PC(4:0/16:2)	PC	4:0/16:2	20:02:00	561.343	C28 H52 O8 N1 P1	2317000	859561	37.098
PC(8:0e/12:0)	PC	8:0e/12:0	20:0e	551.395	C28 H58 O7 N1 P1	571900	518628	90.685
PC(6:0/13:0)	PC	6:0/13:0	19:00:00	551.359	C27 H54 O8 N1 P1	871500	1.56778e+06	179.894
PC(8:0p/12:0)	PC	8:0p/12:0	20:0p	549.379	C28 H56 O7 N1 P1	17200	37452.8	217.749
PC(4:0/15:1)	PC	4:0/15:1	19:01:00	549.343	C27 H52 O8 N1 P1	1372000	1.07904e+06	78.647
PC(19:1)	PC	19:01:00	19:01:00	549.343	C27 H52 O8 N1 P1	104000	249329	239.739
PC(19:2)	PC	19:02:00	19:02:00	547.327	C27 H50 O8 N1 P1	2010000	2.09319e+06	104.139
PC(9:0/9:0)	PC	9:0/9:0	18:00:00	537.343	C26 H52 O8 N1 P1	662500	2.3089e+06	348.513
PC(8:0/10:0)	PC	8:0/10:0	18:00:00	537.343	C26 H52 O8 N1 P1	2497000	4.75304e+06	190.35
PC(8:0p/11:0)	PC	8:0p/11:0	19:0p	535.364	C27 H54 O7 N1 P1	2629000	2.36899e+06	90.11
PC(4:0/14:1)	PC	4:0/14:1	18:01:00	535.327	C26 H50 O8 N1 P1	2835000	1.22716e+06	43.286
PC(8:0e/10:0)	PC	8:0e/10:0	18:0e	523.364	C26 H54 O7 N1 P1	191700000	59958009	31.277
PC(10:0e/8:0)	PC	10:0e/8:0	18:0e	523.364	C26 H54 O7 N1 P1	6709000	1.62103e+06	24.162
PC(4:0/13:0)	PC	4:0/13:0	17:00:00	523.327	C25 H50 O8 N1 P1	198400000	227798912	114.818
PC(6:0/11:0)	PC	6:0/11:0	17:00:00	523.327	C25 H50 O8 N1 P1	25370000	2.28825e+07	90.195
PC(8:0/9:0)	PC	8:0/9:0	17:00:00	523.327	C25 H50 O8 N1 P1	6622000	1.20081e+07	181.336
PC(8:0p/10:0)	PC	8:0p/10:0	18:0p	521.348	C26 H52 O7 N1 P1	33430000	7.71364e+06	23.074
PC(4:0/13:1)	PC	4:0/13:1	17:01:00	521.312	C25 H48 O8 N1 P1	32370000	8.27526e+07	255.646
PC(8:0e/9:0)	PC	8:0e/9:0	17:0e	509.348	C25 H52 O7 N1 P1	23080000	6.46863e+06	28.027
PC(6:0/10:0)	PC	6:0/10:0	16:00:00	509.312	C24 H48 O8 N1 P1	3028000	1.37995e+06	45.573
PC(8:0/8:0)	PC	8:0/8:0	16:00:00	509.312	C24 H48 O8 N1 P1	20570000	3.15422e+07	153.341
PC(6:0/10:0)	PC	6:0/10:0	16:00:00	509.312	C24 H48 O8 N1 P1	155200	129355	83.347
PC(8:0e/8:0)	PC	8:0e/8:0	16:0e	495.332	C24 H50 O7 N1 P1	260100000	54022770	20.77
PC(4:0/11:0)	PC	4:0/11:0	15:00:00	495.296	C23 H46 O8 N1 P1	299600000	472184580	157.605
PC(6:0/9:0)	PC	6:0/9:0	15:00:00	495.296	C23 H46 O8 N1 P1	144900000	186079131	128.419
PC(15:0)	PC	15:00:00	15:00:00	495.296	C23 H46 O8 N1 P1	167800	178504	106.379
PC(8:0p/8:0)	PC	8:0p/8:0	16:0p	493.317	C24 H48 O7 N1 P1	5829000	3.81922e+06	65.521
PC(6:0/8:0)	PC	6:0/8:0	14:00:00	481.281	C22 H44 O8 N1 P1	3828000	4.76318e+06	124.43
PC(14:0)	PC	14:00:00	14:00:00	481.281	C22 H44 O8 N1 P1	1445000	4.55226e+06	315.035
PC(6:0/8:0)	PC	6:0/8:0	14:00:00	481.281	C22 H44 O8 N1 P1	1799000	3011526	167.4
PC(4:0/9:0)	PC	4:0/9:0	13:00:00	467.265	C21 H42 O8 N1 P1	1537000	2.83552e+06	184.484
PC(4:0/8:0)	PC	4:0/8:0	12:00:00	453.249	C20 H40 O8 N1 P1	462100	625475	135.355
PE(26:5/22:6)	PE	26:5/22:6	2 days, 0:11:00	893.593	C53 H84 O8 N1 P1	23270000	1.60619e+07	69.024
PE(25:5/22:6)	PE	25:5/22:6	1 day, 23:11:00	879.578	C52 H82 O8 N1 P1	13720000	1.35646e+07	98.867
PE(46:5)	PE	1 day, 22:05:00	1 day, 22:05:00	877.656	C51 H92 O8 N1 P1	82660	69058.3	83.545
PE(46:8)	PE	1 day, 22:08:00	1 day, 22:08:00	871.609	C51 H86 O8 N1 P1	116600	92644.5	79.455
PE(46:9)	PE	1 day, 22:09:00	1 day, 22:09:00	869.593	C51 H84 O8 N1 P1	54490000	1.57373e+07	28.881
PE(45:4)	PE	1 day, 21:04:00	1 day, 21:04:00	865.656	C50 H92 O8 N1 P1	47750	54151.8	113.407
PE(25:4/20:1)	PE	25:4/20:1	1 day, 21:05:00	863.64	C50 H90 O8 N1 P1	69820	63324.6	90.697
PE(29:5/16:0)	PE	29:5/16:0	1 day, 21:05:00	863.64	C50 H90 O8 N1 P1	68840	74440.8	108.136
PE(24:6/22:6)	PE	24:6/22:6	1 day, 22:12:00	863.547	C51 H78 O8 N1 P1	1718000	1.6165e+06	94.092
PE(22:6/23:4)	PE	22:6/23:4	1 day, 21:10:00	853.562	C50 H80 O8 N1 P1	36120000	1.40041e+07	38.771
PE(25:6/20:4)	PE	25:6/20:4	1 day, 21:10:00	853.562	C50 H80 O8 N1 P1	21580000	7.78542e+06	36.077
PE(45:11)	PE	1 day, 21:11:00	1 day, 21:11:00	851.547	C50 H78 O8 N1 P1	11050000	5758597	52.114
PE(44:10)	PE	1 day, 20:10:00	1 day, 20:10:00	839.547	C49 H78 O8 N1 P1	244100	181347	74.292
PE(25:4/18:0)	PE	25:4/18:0	1 day, 19:04:00	837.625	C48 H88 O8 N1 P1	59640000	1.38509e+08	232.242
PE(43:5)	PE	1 day, 19:05:00	1 day, 19:05:00	835.609	C48 H86 O8 N1 P1	29610000	103176045	348.45
PE(42:0)	PE	1 day, 18:00:00	1 day, 18:00:00	831.672	C47 H94 O8 N1 P1	58260000	2.59858e+08	446.031
PE(24:0/18:2)	PE	24:0/18:2	1 day, 18:02:00	827.64	C47 H90 O8 N1 P1	391700	381163	97.31
PE(20:0/22:3)	PE	20:0/22:3	1 day, 18:03:00	825.625	C47 H88 O8 N1 P1	14150000	1.2348e+07	87.265
PE(20:4/23:6)	PE	20:4/23:6	1 day, 19:10:00	825.531	C48 H76 O8 N1 P1	679900	823291	121.09
PE(42:4)	PE	1 day, 18:04:00	1 day, 18:04:00	823.609	C47 H86 O8 N1 P1	849900	690229	81.213
PE(42:6)	PE	1 day, 18:06:00	1 day, 18:06:00	819.578	C47 H82 O8 N1 P1	14060000	1.16683e+07	82.989
PE(27:0/14:0)	PE	27:0/14:0	1 day, 17:00:00	817.656	C46 H92 O8 N1 P1	83560	72605.3	86.89
PE(41:0)	PE	1 day, 17:00:00	1 day, 17:00:00	817.656	C46 H92 O8 N1 P1	6407	12518.5	195.388
PE(18:0/23:2)	PE	18:0/23:2	1 day, 17:02:00	813.625	C46 H88 O8 N1 P1	20030000	7.83273e+06	39.105
PE(41:5)	PE	1 day, 17:05:00	1 day, 17:05:00	807.578	C46 H82 O8 N1 P1	17670000	3.49725e+06	19.792
PE(41:6)	PE	1 day, 17:06:00	1 day, 17:06:00	805.562	C46 H80 O8 N1 P1	116600000	24291278	20.833
PE(31:0/9:0)	PE	31:0/9:0	1 day, 16:00:00	803.64	C45 H90 O8 N1 P1	14060000	1.19218e+07	84.792
PE(19:4/22:3)	PE	19:4/22:3	1 day, 17:07:00	803.547	C46 H78 O8 N1 P1	11190000	2.65938e+07	237.657
PE(40:2)	PE	1 day, 16:02:00	1 day, 16:02:00	799.609	C45 H86 O8 N1 P1	0	0	0
PE(18:0p/23:2)	PE	18:0p/23:2	41:2p	797.63	C46 H88 O7 N1 P1	2138000	1.89179e+06	88.484
PE(40:3)	PE	1 day, 16:03:00	1 day, 16:03:00	797.593	C45 H84 O8 N1 P1	40790000	1.70335e+07	41.759
PE(40:4)	PE	1 day, 16:04:00	1 day, 16:04:00	795.578	C45 H82 O8 N1 P1	57700000	27040528	46.864
PE(25:2/15:2)	PE	25:2/15:2	1 day, 16:04:00	795.578	C45 H82 O8 N1 P1	723200	460396	63.661
PE(18:1/22:4)	PE	18:1/22:4	1 day, 16:05:00	793.562	C45 H80 O8 N1 P1	151400000	72771924	48.066
PE(32:5/8:0)	PE	32:5/8:0	1 day, 16:05:00	793.562	C45 H80 O8 N1 P1	67890000	1.23648e+07	18.213
PE(18:1/22:5)	PE	18:1/22:5	1 day, 16:06:00	791.547	C45 H78 O8 N1 P1	34220000	2.99928e+07	87.647
PE(22:4/18:2)	PE	22:4/18:2	1 day, 16:06:00	791.547	C45 H78 O8 N1 P1	37940000	1.16335e+07	30.663
PE(40:6)	PE	1 day, 16:06:00	1 day, 16:06:00	791.547	C45 H78 O8 N1 P1	43080000	42190398	97.935
PE(31:6/9:0)	PE	31:6/9:0	1 day, 16:06:00	791.547	C45 H78 O8 N1 P1	2387000	1.43516e+06	60.124
PE(18:0/21:0)	PE	18:0/21:0	1 day, 15:00:00	789.625	C44 H88 O8 N1 P1	43830000	1.57976e+07	36.043
PE(39:0)	PE	1 day, 15:00:00	1 day, 15:00:00	789.625	C44 H88 O8 N1 P1	5007000	4.96304e+06	99.122
PE(18:1/22:6)	PE	18:1/22:6	1 day, 16:07:00	789.531	C45 H76 O8 N1 P1	24170000	1.5681e+07	64.878
PE(22:5/18:2)	PE	22:5/18:2	1 day, 16:07:00	789.531	C45 H76 O8 N1 P1	22170000	1.55237e+07	70.021
PE(20:0e/20:1)	PE	20:0e/20:1	40:1e	787.645	C45 H90 O7 N1 P1	12700000	10308082	81.166
PE(18:1/21:0)	PE	18:1/21:0	1 day, 15:01:00	787.609	C44 H86 O8 N1 P1	7340000	2.58499e+07	352.179
PE(17:1/22:0)	PE	17:1/22:0	1 day, 15:01:00	787.609	C44 H86 O8 N1 P1	3143000	3.02866e+06	96.362
PE(18:2/22:6)	PE	18:2/22:6	1 day, 16:08:00	787.515	C45 H74 O8 N1 P1	33480000	3.17042e+07	94.696
PE(20:4/20:4)	PE	20:4/20:4	1 day, 16:08:00	787.515	C45 H74 O8 N1 P1	10440000	3.54923e+07	339.965
PE(15:1/24:1)	PE	15:1/24:1	1 day, 15:02:00	785.593	C44 H84 O8 N1 P1	8391000	5.65386e+06	67.38
PE(18:0p/22:4)	PE	18:0p/22:4	40:4p	779.583	C45 H82 O7 N1 P1	30380000	1.2128e+07	39.921
PE(17:1/22:4)	PE	17:1/22:4	1 day, 15:05:00	779.547	C44 H78 O8 N1 P1	13460000	7.71971e+06	57.353
PE(18:0e/22:6)	PE	18:0e/22:6	40:6e	777.567	C45 H80 O7 N1 P1	55790000	3.53552e+07	63.372
PE(18:0p/22:5)	PE	18:0p/22:5	40:5p	777.567	C45 H80 O7 N1 P1	88300000	42800776	48.472
PE(18:1p/22:4)	PE	18:1p/22:4	40:5p	777.567	C45 H80 O7 N1 P1	52030000	4.97464e+07	95.611
PE(40:5p)	PE	40:5p	40:5p	777.567	C45 H80 O7 N1 P1	30420000	3.93513e+07	129.36
PE(40:6e)	PE	40:6e	40:6e	777.567	C45 H80 O7 N1 P1	62060000	1.91778e+07	30.902
PE(17:0/22:6)	PE	17:0/22:6	1 day, 15:06:00	777.531	C44 H76 O8 N1 P1	55310000	4.33525e+07	78.381
PE(17:1/22:5)	PE	17:1/22:5	1 day, 15:06:00	777.531	C44 H76 O8 N1 P1	51350000	9.07206e+07	176.671
PE(30:6/9:0)	PE	30:6/9:0	1 day, 15:06:00	777.531	C44 H76 O8 N1 P1	8786000	5.13445e+06	58.439
PE(38:0)	PE	1 day, 14:00:00	1 day, 14:00:00	775.609	C43 H86 O8 N1 P1	1452000	2.05282e+06	141.379
PE(18:0p/22:6)	PE	18:0p/22:6	40:6p	775.552	C45 H78 O7 N1 P1	54250000	4.0407e+07	74.483
PE(40:6p)	PE	40:6p	40:6p	775.552	C45 H78 O7 N1 P1	3253000	2.72666e+06	83.82
PE(17:1/22:6)	PE	17:1/22:6	1 day, 15:07:00	775.515	C44 H74 O8 N1 P1	54250000	50860460	93.752
PE(39:7)	PE	1 day, 15:07:00	1 day, 15:07:00	775.515	C44 H74 O8 N1 P1	37130000	6.32153e+07	170.254
PE(38:1)	PE	1 day, 14:01:00	1 day, 14:01:00	773.593	C43 H84 O8 N1 P1	27710000	3.45031e+07	124.515
PE(18:1p/22:6)	PE	18:1p/22:6	40:7p	773.536	C45 H76 O7 N1 P1	16970000	1.66038e+07	97.842
PE(18:2p/22:5)	PE	18:2p/22:5	40:7p	773.536	C45 H76 O7 N1 P1	20660000	1.20101e+07	58.132
PE(22:6/17:2)	PE	22:6/17:2	1 day, 15:08:00	773.5	C44 H72 O8 N1 P1	16480000	20775512	126.065
PE(22:5/17:3)	PE	22:5/17:3	1 day, 15:08:00	773.5	C44 H72 O8 N1 P1	7273000	5.27809e+06	72.571
PE(18:0/20:3)	PE	18:0/20:3	1 day, 14:03:00	769.562	C43 H80 O8 N1 P1	7549000	3.05048e+06	40.409
PE(17:4/22:6)	PE	17:4/22:6	1 day, 15:10:00	769.468	C44 H68 O8 N1 P1	55040	19449.5	35.337
PE(18:0/20:4)	PE	18:0/20:4	1 day, 14:04:00	767.547	C43 H78 O8 N1 P1	170800000	115961244	67.893
PE(18:1/20:4)	PE	18:1/20:4	1 day, 14:05:00	765.531	C43 H76 O8 N1 P1	396600000	226756050	57.175
PE(29:5/9:0)	PE	29:5/9:0	1 day, 14:05:00	765.531	C43 H76 O8 N1 P1	39140000	8.61511e+06	22.011
PE(16:0p/23:5)	PE	16:0p/23:5	39:5p	763.552	C44 H78 O7 N1 P1	14210000	1.20695e+07	84.937
PE(16:1p/23:4)	PE	16:1p/23:4	39:5p	763.552	C44 H78 O7 N1 P1	90460	103607	114.534
PE(16:0/22:6)	PE	16:0/22:6	1 day, 14:06:00	763.515	C43 H74 O8 N1 P1	86600000	6.63044e+07	76.564
PE(18:1/20:5)	PE	18:1/20:5	1 day, 14:06:00	763.515	C43 H74 O8 N1 P1	31490000	2.24288e+07	71.225
PE(18:2/20:4)	PE	18:2/20:4	1 day, 14:06:00	763.515	C43 H74 O8 N1 P1	56150000	2.06087e+07	36.703
PE(29:6/9:0)	PE	29:6/9:0	1 day, 14:06:00	763.515	C43 H74 O8 N1 P1	24390000	6.16652e+06	25.283
PE(20:0e/18:0)	PE	20:0e/18:0	38:0e	761.63	C43 H88 O7 N1 P1	20050000	5.08306e+07	253.519
PE(16:0/21:0)	PE	16:0/21:0	1 day, 13:00:00	761.593	C42 H84 O8 N1 P1	12860000	6.46254e+06	50.253
PE(18:0/19:0)	PE	18:0/19:0	1 day, 13:00:00	761.593	C42 H84 O8 N1 P1	22530000	1.42446e+07	63.225
PE(37:0)	PE	1 day, 13:00:00	1 day, 13:00:00	761.593	C42 H84 O8 N1 P1	17300000	11716598	67.726
PE(19:1/18:0)	PE	19:1/18:0	1 day, 13:01:00	759.578	C42 H82 O8 N1 P1	30400000	14146640	46.535
PE(38:8)	PE	1 day, 14:08:00	1 day, 14:08:00	759.484	C43 H70 O8 N1 P1	3433000	3.4995e+06	101.937
PE(16:2/21:0)	PE	16:2/21:0	1 day, 13:02:00	757.562	C42 H80 O8 N1 P1	21710000	1.22438e+07	56.397
PE(15:0/22:2)	PE	15:0/22:2	1 day, 13:02:00	757.562	C42 H80 O8 N1 P1	1951000	1.92441e+06	98.637
PE(18:2p/20:0)	PE	18:2p/20:0	38:2p	755.583	C43 H82 O7 N1 P1	13780000	5.29317e+06	38.412
PE(18:0e/20:3)	PE	18:0e/20:3	38:3e	755.583	C43 H82 O7 N1 P1	13920000	9.19068e+06	66.025
PE(16:0/21:3)	PE	16:0/21:3	1 day, 13:03:00	755.547	C42 H78 O8 N1 P1	5427000	8.32496e+06	153.399
PE(25:3/12:0)	PE	25:3/12:0	1 day, 13:03:00	755.547	C42 H78 O8 N1 P1	5035000	2.32441e+06	46.165
PE(18:0e/20:4)	PE	18:0e/20:4	38:4e	753.567	C43 H80 O7 N1 P1	102700000	87236461	84.943
PE(18:0p/20:3)	PE	18:0p/20:3	38:3p	753.567	C43 H80 O7 N1 P1	12700000	9.86041e+06	77.641
PE(17:0/20:4)	PE	17:0/20:4	1 day, 13:04:00	753.531	C42 H76 O8 N1 P1	102700000	121723121	118.523
PE(28:4/9:0)	PE	28:4/9:0	1 day, 13:04:00	753.531	C42 H76 O8 N1 P1	35060000	3.96238e+07	113.017
PE(16:1/21:3)	PE	16:1/21:3	1 day, 13:04:00	753.531	C42 H76 O8 N1 P1	3299000	3.20943e+06	97.285
PE(18:0p/20:4)	PE	18:0p/20:4	38:4p	751.552	C43 H78 O7 N1 P1	164800000	62823408	38.121
PE(16:0p/22:4)	PE	16:0p/22:4	38:4p	751.552	C43 H78 O7 N1 P1	16540000	10514478	63.57
PE(16:0e/22:5)	PE	16:0e/22:5	38:5e	751.552	C43 H78 O7 N1 P1	48220000	2.30453e+07	47.792
PE(16:1p/22:3)	PE	16:1p/22:3	38:4p	751.552	C43 H78 O7 N1 P1	20290000	2.03026e+07	100.062
PE(17:1/20:4)	PE	17:1/20:4	1 day, 13:05:00	751.515	C42 H74 O8 N1 P1	171100000	155252718	90.738
PE(19:3/18:2)	PE	19:3/18:2	1 day, 13:05:00	751.515	C42 H74 O8 N1 P1	44530000	3.67947e+07	82.629
PE(28:5/9:0)	PE	28:5/9:0	1 day, 13:05:00	751.515	C42 H74 O8 N1 P1	38440000	7.92164e+07	206.078
PE(15:1/22:4)	PE	15:1/22:4	1 day, 13:05:00	751.515	C42 H74 O8 N1 P1	11480000	4562152	39.74
PE(17:1/20:4)	PE	17:1/20:4	1 day, 13:05:00	751.515	C42 H74 O8 N1 P1	4061000	2.50787e+06	61.755
PE(18:1p/20:4)	PE	18:1p/20:4	38:5p	749.536	C43 H76 O7 N1 P1	110500000	58599255	53.031
PE(16:0e/22:6)	PE	16:0e/22:6	38:6e	749.536	C43 H76 O7 N1 P1	61360000	4.56727e+07	74.434
PE(38:6e)	PE	38:6e	38:6e	749.536	C43 H76 O7 N1 P1	38090000	3.2717e+07	85.894
PE(37:6)	PE	1 day, 13:06:00	1 day, 13:06:00	749.5	C42 H72 O8 N1 P1	3291000	3.03779e+06	92.306
PE(20:4/17:2)	PE	20:4/17:2	1 day, 13:06:00	749.5	C42 H72 O8 N1 P1	73690000	7.82183e+07	106.145
PE(37:6)	PE	1 day, 13:06:00	1 day, 13:06:00	749.5	C42 H72 O8 N1 P1	15670000	1.20541e+07	76.925
PE(18:0e/19:0)	PE	18:0e/19:0	37:0e	747.614	C42 H86 O7 N1 P1	52880	59693.1	112.884
PE(18:0/18:0)	PE	18:0/18:0	1 day, 12:00:00	747.578	C41 H82 O8 N1 P1	2928000	3.327e+06	113.627
PE(28:0/8:0)	PE	28:0/8:0	1 day, 12:00:00	747.578	C41 H82 O8 N1 P1	26110000	2.15509e+07	82.539
PE(16:0p/22:6)	PE	16:0p/22:6	38:6p	747.52	C43 H74 O7 N1 P1	55620000	4.96358e+07	89.241
PE(18:1p/20:5)	PE	18:1p/20:5	38:6p	747.52	C43 H74 O7 N1 P1	59510000	5.75843e+07	96.764
PE(14:0p/24:6)	PE	14:0p/24:6	38:6p	747.52	C43 H74 O7 N1 P1	11280000	10793832	95.69
PE(15:1/22:6)	PE	15:1/22:6	1 day, 13:07:00	747.484	C42 H70 O8 N1 P1	72260000	9.15036e+07	126.631
PE(20:5/17:2)	PE	20:5/17:2	1 day, 13:07:00	747.484	C42 H70 O8 N1 P1	17460000	1.20704e+07	69.132
PE(20:4/17:3)	PE	20:4/17:3	1 day, 13:07:00	747.484	C42 H70 O8 N1 P1	4432000	3.37874e+06	76.235
PE(24:6/13:1)	PE	24:6/13:1	1 day, 13:07:00	747.484	C42 H70 O8 N1 P1	4599000	3.49032e+06	75.893
PE(18:0/18:1)	PE	18:0/18:1	1 day, 12:01:00	745.562	C41 H80 O8 N1 P1	28870000	9.11339e+06	31.567
PE(26:1/10:0)	PE	26:1/10:0	1 day, 12:01:00	745.562	C41 H80 O8 N1 P1	20290000	2.01435e+07	99.278
PE(38:7p)	PE	38:7p	38:7p	745.505	C43 H72 O7 N1 P1	44530000	3.44627e+07	77.392
PE(17:4/20:4)	PE	17:4/20:4	1 day, 13:08:00	745.468	C42 H68 O8 N1 P1	28770000	2.37186e+07	82.442
PE(37:8)	PE	1 day, 13:08:00	1 day, 13:08:00	745.468	C42 H68 O8 N1 P1	70520	75864	107.578
PE(14:0p/23:1)	PE	14:0p/23:1	37:1p	743.583	C42 H82 O7 N1 P1	19820000	5.54544e+06	27.979
PE(16:0p/21:1)	PE	16:0p/21:1	37:1p	743.583	C42 H82 O7 N1 P1	12190000	7683357	63.03
PE(18:0/18:2)	PE	18:0/18:2	1 day, 12:02:00	743.547	C41 H78 O8 N1 P1	75550000	28294986	37.452
PE(18:1/18:1)	PE	18:1/18:1	1 day, 12:02:00	743.547	C41 H78 O8 N1 P1	79740000	3.98429e+07	49.966
PE(16:1/20:1)	PE	16:1/20:1	1 day, 12:02:00	743.547	C41 H78 O8 N1 P1	6192000	7.74712e+06	125.115
PE(18:1p/19:1)	PE	18:1p/19:1	37:2p	741.567	C42 H80 O7 N1 P1	23290000	3.02768e+07	129.999
PE(36:3)	PE	1 day, 12:03:00	1 day, 12:03:00	741.531	C41 H76 O8 N1 P1	235200	431279	183.367
PE(18:1/18:2)	PE	18:1/18:2	1 day, 12:03:00	741.531	C41 H76 O8 N1 P1	159600000	67630500	42.375
PE(28:3/8:0)	PE	28:3/8:0	1 day, 12:03:00	741.531	C41 H76 O8 N1 P1	20230000	4.59302e+06	22.704
PE(28:3/8:0)	PE	28:3/8:0	1 day, 12:03:00	741.531	C41 H76 O8 N1 P1	27290000	8236122	30.18
PE(27:3/9:0)	PE	27:3/9:0	1 day, 12:03:00	741.531	C41 H76 O8 N1 P1	36800000	9238272	25.104
PE(16:1p/21:2)	PE	16:1p/21:2	37:3p	739.552	C42 H78 O7 N1 P1	12810000	2.00306e+07	156.367
PE(16:0e/21:4)	PE	16:0e/21:4	37:4e	739.552	C42 H78 O7 N1 P1	135500	180239	133.018
PE(16:0/20:4)	PE	16:0/20:4	1 day, 12:04:00	739.515	C41 H74 O8 N1 P1	309400000	169489320	54.78
PE(18:2/18:2)	PE	18:2/18:2	1 day, 12:04:00	739.515	C41 H74 O8 N1 P1	14950000	4.12964e+06	27.623
PE(27:4/9:0)	PE	27:4/9:0	1 day, 12:04:00	739.515	C41 H74 O8 N1 P1	17410000	1.30119e+07	74.738
PE(17:0/19:4)	PE	17:0/19:4	1 day, 12:04:00	739.515	C41 H74 O8 N1 P1	1188000	788048	66.334
PE(16:0p/21:4)	PE	16:0p/21:4	37:4p	737.536	C42 H76 O7 N1 P1	2279000	1.06944e+06	46.926
PE(16:0/20:5)	PE	16:0/20:5	1 day, 12:05:00	737.5	C41 H72 O8 N1 P1	30790000	1.93349e+07	62.796
PE(18:3/18:2)	PE	18:3/18:2	1 day, 12:05:00	737.5	C41 H72 O8 N1 P1	7739000	4.84725e+06	62.634
PE(18:1p/19:4)	PE	18:1p/19:4	37:5p	735.52	C42 H74 O7 N1 P1	37000000	8998030	24.319
PE(14:0/22:6)	PE	14:0/22:6	1 day, 12:06:00	735.484	C41 H70 O8 N1 P1	1200000	2667876	222.323
PE(20:0e/16:0)	PE	20:0e/16:0	36:0e	733.598	C41 H84 O7 N1 P1	16480000	3.6656e+07	222.427
PE(16:0/19:0)	PE	16:0/19:0	1 day, 11:00:00	733.562	C40 H80 O8 N1 P1	50060000	5.7115e+07	114.093
PE(26:0/9:0)	PE	26:0/9:0	1 day, 11:00:00	733.562	C40 H80 O8 N1 P1	1396000	561722	40.238
PE(14:0p/23:6)	PE	14:0p/23:6	37:6p	733.505	C42 H72 O7 N1 P1	25030	13913.4	55.587
PE(12:0p/24:0)	PE	12:0p/24:0	36:0p	731.583	C41 H82 O7 N1 P1	27040000	2.11145e+07	78.086
PE(20:0p/16:0)	PE	20:0p/16:0	36:0p	731.583	C41 H82 O7 N1 P1	35060000	3.39773e+07	96.912
PE(12:0e/24:1)	PE	12:0e/24:1	36:1e	731.583	C41 H82 O7 N1 P1	24240000	2.03071e+07	83.775
PE(19:1/16:0)	PE	19:1/16:0	1 day, 11:01:00	731.547	C40 H78 O8 N1 P1	1317000	2.52735e+06	191.902
PE(27:1/8:0)	PE	27:1/8:0	1 day, 11:01:00	731.547	C40 H78 O8 N1 P1	14740000	1.23761e+07	83.963
PE(15:2/21:6)	PE	15:2/21:6	1 day, 12:08:00	731.453	C41 H66 O8 N1 P1	12700000	52464081	413.103
PE(20:0p/16:1)	PE	20:0p/16:1	36:1p	729.567	C41 H80 O7 N1 P1	48220000	2.132e+07	44.214
PE(18:0p/18:1)	PE	18:0p/18:1	36:1p	729.567	C41 H80 O7 N1 P1	36370000	3.86489e+07	106.266
PE(18:1p/18:0)	PE	18:1p/18:0	36:1p	729.567	C41 H80 O7 N1 P1	27240000	7.73289e+06	28.388
PE(36:2e)	PE	36:2e	36:2e	729.567	C41 H80 O7 N1 P1	48120000	29018766	60.305
PE(18:0e/18:2)	PE	18:0e/18:2	36:2e	729.567	C41 H80 O7 N1 P1	37370000	3.80423e+07	101.799
PE(14:1/21:1)	PE	14:1/21:1	1 day, 11:02:00	729.531	C40 H76 O8 N1 P1	44530000	3.79502e+07	85.224
PE(15:0/20:2)	PE	15:0/20:2	1 day, 11:02:00	729.531	C40 H76 O8 N1 P1	9378000	7.31662e+06	78.019
PE(18:0/17:2)	PE	18:0/17:2	1 day, 11:02:00	729.531	C40 H76 O8 N1 P1	529200	488822	92.37
PE(17:1/18:1)	PE	17:1/18:1	1 day, 11:02:00	729.531	C40 H76 O8 N1 P1	3863000	2.31869e+06	60.023
PE(18:1p/18:1)	PE	18:1p/18:1	36:2p	727.552	C41 H78 O7 N1 P1	11830000	4.54095e+06	38.385
PE(18:1/17:2)	PE	18:1/17:2	1 day, 11:03:00	727.515	C40 H74 O8 N1 P1	70630000	2.35706e+08	333.72
PE(27:3/8:0)	PE	27:3/8:0	1 day, 11:03:00	727.515	C40 H74 O8 N1 P1	45240000	1.22746e+08	271.321
PE(17:0/18:3)	PE	17:0/18:3	1 day, 11:03:00	727.515	C40 H74 O8 N1 P1	15730000	1.11815e+07	71.084
PE(36:4e)	PE	36:4e	36:4e	725.536	C41 H76 O7 N1 P1	25620000	1.5816e+07	61.733
PE(18:1p/18:2)	PE	18:1p/18:2	36:3p	725.536	C41 H76 O7 N1 P1	7116000	3.0798e+06	43.28
PE(15:0/20:4)	PE	15:0/20:4	1 day, 11:04:00	725.5	C40 H72 O8 N1 P1	64020000	8.8605e+07	138.402
PE(16:0/19:4)	PE	16:0/19:4	1 day, 11:04:00	725.5	C40 H72 O8 N1 P1	512900	540238	105.33
PE(16:0p/20:4)	PE	16:0p/20:4	36:4p	723.52	C41 H74 O7 N1 P1	45890000	3.43638e+07	74.883
PE(35:5)	PE	1 day, 11:05:00	1 day, 11:05:00	723.484	C40 H70 O8 N1 P1	12120000	1.11998e+07	92.408
PE(15:1/20:4)	PE	15:1/20:4	1 day, 11:05:00	723.484	C40 H70 O8 N1 P1	30910000	2.52423e+07	81.664
PE(36:5p)	PE	36:5p	36:5p	721.505	C41 H72 O7 N1 P1	14220000	7.67397e+06	53.966
PE(16:0p/20:5)	PE	16:0p/20:5	36:5p	721.505	C41 H72 O7 N1 P1	6785000	2.96667e+06	43.724
PE(15:1/20:5)	PE	15:1/20:5	1 day, 11:06:00	721.468	C40 H68 O8 N1 P1	14900000	15555898	104.402
PE(15:2/20:4)	PE	15:2/20:4	1 day, 11:06:00	721.468	C40 H68 O8 N1 P1	401900	603184	150.083
PE(18:4/17:2)	PE	18:4/17:2	1 day, 11:06:00	721.468	C40 H68 O8 N1 P1	10410000	3.86487e+07	371.265
PE(18:0/16:0)	PE	18:0/16:0	1 day, 10:00:00	719.547	C39 H78 O8 N1 P1	37340000	9129630	24.45
PE(12:0/22:0)	PE	12:0/22:0	1 day, 10:00:00	719.547	C39 H78 O8 N1 P1	7116000	3.0798e+06	43.28
PE(14:0p/22:6)	PE	14:0p/22:6	36:6p	719.489	C41 H70 O7 N1 P1	157200	191007	121.506
PE(20:0p/15:0)	PE	20:0p/15:0	35:0p	717.567	C40 H80 O7 N1 P1	8575000	5300036	61.808
PE(16:0e/19:1)	PE	16:0e/19:1	35:1e	717.567	C40 H80 O7 N1 P1	2356000	1.41308e+06	59.978
PE(12:0p/23:0)	PE	12:0p/23:0	35:0p	717.567	C40 H80 O7 N1 P1	15880000	25253964	159.03
PE(16:0/18:1)	PE	16:0/18:1	1 day, 10:01:00	717.531	C39 H76 O8 N1 P1	85170000	2.19969e+07	25.827
PE(18:1p/17:0)	PE	18:1p/17:0	35:1p	715.552	C40 H78 O7 N1 P1	23570000	3.06478e+07	130.029
PE(18:0p/17:1)	PE	18:0p/17:1	35:1p	715.552	C40 H78 O7 N1 P1	9302000	7.76698e+06	83.498
PE(12:0e/23:2)	PE	12:0e/23:2	35:2e	715.552	C40 H78 O7 N1 P1	4443000	4.02647e+06	90.625
PE(35:2e)	PE	35:2e	35:2e	715.552	C40 H78 O7 N1 P1	4890000	1.59302e+06	32.577
PE(14:0p/21:1)	PE	14:0p/21:1	35:1p	715.552	C40 H78 O7 N1 P1	7009000	8.30868e+06	118.543
PE(18:0e/17:2)	PE	18:0e/17:2	35:2e	715.552	C40 H78 O7 N1 P1	463000	323938	69.965
PE(16:0/18:2)	PE	16:0/18:2	1 day, 10:02:00	715.515	C39 H74 O8 N1 P1	218500000	183111740	83.804
PE(25:2/9:0)	PE	25:2/9:0	1 day, 10:02:00	715.515	C39 H74 O8 N1 P1	36690000	17038836	46.44
PE(16:0/18:2)	PE	16:0/18:2	1 day, 10:02:00	715.515	C39 H74 O8 N1 P1	4143000	5.59529e+06	135.054
PE(17:1/17:1)	PE	17:1/17:1	1 day, 10:02:00	715.515	C39 H74 O8 N1 P1	12230000	3.24527e+07	265.353
PE(25:2/9:0)	PE	25:2/9:0	1 day, 10:02:00	715.515	C39 H74 O8 N1 P1	1967000	571118	29.035
PE(14:0p/21:2)	PE	14:0p/21:2	35:2p	713.536	C40 H76 O7 N1 P1	44530000	3.67947e+07	82.629
PE(16:1p/19:1)	PE	16:1p/19:1	35:2p	713.536	C40 H76 O7 N1 P1	418100	195014	46.643
PE(16:1/18:2)	PE	16:1/18:2	1 day, 10:03:00	713.5	C39 H72 O8 N1 P1	8852000	9017975	101.875
PE(16:0/18:3)	PE	16:0/18:3	1 day, 10:03:00	713.5	C39 H72 O8 N1 P1	28770000	2.41234e+07	83.849
PE(13:1/21:2)	PE	13:1/21:2	1 day, 10:03:00	713.5	C39 H72 O8 N1 P1	1157000	796363	68.83
PE(12:0/22:3)	PE	12:0/22:3	1 day, 10:03:00	713.5	C39 H72 O8 N1 P1	4214000	9.192e+06	218.13
PE(18:1p/17:2)	PE	18:1p/17:2	35:3p	711.52	C40 H74 O7 N1 P1	19100000	5718922	29.942
PE(14:0/20:4)	PE	14:0/20:4	1 day, 10:04:00	711.484	C39 H70 O8 N1 P1	2257000	4.71408e+06	208.865
PE(15:0/19:4)	PE	15:0/19:4	1 day, 10:04:00	711.484	C39 H70 O8 N1 P1	14830000	1.5242e+07	102.778
PE(14:0/20:4)	PE	14:0/20:4	1 day, 10:04:00	711.484	C39 H70 O8 N1 P1	24040000	1.07913e+08	448.889
PE(16:0e/19:5)	PE	16:0e/19:5	35:5e	709.505	C40 H72 O7 N1 P1	32280000	1.36477e+07	42.279
PE(12:0p/23:4)	PE	12:0p/23:4	35:4p	709.505	C40 H72 O7 N1 P1	38300000	18217778	47.566
PE(15:1/19:4)	PE	15:1/19:4	1 day, 10:05:00	709.468	C39 H68 O8 N1 P1	1490000	1.19926e+06	80.487
PE(17:4/17:1)	PE	17:4/17:1	1 day, 10:05:00	709.468	C39 H68 O8 N1 P1	34970000	59931586	171.38
PE(18:2p/17:3)	PE	18:2p/17:3	35:5p	707.489	C40 H70 O7 N1 P1	56850000	44547660	78.36
PE(14:0e/21:6)	PE	14:0e/21:6	35:6e	707.489	C40 H70 O7 N1 P1	16600	17141.3	103.261
PE(20:0e/14:1)	PE	20:0e/14:1	34:1e	703.552	C39 H78 O7 N1 P1	504300	513710	101.866
PE(9:0/24:1)	PE	9:0/24:1	1 day, 9:01:00	703.515	C38 H74 O8 N1 P1	1439000	1.14903e+06	79.849
PE(16:1/17:0)	PE	16:1/17:0	1 day, 9:01:00	703.515	C38 H74 O8 N1 P1	13640000	5.73321e+07	420.323
PE(18:1p/16:0)	PE	18:1p/16:0	34:1p	701.536	C39 H76 O7 N1 P1	15760000	10470944	66.44
PE(33:2)	PE	1 day, 9:02:00	1 day, 9:02:00	701.5	C38 H72 O8 N1 P1	219000000	6.46858e+08	295.369
PE(16:0/17:2)	PE	16:0/17:2	1 day, 9:02:00	701.5	C38 H72 O8 N1 P1	50060000	1.25846e+08	251.391
PE(25:2/8:0)	PE	25:2/8:0	1 day, 9:02:00	701.5	C38 H72 O8 N1 P1	1071000	327073	30.539
PE(17:1/16:1)	PE	17:1/16:1	1 day, 9:02:00	701.5	C38 H72 O8 N1 P1	10340000	2.8477e+07	275.406
PE(18:2p/16:0)	PE	18:2p/16:0	34:2p	699.52	C39 H74 O7 N1 P1	7735000	3.2743e+06	42.331
PE(16:1p/18:1)	PE	16:1p/18:1	34:2p	699.52	C39 H74 O7 N1 P1	4289000	1.29506e+06	30.195
PE(34:2p)	PE	34:2p	34:2p	699.52	C39 H74 O7 N1 P1	115800	59129.8	51.062
PE(33:3)	PE	1 day, 9:03:00	1 day, 9:03:00	699.484	C38 H70 O8 N1 P1	7567000	6.97526e+06	92.18
PE(16:0/17:3)	PE	16:0/17:3	1 day, 9:03:00	699.484	C38 H70 O8 N1 P1	3850000	12417482	322.532
PE(18:4/15:0)	PE	18:4/15:0	1 day, 9:04:00	697.468	C38 H68 O8 N1 P1	512000	503122	98.266
PE(25:4/8:0)	PE	25:4/8:0	1 day, 9:04:00	697.468	C38 H68 O8 N1 P1	22580000	8198798	36.31
PE(16:1p/18:3)	PE	16:1p/18:3	34:4p	695.489	C39 H70 O7 N1 P1	11130000	4.99384e+07	448.683
PE(20:4/13:1)	PE	20:4/13:1	1 day, 9:05:00	695.453	C38 H66 O8 N1 P1	80690	114261	141.605
PE(12:0/21:5)	PE	12:0/21:5	1 day, 9:05:00	695.453	C38 H66 O8 N1 P1	287200	141308	49.202
PE(14:0p/20:5)	PE	14:0p/20:5	34:5p	693.473	C39 H68 O7 N1 P1	567100	490405	86.476
PE(10:0e/24:6)	PE	10:0e/24:6	34:6e	693.473	C39 H68 O7 N1 P1	13150000	3.2619e+07	248.053
PE(12:0/21:6)	PE	12:0/21:6	1 day, 9:06:00	693.437	C38 H64 O8 N1 P1	12760000	5.76288e+07	451.636
PE(18:4/15:2)	PE	18:4/15:2	1 day, 9:06:00	693.437	C38 H64 O8 N1 P1	1067000	1.20923e+06	113.33
PE(17:4/16:2)	PE	17:4/16:2	1 day, 9:06:00	693.437	C38 H64 O8 N1 P1	154900	108241	69.878
PE(10:0/22:1)	PE	10:0/22:1	1 day, 8:01:00	689.5	C37 H72 O8 N1 P1	595500	328549	55.172
PE(18:2p/15:0)	PE	18:2p/15:0	33:2p	685.505	C38 H72 O7 N1 P1	55900000	43700943	78.177
PE(15:0/17:3)	PE	15:0/17:3	1 day, 8:03:00	685.468	C37 H68 O8 N1 P1	29470000	1.9932e+07	67.635
PE(18:3/14:1)	PE	18:3/14:1	1 day, 8:04:00	683.453	C37 H66 O8 N1 P1	185500	278317	150.036
PE(18:4/14:1)	PE	18:4/14:1	1 day, 8:05:00	681.437	C37 H64 O8 N1 P1	8904	12278.8	137.902
PE(10:0p/23:5)	PE	10:0p/23:5	33:5p	679.458	C38 H66 O7 N1 P1	15320000	4.83933e+07	315.883
PE(17:4/15:2)	PE	17:4/15:2	1 day, 8:06:00	679.421	C37 H62 O8 N1 P1	15320000	7.00705e+07	457.379
PE(18:0e/14:0)	PE	18:0e/14:0	32:0e	677.536	C37 H76 O7 N1 P1	32280000	1.30014e+07	40.277
PE(16:0e/16:0)	PE	16:0e/16:0	32:0e	677.536	C37 H76 O7 N1 P1	2063000	643924	31.213
PE(18:0/13:0)	PE	18:0/13:0	1 day, 7:00:00	677.5	C36 H72 O8 N1 P1	33420	12763.1	38.19
PE(17:0/14:0)	PE	17:0/14:0	1 day, 7:00:00	677.5	C36 H72 O8 N1 P1	189900	215922	113.703
PE(8:0/23:0)	PE	8:0/23:0	1 day, 7:00:00	677.5	C36 H72 O8 N1 P1	188500	108708	57.67
PE(8:0/24:7)	PE	8:0/24:7	1 day, 8:07:00	677.406	C37 H60 O8 N1 P1	12620000	5.78227e+07	458.183
PE(31:1)	PE	1 day, 7:01:00	1 day, 7:01:00	675.484	C36 H70 O8 N1 P1	79010	64695	81.882
PE(18:0/13:1)	PE	18:0/13:1	1 day, 7:01:00	675.484	C36 H70 O8 N1 P1	24790000	24529705	98.95
PE(32:1p)	PE	32:1p	32:1p	673.505	C37 H72 O7 N1 P1	35990000	1.05141e+07	29.214
PE(8:0p/24:2)	PE	8:0p/24:2	32:2p	671.489	C37 H70 O7 N1 P1	321000000	664264560	206.936
PE(18:2p/14:0)	PE	18:2p/14:0	32:2p	671.489	C37 H70 O7 N1 P1	830700	221863	26.708
PE(31:3)	PE	1 day, 7:03:00	1 day, 7:03:00	671.453	C36 H66 O8 N1 P1	6731	5925.03	88.026
PE(18:2p/14:1)	PE	18:2p/14:1	32:3p	669.473	C37 H68 O7 N1 P1	2284000	3.75953e+06	164.603
PE(31:4)	PE	1 day, 7:04:00	1 day, 7:04:00	669.437	C36 H64 O8 N1 P1	16610000	57269619	344.79
PE(32:6e)	PE	32:6e	32:6e	665.442	C37 H64 O7 N1 P1	22500	37600.4	167.113
PE(31:6)	PE	1 day, 7:06:00	1 day, 7:06:00	665.406	C36 H60 O8 N1 P1	84750000	55014615	64.914
PE(16:0e/15:0)	PE	16:0e/15:0	31:0e	663.52	C36 H74 O7 N1 P1	153300	115424	75.293
PE(17:0/13:0)	PE	17:0/13:0	1 day, 6:00:00	663.484	C35 H70 O8 N1 P1	27030	18375.8	67.983
PE(15:0/15:0)	PE	15:0/15:0	1 day, 6:00:00	663.484	C35 H70 O8 N1 P1	9893	9982.63	100.906
PE(8:0/22:0)	PE	8:0/22:0	1 day, 6:00:00	663.484	C35 H70 O8 N1 P1	3844000	1.02057e+07	265.497
PE(8:0e/24:7)	PE	8:0e/24:7	32:7e	663.426	C37 H62 O7 N1 P1	38520000	33504696	86.98
PE(32:6p)	PE	32:6p	32:6p	663.426	C37 H62 O7 N1 P1	162200	236183	145.612
PE(30:3)	PE	1 day, 6:03:00	1 day, 6:03:00	657.437	C35 H64 O8 N1 P1	132900	54725.6	41.178
PE(30:4)	PE	1 day, 6:04:00	1 day, 6:04:00	655.421	C35 H62 O8 N1 P1	695800	1.17301e+06	168.585
PE(12:0p/19:4)	PE	12:0p/19:4	31:4p	653.442	C36 H64 O7 N1 P1	2484000	3.38057e+06	136.094
PE(30:5)	PE	1 day, 6:05:00	1 day, 6:05:00	653.406	C35 H60 O8 N1 P1	312700	220231	70.429
PE(30:6)	PE	1 day, 6:06:00	1 day, 6:06:00	651.39	C35 H58 O8 N1 P1	5845000	1.92563e+07	329.449
PE(16:0e/14:0)	PE	16:0e/14:0	30:0e	649.505	C35 H72 O7 N1 P1	830700	226607	27.279
PE(30:0e)	PE	30:0e	30:0e	649.505	C35 H72 O7 N1 P1	46340	60088.2	129.668
PE(11:0/18:0)	PE	11:0/18:0	1 day, 5:00:00	649.468	C34 H68 O8 N1 P1	0	0	0
PE(29:0)	PE	1 day, 5:00:00	1 day, 5:00:00	649.468	C34 H68 O8 N1 P1	1540000	6.84889e+06	444.733
PE(8:0p/23:6)	PE	8:0p/23:6	31:6p	649.411	C36 H60 O7 N1 P1	14090000	5.46791e+06	38.807
PE(31:6p)	PE	31:6p	31:6p	649.411	C36 H60 O7 N1 P1	82150	99603.6	121.246
PE(8:0p/22:0)	PE	8:0p/22:0	30:0p	647.489	C35 H70 O7 N1 P1	7422000	6.14312e+06	82.769
PE(30:0p)	PE	30:0p	30:0p	647.489	C35 H70 O7 N1 P1	6627000	7.72019e+06	116.496
PE(30:1e)	PE	30:1e	30:1e	647.489	C35 H70 O7 N1 P1	1740	200.274	11.51
PE(20:1/9:0)	PE	20:1/9:0	1 day, 5:01:00	647.453	C34 H66 O8 N1 P1	7204	9680.81	134.381
PE(29:1)	PE	1 day, 5:01:00	1 day, 5:01:00	647.453	C34 H66 O8 N1 P1	93920	78248.5	83.314
PE(30:2e)	PE	30:2e	30:2e	645.473	C35 H68 O7 N1 P1	314100000	99252459	31.599
PE(30:1p)	PE	30:1p	30:1p	645.473	C35 H68 O7 N1 P1	399000000	2.63464e+08	66.031
PE(12:0e/18:2)	PE	12:0e/18:2	30:2e	645.473	C35 H68 O7 N1 P1	314100000	116926866	37.226
PE(8:0p/22:1)	PE	8:0p/22:1	30:1p	645.473	C35 H68 O7 N1 P1	250000000	8.17275e+07	32.691
PE(30:1p)	PE	30:1p	30:1p	645.473	C35 H68 O7 N1 P1	104700000	3.48463e+07	33.282
PE(29:2)	PE	1 day, 5:02:00	1 day, 5:02:00	645.437	C34 H64 O8 N1 P1	265400000	100329162	37.803
PE(30:2p)	PE	30:2p	30:2p	643.458	C35 H66 O7 N1 P1	1646000	1.39778e+06	84.92
PE(29:5)	PE	1 day, 5:05:00	1 day, 5:05:00	639.39	C34 H58 O8 N1 P1	392200	1.21693e+06	310.282
PE(29:0e)	PE	29:0e	29:0e	635.489	C34 H70 O7 N1 P1	670900	2.03704e+06	303.628
PE(28:1)	PE	1 day, 4:01:00	1 day, 4:01:00	633.437	C33 H64 O8 N1 P1	639200	181840	28.448
PE(8:0p/21:1)	PE	8:0p/21:1	29:1p	631.458	C34 H66 O7 N1 P1	2605000	5.527e+06	212.169
PE(29:1p)	PE	29:1p	29:1p	631.458	C34 H66 O7 N1 P1	99210	67726.7	68.266
PE(8:0/20:2)	PE	8:0/20:2	1 day, 4:02:00	631.421	C33 H62 O8 N1 P1	5805000	5.46935e+06	94.218
PE(10:0p/19:3)	PE	10:0p/19:3	29:3p	627.426	C34 H62 O7 N1 P1	6996	6139.41	87.756
PE(28:4)	PE	1 day, 4:04:00	1 day, 4:04:00	627.39	C33 H58 O8 N1 P1	28320	26185	92.461
PE(10:0p/19:4)	PE	10:0p/19:4	29:4p	625.411	C34 H60 O7 N1 P1	48570000	2.057e+08	423.512
PE(28:0e)	PE	28:0e	28:0e	621.473	C33 H68 O7 N1 P1	3567000	4.43521e+06	124.34
PE(16:0e/12:0)	PE	16:0e/12:0	28:0e	621.473	C33 H68 O7 N1 P1	1646000	1.36315e+06	82.816
PE(28:0e)	PE	28:0e	28:0e	621.473	C33 H68 O7 N1 P1	51570	140300	272.057
PE(18:0/9:0)	PE	18:0/9:0	1 day, 3:00:00	621.437	C32 H64 O8 N1 P1	1244000	407796	32.781
PE(27:0)	PE	1 day, 3:00:00	1 day, 3:00:00	621.437	C32 H64 O8 N1 P1	39770	49413	124.247
PE(16:0p/12:0)	PE	16:0p/12:0	28:0p	619.458	C33 H66 O7 N1 P1	797500	751484	94.23
PE(13:1/14:1)	PE	13:1/14:1	1 day, 3:02:00	617.406	C32 H60 O8 N1 P1	318500	450177	141.343
PE(28:3e)	PE	28:3e	28:3e	615.426	C33 H62 O7 N1 P1	29090000	8.93834e+07	307.265
PE(12:0p/16:2)	PE	12:0p/16:2	28:2p	615.426	C33 H62 O7 N1 P1	380800	258567	67.901
PE(28:3p)	PE	28:3p	28:3p	613.411	C33 H60 O7 N1 P1	1573000	963195	61.233
PE(8:0e/20:4)	PE	8:0e/20:4	28:4e	613.411	C33 H60 O7 N1 P1	43240000	2.87187e+07	66.417
PE(27:4)	PE	1 day, 3:04:00	1 day, 3:04:00	613.374	C32 H56 O8 N1 P1	33060000	1.31388e+08	397.424
PE(17:4/10:0)	PE	17:4/10:0	1 day, 3:04:00	613.374	C32 H56 O8 N1 P1	28550	21793.6	76.335
PE(28:5p)	PE	28:5p	28:5p	609.379	C33 H56 O7 N1 P1	8447000	5.29956e+06	62.739
PE(4:0/23:6)	PE	4:0/23:6	1 day, 3:06:00	609.343	C32 H52 O8 N1 P1	4793000	1.72078e+06	35.902
PE(27:6)	PE	1 day, 3:06:00	1 day, 3:06:00	609.343	C32 H52 O8 N1 P1	9258000	2.08363e+07	225.063
PE(14:0e/13:0)	PE	14:0e/13:0	27:0e	607.458	C32 H66 O7 N1 P1	283700	284409	100.25
PE(18:0e/9:0)	PE	18:0e/9:0	27:0e	607.458	C32 H66 O7 N1 P1	31380	21138.5	67.363
PE(10:0e/17:0)	PE	10:0e/17:0	27:0e	607.458	C32 H66 O7 N1 P1	2620000	7.57932e+06	289.287
PE(16:0/10:0)	PE	16:0/10:0	1 day, 2:00:00	607.421	C31 H62 O8 N1 P1	428700	309123	72.107
PE(26:0)	PE	1 day, 2:00:00	1 day, 2:00:00	607.421	C31 H62 O8 N1 P1	126300	324639	257.038
PE(17:0/9:0)	PE	17:0/9:0	1 day, 2:00:00	607.421	C31 H62 O8 N1 P1	40430	16783.3	41.512
PE(8:0p/19:0)	PE	8:0p/19:0	27:0p	605.442	C32 H64 O7 N1 P1	944300	605457	64.117
PE(10:0e/17:1)	PE	10:0e/17:1	27:1e	605.442	C32 H64 O7 N1 P1	5300	4097.59	77.313
PE(12:0p/15:0)	PE	12:0p/15:0	27:0p	605.442	C32 H64 O7 N1 P1	54510	87863	161.187
PE(27:0p)	PE	27:0p	27:0p	605.442	C32 H64 O7 N1 P1	6996	7338.66	104.898
PE(27:0p)	PE	27:0p	27:0p	605.442	C32 H64 O7 N1 P1	602000	1.8569e+06	308.455
PE(12:0/14:1)	PE	12:0/14:1	1 day, 2:01:00	605.406	C31 H60 O8 N1 P1	177100	258182	145.783
PE(26:1)	PE	1 day, 2:01:00	1 day, 2:01:00	605.406	C31 H60 O8 N1 P1	25010	51360.8	205.361
PE(4:0/22:1)	PE	4:0/22:1	1 day, 2:01:00	605.406	C31 H60 O8 N1 P1	508700	1.60181e+06	314.884
PE(8:0p/19:1)	PE	8:0p/19:1	27:1p	603.426	C32 H62 O7 N1 P1	3608000	3.7704e+06	104.501
PE(8:0/18:2)	PE	8:0/18:2	1 day, 2:02:00	603.39	C31 H58 O8 N1 P1	284800	149079	52.345
PE(13:1/13:1)	PE	13:1/13:1	1 day, 2:02:00	603.39	C31 H58 O8 N1 P1	0	0	0
PE(8:0p/19:2)	PE	8:0p/19:2	27:2p	601.411	C32 H60 O7 N1 P1	4809000	8.06623e+06	167.732
PE(27:2p)	PE	27:2p	27:2p	601.411	C32 H60 O7 N1 P1	235200	150410	63.95
PE(27:3e)	PE	27:3e	27:3e	601.411	C32 H60 O7 N1 P1	3885000	1.55721e+07	400.826
PE(8:0/18:3)	PE	8:0/18:3	1 day, 2:03:00	601.374	C31 H56 O8 N1 P1	0	0	0
PE(8:0e/19:5)	PE	8:0e/19:5	27:5e	597.379	C32 H56 O7 N1 P1	23610	31161	131.982
PE(27:4p)	PE	27:4p	27:4p	597.379	C32 H56 O7 N1 P1	23400	15530.1	66.368
PE(4:0/22:5)	PE	4:0/22:5	1 day, 2:05:00	597.343	C31 H52 O8 N1 P1	26560000	8.1634e+07	307.357
PE(4:0/22:6)	PE	4:0/22:6	1 day, 2:06:00	595.327	C31 H50 O8 N1 P1	648400	335327	51.716
PE(14:0e/12:0)	PE	14:0e/12:0	26:0e	593.442	C31 H64 O7 N1 P1	5931000	5.54845e+06	93.55
PE(16:0e/10:0)	PE	16:0e/10:0	26:0e	593.442	C31 H64 O7 N1 P1	0	0	0
PE(16:0/9:0)	PE	16:0/9:0	1 day, 1:00:00	593.406	C30 H60 O8 N1 P1	448800	1.35149e+06	301.134
PE(26:0p)	PE	26:0p	26:0p	591.426	C31 H62 O7 N1 P1	408500	1.60061e+06	391.825
PE(25:1)	PE	1 day, 1:01:00	1 day, 1:01:00	591.39	C30 H58 O8 N1 P1	25270	15891.5	62.887
PE(26:1p)	PE	26:1p	26:1p	589.411	C31 H60 O7 N1 P1	27890	38080.2	136.537
PE(26:2e)	PE	26:2e	26:2e	589.411	C31 H60 O7 N1 P1	675400	177164	26.231
PE(8:0/17:2)	PE	8:0/17:2	1 day, 1:02:00	589.374	C30 H56 O8 N1 P1	79170	77392.6	97.755
PE(26:2p)	PE	26:2p	26:2p	587.395	C31 H58 O7 N1 P1	1826000	283213	15.51
PE(8:0p/18:2)	PE	8:0p/18:2	26:2p	587.395	C31 H58 O7 N1 P1	418100	778674	186.241
PE(10:0p/16:2)	PE	10:0p/16:2	26:2p	587.395	C31 H58 O7 N1 P1	46220	115957	250.881
PE(6:0/19:3)	PE	6:0/19:3	1 day, 1:03:00	587.359	C30 H54 O8 N1 P1	1511000	1.89434e+06	125.37
PE(4:0/21:3)	PE	4:0/21:3	1 day, 1:03:00	587.359	C30 H54 O8 N1 P1	45960	62621.9	136.253
PE(8:0p/18:3)	PE	8:0p/18:3	26:3p	585.379	C31 H56 O7 N1 P1	5431000	7.14236e+06	131.511
PE(25:4)	PE	1 day, 1:04:00	1 day, 1:04:00	585.343	C30 H52 O8 N1 P1	721000	2.56336e+06	355.529
PE(25:6)	PE	1 day, 1:06:00	1 day, 1:06:00	581.312	C30 H48 O8 N1 P1	1132000	2.83902e+06	250.797
PE(16:0e/9:0)	PE	16:0e/9:0	25:0e	579.426	C30 H62 O7 N1 P1	91190	97991	107.458
PE(16:0/8:0)	PE	16:0/8:0	1 day, 0:00:00	579.39	C29 H58 O8 N1 P1	953700	916963	96.148
PE(15:0/9:0)	PE	15:0/9:0	1 day, 0:00:00	579.39	C29 H58 O8 N1 P1	75610	63296.2	83.714
PE(14:0p/11:0)	PE	14:0p/11:0	25:0p	577.411	C30 H60 O7 N1 P1	931500	3.04817e+06	327.232
PE(25:0p)	PE	25:0p	25:0p	577.411	C30 H60 O7 N1 P1	2231000	9.33254e+06	418.312
PE(8:0e/17:1)	PE	8:0e/17:1	25:1e	577.411	C30 H60 O7 N1 P1	590300	1.394e+06	236.151
PE(6:0/18:1)	PE	6:0/18:1	1 day, 0:01:00	577.374	C29 H56 O8 N1 P1	4592000	8.03347e+06	174.945
PE(15:1/9:0)	PE	15:1/9:0	1 day, 0:01:00	577.374	C29 H56 O8 N1 P1	21980000	9.90718e+07	450.736
PE(11:0/13:1)	PE	11:0/13:1	1 day, 0:01:00	577.374	C29 H56 O8 N1 P1	0	0	0
PE(24:1)	PE	1 day, 0:01:00	1 day, 0:01:00	577.374	C29 H56 O8 N1 P1	801100	2.20288e+06	274.982
PE(16:1p/9:0)	PE	16:1p/9:0	25:1p	575.395	C30 H58 O7 N1 P1	38230000	3.39115e+07	88.704
PE(25:1p)	PE	25:1p	25:1p	575.395	C30 H58 O7 N1 P1	25270	15891.5	62.887
PE(8:0/16:2)	PE	8:0/16:2	1 day, 0:02:00	575.359	C29 H54 O8 N1 P1	4454000	7.71308e+06	173.172
PE(9:0/15:2)	PE	9:0/15:2	1 day, 0:02:00	575.359	C29 H54 O8 N1 P1	143700	125909	87.619
PE(8:0p/17:2)	PE	8:0p/17:2	25:2p	573.379	C30 H56 O7 N1 P1	57410	16247.6	28.301
PE(8:0e/17:3)	PE	8:0e/17:3	25:3e	573.379	C30 H56 O7 N1 P1	1835000	3.39813e+06	185.184
PE(6:0/18:3)	PE	6:0/18:3	1 day, 0:03:00	573.343	C29 H52 O8 N1 P1	407300	55869.3	13.717
PE(24:3)	PE	1 day, 0:03:00	1 day, 0:03:00	573.343	C29 H52 O8 N1 P1	240200	574251	239.072
PE(8:0p/17:3)	PE	8:0p/17:3	25:3p	571.364	C30 H54 O7 N1 P1	315900	153458	48.578
PE(24:5)	PE	1 day, 0:05:00	1 day, 0:05:00	569.312	C29 H48 O8 N1 P1	19940	14201.7	71.222
PE(4:0/20:5)	PE	4:0/20:5	1 day, 0:05:00	569.312	C29 H48 O8 N1 P1	13090000	34616505	264.45
PE(8:0e/16:0)	PE	8:0e/16:0	24:0e	565.411	C29 H60 O7 N1 P1	2690000	6.33742e+06	235.592
PE(15:0/8:0)	PE	15:0/8:0	23:00:00	565.374	C28 H56 O8 N1 P1	2505000	2.98739e+06	119.257
PE(10:0/13:0)	PE	10:0/13:0	23:00:00	565.374	C28 H56 O8 N1 P1	331800	728152	219.455
PE(9:0/14:0)	PE	9:0/14:0	23:00:00	565.374	C28 H56 O8 N1 P1	2690000	4.65184e+06	172.931
PE(23:1)	PE	23:01:00	23:01:00	563.359	C28 H54 O8 N1 P1	133100	77412.3	58.161
PE(9:0/14:1)	PE	9:0/14:1	23:01:00	563.359	C28 H54 O8 N1 P1	86470	87931.3	101.69
PE(24:2e)	PE	24:2e	24:2e	561.379	C29 H56 O7 N1 P1	71000	118537	166.954
PE(24:1p)	PE	24:1p	24:1p	561.379	C29 H56 O7 N1 P1	788800	2.4233e+06	307.214
PE(8:0p/16:1)	PE	8:0p/16:1	24:1p	561.379	C29 H56 O7 N1 P1	981000	2.17854e+06	222.073
PE(23:2)	PE	23:02:00	23:02:00	561.343	C28 H52 O8 N1 P1	4023000	1.47208e+07	365.915
PE(8:0p/16:2)	PE	8:0p/16:2	24:2p	559.364	C29 H54 O7 N1 P1	2220000	4.33488e+06	195.265
PE(24:2p)	PE	24:2p	24:2p	559.364	C29 H54 O7 N1 P1	35660	43390.4	121.678
PE(23:3)	PE	23:03:00	23:03:00	559.327	C28 H50 O8 N1 P1	79140	50010.1	63.192
PE(6:0/17:3)	PE	6:0/17:3	23:03:00	559.327	C28 H50 O8 N1 P1	8849000	1.1315e+07	127.867
PE(4:0/19:3)	PE	4:0/19:3	23:03:00	559.327	C28 H50 O8 N1 P1	231100	169068	73.158
PE(23:0e)	PE	23:0e	23:0e	551.395	C28 H58 O7 N1 P1	244200	625045	255.956
PE(8:0e/15:0)	PE	8:0e/15:0	23:0e	551.395	C28 H58 O7 N1 P1	1068000	477300	44.691
PE(22:0)	PE	22:00:00	22:00:00	551.359	C27 H54 O8 N1 P1	202500	200090	98.81
PE(6:0/16:0)	PE	6:0/16:0	22:00:00	551.359	C27 H54 O8 N1 P1	1837000	1.61314e+06	87.814
PE(8:0/14:0)	PE	8:0/14:0	22:00:00	551.359	C27 H54 O8 N1 P1	107400	91721.7	85.402
PE(22:0)	PE	22:00:00	22:00:00	551.359	C27 H54 O8 N1 P1	6953000	2.98695e+07	429.592
PE(8:0p/15:0)	PE	8:0p/15:0	23:0p	549.379	C28 H56 O7 N1 P1	407300	212053	52.063
PE(23:1e)	PE	23:1e	23:1e	549.379	C28 H56 O7 N1 P1	1091000	4.17177e+06	382.38
PE(23:0p)	PE	23:0p	23:0p	549.379	C28 H56 O7 N1 P1	741100	2.74835e+06	370.848
PE(22:1)	PE	22:01:00	22:01:00	549.343	C27 H52 O8 N1 P1	61330	56010.2	91.326
PE(23:2e)	PE	23:2e	23:2e	547.364	C28 H54 O7 N1 P1	20860	13832.9	66.313
PE(23:1p)	PE	23:1p	23:1p	547.364	C28 H54 O7 N1 P1	18410	11991.5	65.136
PE(4:0/18:2)	PE	4:0/18:2	22:02:00	547.327	C27 H50 O8 N1 P1	3113000	758700	24.372
PE(6:0/16:2)	PE	6:0/16:2	22:02:00	547.327	C27 H50 O8 N1 P1	458400	1.86364e+06	406.553
PE(23:2p)	PE	23:2p	23:2p	545.348	C28 H52 O7 N1 P1	0	0	0
PE(8:0p/15:2)	PE	8:0p/15:2	23:2p	545.348	C28 H52 O7 N1 P1	544000	183508	33.733
PE(22:3)	PE	22:03:00	22:03:00	545.312	C27 H48 O8 N1 P1	379800	179474	47.255
PE(4:0/18:3)	PE	4:0/18:3	22:03:00	545.312	C27 H48 O8 N1 P1	338200	231474	68.443
PE(22:3)	PE	22:03:00	22:03:00	545.312	C27 H48 O8 N1 P1	4702	4968.89	105.676
PE(14:0e/8:0)	PE	14:0e/8:0	22:0e	537.379	C27 H56 O7 N1 P1	958100	1.4894e+06	155.454
PE(9:0/12:0)	PE	9:0/12:0	21:00:00	537.343	C26 H52 O8 N1 P1	6659000	2.7027e+07	405.872
PE(21:0)	PE	21:00:00	21:00:00	537.343	C26 H52 O8 N1 P1	1003000	187350	18.679
PE(8:0e/14:1)	PE	8:0e/14:1	22:1e	535.364	C27 H54 O7 N1 P1	962100	1.02671e+06	106.715
PE(22:1e)	PE	22:1e	22:1e	535.364	C27 H54 O7 N1 P1	32120000	78616912	244.76
PE(22:0p)	PE	22:0p	22:0p	535.364	C27 H54 O7 N1 P1	2236000	4.46046e+06	199.484
PE(4:0/17:1)	PE	4:0/17:1	21:01:00	535.327	C26 H50 O8 N1 P1	403000	353923	87.822
PE(22:1p)	PE	22:1p	22:1p	533.348	C27 H52 O7 N1 P1	372500	108558	29.143
PE(8:0p/14:1)	PE	8:0p/14:1	22:1p	533.348	C27 H52 O7 N1 P1	1372000	1.0113e+06	73.71
PE(21:2)	PE	21:02:00	21:02:00	533.312	C26 H48 O8 N1 P1	1729000	7.5484e+06	436.576
PE(21:3)	PE	21:03:00	21:03:00	531.296	C26 H46 O8 N1 P1	2663000	2.23258e+06	83.837
PE(4:0/17:3)	PE	4:0/17:3	21:03:00	531.296	C26 H46 O8 N1 P1	2631000	6.34458e+06	241.147
PE(21:3)	PE	21:03:00	21:03:00	531.296	C26 H46 O8 N1 P1	0	0	0
PE(8:0e/13:0)	PE	8:0e/13:0	21:0e	523.364	C26 H54 O7 N1 P1	1048000	1.88407e+06	179.778
PE(10:0/10:0)	PE	10:0/10:0	20:00:00	523.327	C25 H50 O8 N1 P1	16300000	17456648	107.096
PE(8:0p/13:0)	PE	8:0p/13:0	21:0p	521.348	C26 H52 O7 N1 P1	1372000	2.60872e+06	190.14
PE(8:0e/13:1)	PE	8:0e/13:1	21:1e	521.348	C26 H52 O7 N1 P1	2440000	6.46854e+06	265.104
PE(4:0/16:1)	PE	4:0/16:1	20:01:00	521.312	C25 H48 O8 N1 P1	6331000	2.85503e+06	45.096
PE(8:0p/13:1)	PE	8:0p/13:1	21:1p	519.332	C26 H50 O7 N1 P1	5767000	4.7681e+06	82.679
PE(4:0/16:2)	PE	4:0/16:2	20:02:00	519.296	C25 H46 O8 N1 P1	76370	48488.1	63.491
PE(8:0e/12:0)	PE	8:0e/12:0	20:0e	509.348	C25 H52 O7 N1 P1	1994000	590822	29.63
PE(4:0/15:0)	PE	4:0/15:0	19:00:00	509.312	C24 H48 O8 N1 P1	2256000	4.86294e+06	215.556
PE(19:0)	PE	19:00:00	19:00:00	509.312	C24 H48 O8 N1 P1	11050	9133.16	82.653
PE(4:0/15:0)	PE	4:0/15:0	19:00:00	509.312	C24 H48 O8 N1 P1	5814000	2.43633e+07	419.045
PE(10:0p/10:0)	PE	10:0p/10:0	20:0p	507.332	C25 H50 O7 N1 P1	20770000	2.23556e+07	107.634
PE(6:0/13:1)	PE	6:0/13:1	19:01:00	507.296	C24 H46 O8 N1 P1	1344000	1.90331e+06	141.615
PE(19:2)	PE	19:02:00	19:02:00	505.281	C24 H44 O8 N1 P1	61650	52096.1	84.503
PE(4:0/15:2)	PE	4:0/15:2	19:02:00	505.281	C24 H44 O8 N1 P1	7254000	1.24796e+07	172.038
PE(19:2)	PE	19:02:00	19:02:00	505.281	C24 H44 O8 N1 P1	929300	1.33618e+06	143.784
PE(19:0e)	PE	19:0e	19:0e	495.332	C24 H50 O7 N1 P1	1715000	2.13969e+06	124.763
PE(9:0/9:0)	PE	9:0/9:0	18:00:00	495.296	C23 H46 O8 N1 P1	18530000	4.24819e+06	22.926
PE(4:0/14:0)	PE	4:0/14:0	18:00:00	495.296	C23 H46 O8 N1 P1	1835000	5.61637e+06	306.069
PE(6:0/12:0)	PE	6:0/12:0	18:00:00	495.296	C23 H46 O8 N1 P1	1140000	452637	39.705
PE(8:0/10:0)	PE	8:0/10:0	18:00:00	495.296	C23 H46 O8 N1 P1	3698000	1.05969e+07	286.558
PE(18:0)	PE	18:00:00	18:00:00	495.296	C23 H46 O8 N1 P1	470000	770918	164.025
PE(8:0p/11:0)	PE	8:0p/11:0	19:0p	493.317	C24 H48 O7 N1 P1	1604000	4.55499e+06	283.977
PE(10:0p/9:0)	PE	10:0p/9:0	19:0p	493.317	C24 H48 O7 N1 P1	5941000	9.82142e+06	165.316
PE(4:0/14:1)	PE	4:0/14:1	18:01:00	493.281	C23 H44 O8 N1 P1	4024000	3.71125e+06	92.228
PE(18:0e)	PE	18:0e	18:0e	481.317	C23 H48 O7 N1 P1	15940000	17623264	110.56
PE(8:0e/10:0)	PE	8:0e/10:0	18:0e	481.317	C23 H48 O7 N1 P1	10790000	8.02334e+06	74.359
PE(18:0e)	PE	18:0e	18:0e	481.317	C23 H48 O7 N1 P1	2884000	8.69866e+06	301.618
PE(17:0)	PE	17:00:00	17:00:00	481.281	C22 H44 O8 N1 P1	3110000	1.30103e+07	418.338
PE(8:0/9:0)	PE	8:0/9:0	17:00:00	481.281	C22 H44 O8 N1 P1	3238000	2.36478e+06	73.032
PE(4:0/13:0)	PE	4:0/13:0	17:00:00	481.281	C22 H44 O8 N1 P1	8803	17240.1	195.844
PE(6:0/11:0)	PE	6:0/11:0	17:00:00	481.281	C22 H44 O8 N1 P1	2672000	1.88419e+06	70.516
PE(8:0p/10:0)	PE	8:0p/10:0	18:0p	479.301	C23 H46 O7 N1 P1	18530000	4541703	24.51
PE(18:0p)	PE	18:0p	18:0p	479.301	C23 H46 O7 N1 P1	1123000	1.12997e+06	100.621
PE(4:0/13:1)	PE	4:0/13:1	17:01:00	479.265	C22 H42 O8 N1 P1	17570000	3.01155e+07	171.403
PE(17:0e)	PE	17:0e	17:0e	467.301	C22 H46 O7 N1 P1	3533000	4.78506e+06	135.439
PE(6:0/10:0)	PE	6:0/10:0	16:00:00	467.265	C21 H42 O8 N1 P1	2148000	5710458	265.85
PE(16:0)	PE	16:00:00	16:00:00	467.265	C21 H42 O8 N1 P1	437100	1.11825e+06	255.834
PE(17:0p)	PE	17:0p	17:0p	465.286	C22 H44 O7 N1 P1	4636000	1.86266e+07	401.781
PE(8:0p/9:0)	PE	8:0p/9:0	17:0p	465.286	C22 H44 O7 N1 P1	417800	258886	61.964
PE(17:0p)	PE	17:0p	17:0p	465.286	C22 H44 O7 N1 P1	941100	3.34458e+06	355.39
PE(8:0e/8:0)	PE	8:0e/8:0	16:0e	453.286	C21 H44 O7 N1 P1	13050000	6.58359e+06	50.449
PE(16:0e)	PE	16:0e	16:0e	453.286	C21 H44 O7 N1 P1	1695000	2.14304e+06	126.433
PE(6:0/9:0)	PE	6:0/9:0	15:00:00	453.249	C20 H40 O8 N1 P1	12940000	1.35429e+07	104.659
PE(15:0)	PE	15:00:00	15:00:00	453.249	C20 H40 O8 N1 P1	5677000	3.37532e+06	59.456
PE(4:0/11:0)	PE	4:0/11:0	15:00:00	453.249	C20 H40 O8 N1 P1	1844000	1.94308e+06	105.373
PE(8:0p/8:0)	PE	8:0p/8:0	16:0p	451.27	C21 H42 O7 N1 P1	4221000	7.53571e+06	178.529
PE(16:0p)	PE	16:0p	16:0p	451.27	C21 H42 O7 N1 P1	794800	1.35597e+06	170.605
PE(6:0/8:0)	PE	6:0/8:0	14:00:00	439.233	C19 H38 O8 N1 P1	1990000	2.00646e+06	100.827
PE(4:0/10:0)	PE	4:0/10:0	14:00:00	439.233	C19 H38 O8 N1 P1	3042000	2.08493e+06	68.538
PE(14:0)	PE	14:00:00	14:00:00	439.233	C19 H38 O8 N1 P1	1438000	4.30416e+06	299.316
PE(4:0/9:0)	PE	4:0/9:0	13:00:00	425.218	C18 H36 O8 N1 P1	136200000	65696070	48.235
PE(4:0/8:0)	PE	4:0/8:0	12:00:00	411.202	C17 H34 O8 N1 P1	25650000	12722400	49.6
PE(12:0)	PE	12:00:00	12:00:00	411.202	C17 H34 O8 N1 P1	11100000	9289590	83.69
PE(4:0/8:0)	PE	4:0/8:0	12:00:00	411.202	C17 H34 O8 N1 P1	1355000	1.02541e+06	75.676
PE(12:0)	PE	12:00:00	12:00:00	411.202	C17 H34 O8 N1 P1	7768000	4.01738e+06	51.717
PEt(48:1)	PEt	2 days, 0:01:00	2 days, 0:01:00	898.739	C53 H103 O8 N0 P1	2382000	813405	34.148
PEt(47:6)	PEt	1 day, 23:06:00	1 day, 23:06:00	874.645	C52 H91 O8 N0 P1	94210	33926.9	36.012
PEt(29:4/18:3)	PEt	29:4/18:3	1 day, 23:07:00	872.63	C52 H89 O8 N0 P1	53960	189503	351.191
PEt(26:4/20:4)	PEt	26:4/20:4	1 day, 22:08:00	856.598	C51 H85 O8 N0 P1	25850000	8.41107e+06	32.538
PEt(44:4)	PEt	1 day, 20:04:00	1 day, 20:04:00	836.63	C49 H89 O8 N0 P1	333000	577828	173.522
PEt(26:4/18:0)	PEt	26:4/18:0	1 day, 20:04:00	836.63	C49 H89 O8 N0 P1	72930000	2.17165e+08	297.772
PEt(26:5/18:1)	PEt	26:5/18:1	1 day, 20:06:00	832.598	C49 H85 O8 N0 P1	82650000	3.54659e+07	42.911
PEt(26:6/18:0)	PEt	26:6/18:0	1 day, 20:06:00	832.598	C49 H85 O8 N0 P1	90590000	4.10364e+07	45.299
PEt(43:5)	PEt	1 day, 19:05:00	1 day, 19:05:00	820.598	C48 H85 O8 N0 P1	81520000	7.09077e+07	86.982
PEt(33:5/10:0)	PEt	33:5/10:0	1 day, 19:05:00	820.598	C48 H85 O8 N0 P1	31530	46775.1	148.351
PEt(43:6)	PEt	1 day, 19:06:00	1 day, 19:06:00	818.583	C48 H83 O8 N0 P1	54750000	12798360	23.376
PEt(32:6/10:0)	PEt	32:6/10:0	1 day, 18:06:00	804.567	C47 H81 O8 N0 P1	890500	1.03362e+06	116.072
PEt(42:7)	PEt	1 day, 18:07:00	1 day, 18:07:00	802.551	C47 H79 O8 N0 P1	105200000	97635068	92.809
PEt(33:1/8:0)	PEt	33:1/8:0	1 day, 17:01:00	800.63	C46 H89 O8 N0 P1	912200	1.2874e+06	141.131
PEt(42:10)	PEt	1 day, 18:10:00	1 day, 18:10:00	796.504	C47 H73 O8 N0 P1	104000000	87150960	83.799
PEt(29:4/12:0)	PEt	29:4/12:0	1 day, 17:04:00	794.583	C46 H83 O8 N0 P1	1669000	2.62447e+06	157.248
PEt(17:4/24:2)	PEt	17:4/24:2	1 day, 17:06:00	790.551	C46 H79 O8 N0 P1	0	0	0
PEt(40:1)	PEt	1 day, 16:01:00	1 day, 16:01:00	786.614	C45 H87 O8 N0 P1	223100	188678	84.571
PEt(16:0/24:2)	PEt	16:0/24:2	1 day, 16:02:00	784.598	C45 H85 O8 N0 P1	220200	459260	208.565
PEt(25:2/15:1)	PEt	25:2/15:1	1 day, 16:03:00	782.583	C45 H83 O8 N0 P1	0	0	0
PEt(18:1/22:5)	PEt	18:1/22:5	1 day, 16:06:00	776.536	C45 H77 O8 N0 P1	36080000	3.70026e+07	102.557
PEt(22:5/18:2)	PEt	22:5/18:2	1 day, 16:07:00	774.52	C45 H75 O8 N0 P1	7116000	5.64213e+06	79.288
PEt(38:1)	PEt	1 day, 14:01:00	1 day, 14:01:00	758.583	C43 H83 O8 N0 P1	12990000	1.83689e+07	141.408
PEt(38:2)	PEt	1 day, 14:02:00	1 day, 14:02:00	756.567	C43 H81 O8 N0 P1	2714000	898931	33.122
PEt(38:3)	PEt	1 day, 14:03:00	1 day, 14:03:00	754.551	C43 H79 O8 N0 P1	5752000	9.477e+06	164.76
PEt(18:0/20:4)	PEt	18:0/20:4	1 day, 14:04:00	752.536	C43 H77 O8 N0 P1	79300000	51075544	64.408
PEt(18:0/20:5)	PEt	18:0/20:5	1 day, 14:05:00	750.52	C43 H75 O8 N0 P1	48800000	26455456	54.212
PEt(16:0/22:6)	PEt	16:0/22:6	1 day, 14:06:00	748.504	C43 H73 O8 N0 P1	11860000	6059867	51.095
PEt(18:2/20:4)	PEt	18:2/20:4	1 day, 14:06:00	748.504	C43 H73 O8 N0 P1	23160000	2.389e+07	103.152
PEt(17:0/20:4)	PEt	17:0/20:4	1 day, 13:04:00	738.52	C42 H75 O8 N0 P1	33480000	3.7899e+07	113.199
PEt(37:5)	PEt	1 day, 13:05:00	1 day, 13:05:00	736.504	C42 H73 O8 N0 P1	681200	699340	102.663
PEt(36:1)	PEt	1 day, 12:01:00	1 day, 12:01:00	730.551	C41 H79 O8 N0 P1	13860000	28611198	206.43
PEt(18:0/18:1)	PEt	18:0/18:1	1 day, 12:01:00	730.551	C41 H79 O8 N0 P1	5216000	1.12997e+07	216.635
PEt(18:0/18:2)	PEt	18:0/18:2	1 day, 12:02:00	728.536	C41 H77 O8 N0 P1	6462000	8.91885e+06	138.02
PEt(16:0/20:3)	PEt	16:0/20:3	1 day, 12:03:00	726.52	C41 H75 O8 N0 P1	56550000	8.98755e+07	158.931
PEt(18:1/18:2)	PEt	18:1/18:2	1 day, 12:03:00	726.52	C41 H75 O8 N0 P1	461600	433341	93.878
PEt(16:0/20:4)	PEt	16:0/20:4	1 day, 12:04:00	724.504	C41 H73 O8 N0 P1	129500000	190446585	147.063
PEt(16:0/20:5)	PEt	16:0/20:5	1 day, 12:05:00	722.489	C41 H71 O8 N0 P1	29360000	1.45858e+07	49.679
PEt(35:1)	PEt	1 day, 11:01:00	1 day, 11:01:00	716.536	C40 H77 O8 N0 P1	2213000	4.42058e+06	199.755
PEt(17:0/18:2)	PEt	17:0/18:2	1 day, 11:02:00	714.52	C40 H75 O8 N0 P1	2844000	4.1639e+06	146.41
PEt(15:0/20:4)	PEt	15:0/20:4	1 day, 11:04:00	710.489	C40 H71 O8 N0 P1	6073000	4.99559e+06	82.259
PEt(16:0/18:1)	PEt	16:0/18:1	1 day, 10:01:00	702.52	C39 H75 O8 N0 P1	110000000	176735900	160.669
PEt(16:0/18:2)	PEt	16:0/18:2	1 day, 10:02:00	700.504	C39 H73 O8 N0 P1	526300000	1623061833	308.391
PEt(16:1/18:2)	PEt	16:1/18:2	1 day, 10:03:00	698.489	C39 H71 O8 N0 P1	10740000	6154020	57.3
PEt(17:1/16:0)	PEt	17:1/16:0	1 day, 9:01:00	688.504	C38 H73 O8 N0 P1	15790000	5.54054e+07	350.889
PEt(19:0/14:1)	PEt	19:0/14:1	1 day, 9:01:00	688.504	C38 H73 O8 N0 P1	63720	84351.9	132.379
PEt(16:0/16:1)	PEt	16:0/16:1	1 day, 8:01:00	674.489	C37 H71 O8 N0 P1	49470000	3.98377e+07	80.529
PEt(31:1)	PEt	1 day, 7:01:00	1 day, 7:01:00	660.473	C36 H69 O8 N0 P1	495500	1.18684e+06	239.523
PEt(31:3)	PEt	1 day, 7:03:00	1 day, 7:03:00	656.442	C36 H65 O8 N0 P1	479200	296701	61.916
PEt(8:0/23:4)	PEt	8:0/23:4	1 day, 7:04:00	654.426	C36 H63 O8 N0 P1	14930000	3.19514e+07	214.008
PEt(30:0)	PEt	1 day, 6:00:00	1 day, 6:00:00	648.473	C35 H69 O8 N0 P1	0	0	0
PEt(16:0/14:0)	PEt	16:0/14:0	1 day, 6:00:00	648.473	C35 H69 O8 N0 P1	3115000	8.70817e+06	279.556
PEt(31:3e)	PEt	31:3e	31:3e	642.462	C36 H67 O7 N0 P1	10400000	23484448	225.812
PEt(8:0p/23:2)	PEt	8:0p/23:2	31:2p	642.462	C36 H67 O7 N0 P1	4097000	1.07058e+07	261.308
PEt(31:3p)	PEt	31:3p	31:3p	640.447	C36 H65 O7 N0 P1	59630	34343.3	57.594
PEt(8:0/22:5)	PEt	8:0/22:5	1 day, 6:05:00	638.395	C35 H59 O8 N0 P1	760500	489671	64.388
PEt(30:6)	PEt	1 day, 6:06:00	1 day, 6:06:00	636.379	C35 H57 O8 N0 P1	18950	29127.9	153.709
PEt(30:7)	PEt	1 day, 6:07:00	1 day, 6:07:00	634.364	C35 H55 O8 N0 P1	140.9	0	0
PEt(29:1)	PEt	1 day, 5:01:00	1 day, 5:01:00	632.442	C34 H65 O8 N0 P1	8590	0	0
PEt(8:0/21:1)	PEt	8:0/21:1	1 day, 5:01:00	632.442	C34 H65 O8 N0 P1	1664000	3.30053e+06	198.349
PEt(29:2)	PEt	1 day, 5:02:00	1 day, 5:02:00	630.426	C34 H63 O8 N0 P1	904300	2.51422e+06	278.029
PEt(29:3)	PEt	1 day, 5:03:00	1 day, 5:03:00	628.41	C34 H61 O8 N0 P1	1502000	4.06567e+06	270.684
PEt(10:0/19:4)	PEt	10:0/19:4	1 day, 5:04:00	626.395	C34 H59 O8 N0 P1	875.9	0	0
PEt(28:0)	PEt	1 day, 4:00:00	1 day, 4:00:00	620.442	C33 H65 O8 N0 P1	1832	1436.6	78.417
PEt(29:1e)	PEt	29:1e	29:1e	618.462	C34 H67 O7 N0 P1	46540000	2.17007e+07	46.628
PEt(28:1)	PEt	1 day, 4:01:00	1 day, 4:01:00	618.426	C33 H63 O8 N0 P1	45630000	1.38344e+08	303.186
PEt(20:1/8:0)	PEt	20:1/8:0	1 day, 4:01:00	618.426	C33 H63 O8 N0 P1	245900	208678	84.863
PEt(29:2p)	PEt	29:2p	29:2p	614.431	C34 H63 O7 N0 P1	159000	168073	105.706
PEt(29:3e)	PEt	29:3e	29:3e	614.431	C34 H63 O7 N0 P1	37050	21778.4	58.781
PEt(28:3)	PEt	1 day, 4:03:00	1 day, 4:03:00	614.395	C33 H59 O8 N0 P1	880800	838328	95.178
PEt(10:0/18:3)	PEt	10:0/18:3	1 day, 4:03:00	614.395	C33 H59 O8 N0 P1	0	0	0
PEt(29:3p)	PEt	29:3p	29:3p	612.415	C34 H61 O7 N0 P1	37560000	1.9038e+07	50.687
PEt(28:5)	PEt	1 day, 4:05:00	1 day, 4:05:00	610.364	C33 H55 O8 N0 P1	4679000	9.37695e+06	200.405
PEt(28:0p)	PEt	28:0p	28:0p	604.447	C33 H65 O7 N0 P1	627.1	0	0
PEt(4:0/23:3)	PEt	4:0/23:3	1 day, 3:03:00	600.379	C32 H57 O8 N0 P1	11740000	1.58769e+07	135.238
PEt(27:4)	PEt	1 day, 3:04:00	1 day, 3:04:00	598.364	C32 H55 O8 N0 P1	14340000	2.88177e+06	20.096
PEt(16:1/10:0)	PEt	16:1/10:0	1 day, 2:01:00	590.395	C31 H59 O8 N0 P1	166600000	0	0
PEt(27:2e)	PEt	27:2e	27:2e	588.415	C32 H61 O7 N0 P1	12860000	57542713	447.455
PEt(27:5p)	PEt	27:5p	27:5p	580.353	C32 H53 O7 N0 P1	12070000	6.32311e+06	52.387
PEt(26:6)	PEt	1 day, 2:06:00	1 day, 2:06:00	580.317	C31 H49 O8 N0 P1	30420000	2.97054e+07	97.651
PEt(10:0/15:2)	PEt	10:0/15:2	1 day, 1:02:00	574.364	C30 H55 O8 N0 P1	176900000	150605584	85.136
PEt(6:0/18:0)	PEt	6:0/18:0	1 day, 0:00:00	564.379	C29 H57 O8 N0 P1	26970000	7.42778e+07	275.409
PEt(4:0/20:3)	PEt	4:0/20:3	1 day, 0:03:00	558.332	C29 H51 O8 N0 P1	54400	36747.7	67.551
PEt(4:0/20:5)	PEt	4:0/20:5	1 day, 0:05:00	554.301	C29 H47 O8 N0 P1	1123000	470616	41.907
PEt(6:0/14:0)	PEt	6:0/14:0	20:00:00	508.317	C25 H49 O8 N0 P1	5613000	1.21538e+07	216.53
PEt(20:2)	PEt	20:02:00	20:02:00	504.285	C25 H45 O8 N0 P1	1574000	2.03916e+06	129.553
PEt(19:0e)	PEt	19:0e	19:0e	480.322	C24 H49 O7 N0 P1	552500	564677	102.204
PEt(15:0)	PEt	15:00:00	15:00:00	438.238	C20 H39 O8 N0 P1	2253000	1.00051e+07	444.078
PEt(4:0/11:0)	PEt	4:0/11:0	15:00:00	438.238	C20 H39 O8 N0 P1	4212000	15883452	377.1
PEt(6:0/8:0)	PEt	6:0/8:0	14:00:00	424.223	C19 H37 O8 N0 P1	8604000	1.21671e+07	141.412
PEt(4:0/9:0)	PEt	4:0/9:0	13:00:00	410.207	C18 H35 O8 N0 P1	3033000	4.28818e+06	141.384
PG(44:6)	PG	1 day, 20:06:00	1 day, 20:06:00	878.604	C50 H87 O10 N0 P1	7048000	1.1243e+07	159.521
PG(43:2)	PG	1 day, 19:02:00	1 day, 19:02:00	872.651	C49 H93 O10 N0 P1	2170000	9.17387e+06	422.759
PG(22:4/22:6)	PG	22:4/22:6	1 day, 20:10:00	870.541	C50 H79 O10 N0 P1	1540000	1.81491e+06	117.851
PG(26:0/16:1)	PG	26:0/16:1	1 day, 18:01:00	860.651	C48 H93 O10 N0 P1	12480	0	0
PG(43:10)	PG	1 day, 19:10:00	1 day, 19:10:00	856.525	C49 H77 O10 N0 P1	16930000	9506195	56.15
PG(26:0/15:2)	PG	26:0/15:2	1 day, 17:02:00	844.619	C47 H89 O10 N0 P1	1976000	7.38277e+06	373.622
PG(40:1)	PG	1 day, 16:01:00	1 day, 16:01:00	832.619	C46 H89 O10 N0 P1	90590000	4.12647e+07	45.551
PG(20:2/20:2)	PG	20:2/20:2	1 day, 16:04:00	826.572	C46 H83 O10 N0 P1	18890	29461.8	155.965
PG(40:6)	PG	1 day, 16:06:00	1 day, 16:06:00	822.541	C46 H79 O10 N0 P1	23200000	24278104	104.647
PG(29:0/10:0)	PG	29:0/10:0	1 day, 15:00:00	820.619	C45 H89 O10 N0 P1	89970	192832	214.329
PG(18:1/22:6)	PG	18:1/22:6	1 day, 16:07:00	820.525	C46 H77 O10 N0 P1	170000000	357759900	210.447
PG(17:0/22:1)	PG	17:0/22:1	1 day, 15:01:00	818.604	C45 H87 O10 N0 P1	166000000	23807720	14.342
PG(40:8)	PG	1 day, 16:08:00	1 day, 16:08:00	818.51	C46 H75 O10 N0 P1	748100	860562	115.033
PG(18:2/22:6)	PG	18:2/22:6	1 day, 16:08:00	818.51	C46 H75 O10 N0 P1	190000000	208690300	109.837
PG(39:6)	PG	1 day, 15:06:00	1 day, 15:06:00	808.525	C45 H77 O10 N0 P1	15310000	1.47598e+07	96.406
PG(28:1/10:0)	PG	28:1/10:0	1 day, 14:01:00	804.588	C44 H85 O10 N0 P1	917000	1.04039e+06	113.456
PG(18:0/20:4)	PG	18:0/20:4	1 day, 14:04:00	798.541	C44 H79 O10 N0 P1	9631000	7.23895e+06	75.163
PG(38:5)	PG	1 day, 14:05:00	1 day, 14:05:00	796.525	C44 H77 O10 N0 P1	716400	560562	78.247
PG(18:1/20:4)	PG	18:1/20:4	1 day, 14:05:00	796.525	C44 H77 O10 N0 P1	2140000	2.56434e+06	119.829
PG(18:2/20:4)	PG	18:2/20:4	1 day, 14:06:00	794.51	C44 H75 O10 N0 P1	3813000	1.56344e+06	41.003
PG(19:1/18:0)	PG	19:1/18:0	1 day, 13:01:00	790.572	C43 H83 O10 N0 P1	9664000	6296096	65.15
PG(16:2/22:6)	PG	16:2/22:6	1 day, 14:08:00	790.479	C44 H71 O10 N0 P1	2045000	6.46686e+06	316.228
PG(37:2)	PG	1 day, 13:02:00	1 day, 13:02:00	788.557	C43 H81 O10 N0 P1	19620000	9.4021e+06	47.921
PG(19:0/18:2)	PG	19:0/18:2	1 day, 13:02:00	788.557	C43 H81 O10 N0 P1	5445000	3.00194e+06	55.132
PG(37:3)	PG	1 day, 13:03:00	1 day, 13:03:00	786.541	C43 H79 O10 N0 P1	48680000	1.03997e+08	213.634
PG(20:3/17:3)	PG	20:3/17:3	1 day, 13:06:00	780.494	C43 H73 O10 N0 P1	1740000	1.32198e+06	75.976
PG(37:6)	PG	1 day, 13:06:00	1 day, 13:06:00	780.494	C43 H73 O10 N0 P1	1659000	1.32607e+06	79.932
PG(18:0/18:2)	PG	18:0/18:2	1 day, 12:02:00	774.541	C42 H79 O10 N0 P1	13390000	7181057	53.63
PG(19:1/16:0)	PG	19:1/16:0	1 day, 11:01:00	762.541	C41 H79 O10 N0 P1	78650000	83966740	106.76
PG(27:1/8:0)	PG	27:1/8:0	1 day, 11:01:00	762.541	C41 H79 O10 N0 P1	98810000	1.87342e+08	189.598
PG(16:0/19:2)	PG	16:0/19:2	1 day, 11:02:00	760.525	C41 H77 O10 N0 P1	29360000	4.66169e+07	158.777
PG(36:2p)	PG	36:2p	36:2p	758.546	C42 H79 O9 N0 P1	13540000	1.65762e+07	122.424
PG(35:3)	PG	1 day, 11:03:00	1 day, 11:03:00	758.51	C41 H75 O10 N0 P1	14010000	1.95071e+07	139.237
PG(36:3p)	PG	36:3p	36:3p	756.53	C42 H77 O9 N0 P1	5057000	5.66652e+06	112.053
PG(35:4)	PG	1 day, 11:04:00	1 day, 11:04:00	756.494	C41 H73 O10 N0 P1	7020000	7.86668e+06	112.061
PG(35:5)	PG	1 day, 11:05:00	1 day, 11:05:00	754.479	C41 H71 O10 N0 P1	138800	184189	132.701
PG(16:0/18:1)	PG	16:0/18:1	1 day, 10:01:00	748.525	C40 H77 O10 N0 P1	49190000	6.74326e+07	137.086
PG(15:1/18:0)	PG	15:1/18:0	1 day, 9:01:00	734.51	C39 H75 O10 N0 P1	26410000	7.01423e+07	265.59
PG(34:2p)	PG	34:2p	34:2p	730.515	C40 H75 O9 N0 P1	17170000	2.08061e+07	121.177
[truncated: 797 more rows]

## Sheet: MD Lipidomics 0 Days
Var1	Quantity upper leaflet	Quantity Lower Leaflet
DTPC	43	12
DLPC	7	2
DPPC	30	9
DBPC	2	1
DXPC	21	6
DYPC	2	1
DVPC	30	9
DOPC	0	0
DIPC	132	37
DFPC	32	9
DGPC	5	2
DAPC	44	12
DRPC	8	3
DNPC	93	26
LPPC	10	3
POPC	16	5
PGPC	9	3
PEPC	94	26
PIPC	69	19
PAPC	64	17
PUPC	27	8
PRPC	2	1
CPC	0	0
TPC	0	0
LPC	0	0
PPC	0	0
VPC	8	3
OPC	0	0
IPC	26	7
APC	50	14
UPC	36	10
DPCE	8	7
DXCE	2	2
PNCE	6	5
XNCE	15	13
DPMG	22	19
OPMG	20	17
DFMG	160	139
FPMG	0	0
DPGG	45	39
OPGG	18	16
DFGG	16	14
FPGG	2	2
LCA	2	2
PCA	2	2
BCA	0	0
XCA	0	0
ACA	1	1
UCA	1	1
CDL0	2	2
DPSM	32	7
DBSM	3	1
DXSM	11	3
PVSM	40	9
POSM	0	0
PGSM	16	3
PNSM	3	1
BNSM	1	1
XNSM	106	22
DTPE	6	23
DLPE	5	18
DPPE	6	23
DBPE	2	8
DXPE	1	3
DYPE	2	5
DVPE	6	19
DOPE	0	0
DIPE	13	47
DFPE	2	6
DGPE	6	22
DAPE	21	77
DUPE	3	10
DRPE	23	83
DNPE	7	23
LPPE	1	3
POPE	4	15
PGPE	3	10
PQPE	3	9
PIPE	17	60
PAPE	29	107
PUPE	13	48
PRPE	2	7
DTPS	0	8
DLPS	0	10
DPPS	0	5
DBPS	0	2
DXPS	0	1
DYPS	0	1
DVPS	0	3
DOPS	0	1
DIPS	0	1
DFPS	0	3
DGPS	0	76
DAPS	0	29
DUPS	0	1
DRPS	0	1
DNPS	0	3
LPPS	0	0
POPS	0	4
PGPS	0	4
PQPS	0	1
PIPS	0	0
PAPS	0	13
PUPS	0	1
PRPS	0	1
DTPG	0	21
DLPG	0	5
DPPG	0	1
DBPG	0	3
DXPG	0	1
DYPG	0	1
DVPG	0	4
DOPG	0	7
DIPG	0	6
DFPG	0	1
DGPG	0	15
DAPG	0	0
DRPG	0	1
DNPG	0	0
LPPG	0	3
POPG	0	4
PGPG	0	9
PIPG	0	6
PAPG	0	0
PRPG	0	4
OPPG	0	5
JPPG	0	3
JFPG	0	4
DTPA	0	3
DLPA	0	3
DPPA	0	2
DBPA	0	1
DXPA	0	0
DYPA	0	1
DVPA	0	7
DOPA	0	2
DIPA	0	23
DFPA	0	15
DGPA	0	13
DAPA	0	0
DRPA	0	1
DNPA	0	2
LPPA	0	0
POPA	0	7
PGPA	0	1
PIPA	0	1
PAPA	0	1
PUPA	0	31
PRPA	0	1
DPPI	0	17
PVPI	0	16
POPI	0	0
PIPI	0	2
PAPI	0	4
PUPI	0	3
DPP1	0	0
PVP1	0	0
POP1	0	0
DPP2	0	0
PVP2	0	0
POP2	0	0
PVP3	0	0
POP3	0	0
CHOL	736	640
Total	2305	2269

## Sheet: Experimental Lipidomics 42 Days
LipidMolec	Class	FA	FA Group Key	Calc Mass	Formula	MainArea[Human 0]	AreaSD[Human 0]	AreaRSD[Human 0]		Cer Total	1.31105e+09	%Ceramide	1.63011
Cer(d13:0/32:1)	Cer	d13:0/32:1	d45:1	691.684	C45 H89 O3 N1	1539000	0	0		MG Total	9.23437e+09	%Monoacylglycerol	11.4816
Cer(d25:0/20:3)	Cer	d25:0/20:3	d45:3	687.653	C45 H85 O3 N1	146300	431466	294.919		DG Total	3.62481e+09	%Diacyglycerol	4.50693
Cer(d44:2)	Cer	d44:2	d44:2	675.653	C44 H85 O3 N1	0	0	0		TG Total	1.27698e+09	%Triacylgycerol	1.58774
Cer(d22:2/22:2)	Cer	d22:2/22:2	d44:4	671.622	C44 H81 O3 N1	1432000	1.38804e+06	96.93		FA Total	179214850	%Fatty Acyls	0.222828
Cer(d22:1/20:0)	Cer	d22:1/20:0	d42:1	649.637	C42 H83 O3 N1	6132000	3.35469e+06	54.708		PAF Total	7452000	%Plate Activating Factor	0.00926549
Cer(d20:0/22:1)	Cer	d20:0/22:1	d42:1	649.637	C42 H83 O3 N1	132400	340277	257.007		CL Total	85522700	%Cardiolipin	0.106335
Cer(d42:4)	Cer	d42:4	d42:4	643.59	C42 H77 O3 N1	1143000	1.35675e+06	118.701		PMe Total	2.49167e+09	%Phosphatidyl Methanol	3.09803
Cer(d42:6)	Cer	d42:6	d42:6	639.559	C42 H73 O3 N1	9001	0	0		SM Total	5.87152e+09	%Sphingomyelin	7.30038
Cer(d41:1)	Cer	d41:1	d41:1	635.622	C41 H81 O3 N1	1217000	2.06665e+06	169.815		OAHFA Total	54685730	%(O-acyl)-1-hydroxy fatty acid	0.0679938
Cer(d15:0/26:2)	Cer	d15:0/26:2	d41:2	633.606	C41 H79 O3 N1	4838000	811671	16.777		So Total	153970622	%Sphingosine	0.19144
Cer(d40:3+O)	Cer	d40:3+O	d40:3+O	633.57	C40 H75 O4 N1	5321000	1.24346e+06	23.369		ZyE Total	28540000	%Zymosteryl	0.0354854
Cer(d24:0/16:0)	Cer	d24:0/16:0	d40:0	623.622	C40 H81 O3 N1	2056000	0	0		PC Total	2.55822e+10	%Phosphatidylcholine	31.8077
Cer(d40:5)	Cer	d40:5	d40:5	613.543	C40 H71 O3 N1	912900	0	0		PE Total	2.01557e+10	%Phosphatidylethanolamine	25.0607
Cer(d20:2/18:0+O)	Cer	d20:2/18:0+O	d38:2+O	607.554	C38 H73 O4 N1	967000	882939	91.307		PS Total	4133613323	%Phosphatidylserine	5.13955
Cer(d17:1/22:1)	Cer	d17:1/22:1	d39:2	605.575	C39 H75 O3 N1	27890000	1.10554e+08	396.394		PG Total	2.46119e+09	%Phosphatidylglycerol	3.06013
Cer(d39:2)	Cer	d39:2	d39:2	605.575	C39 H75 O3 N1	287800	191643	66.589		PA Total	2.74751e+09	%Phosphatidic Acid	3.41613
Cer(d13:0/26:2)	Cer	d13:0/26:2	d39:2	605.575	C39 H75 O3 N1	0	0	0		PI Total	1027525332	%Phosphatidylinositol	1.27758
Cer(d13:0/26:6)	Cer	d13:0/26:6	d39:6	597.512	C39 H67 O3 N1	60000	83526.6	139.211		Total All Classes	8.04275e+10	% Total All Classes	100
Cer(d39:6)	Cer	d39:6	d39:6	597.512	C39 H67 O3 N1	11830	7207.19	60.923
Cer(d24:0/14:0)	Cer	d24:0/14:0	d38:0	595.59	C38 H77 O3 N1	112800000	3.37613e+08	299.302
Cer(d17:1/20:1+O)	Cer	d17:1/20:1+O	d37:2+O	593.538	C37 H71 O4 N1	4893000	1.61339e+07	329.734
Cer(d37:0)	Cer	d37:0	d37:0	581.575	C37 H75 O3 N1	10870000	6802446	62.58
Cer(d16:1/22:6)	Cer	d16:1/22:6	d38:7	581.481	C38 H63 O3 N1	56520	82364.3	145.726
Cer(d37:1)	Cer	d37:1	d37:1	579.559	C37 H73 O3 N1	11010000	1.3036e+07	118.401
Cer(d13:0/24:1)	Cer	d13:0/24:1	d37:1	579.559	C37 H73 O3 N1	0	0	0
Cer(d37:6)	Cer	d37:6	d37:6	569.481	C37 H63 O3 N1	79110000	2.23718e+08	282.794
Cer(d17:0/19:1)	Cer	d17:0/19:1	d36:1	565.543	C36 H71 O3 N1	1762000	8.07451e+06	458.258
Cer(d18:0/18:1)	Cer	d18:0/18:1	d36:1	565.543	C36 H71 O3 N1	734100	0	0
Cer(d36:3)	Cer	d36:3	d36:3	561.512	C36 H67 O3 N1	1020000	2.38092e+06	233.424
Cer(d16:0/20:4)	Cer	d16:0/20:4	d36:4	559.496	C36 H65 O3 N1	4750000	6.23186e+06	131.197
Cer(d18:2/18:4)	Cer	d18:2/18:4	d36:6	555.465	C36 H61 O3 N1	630500	871301	138.192
Cer(d18:0/17:0)	Cer	d18:0/17:0	d35:0	553.543	C35 H71 O3 N1	4686000	0	0
Cer(d18:1/16:1)	Cer	d18:1/16:1	d34:2	535.496	C34 H65 O3 N1	1240	1159.77	93.53
Cer(d34:5)	Cer	d34:5	d34:5	529.449	C34 H59 O3 N1	1161000	1.74604e+06	150.391
Cer(d25:0/8:0)	Cer	d25:0/8:0	d33:0	525.512	C33 H67 O3 N1	4987000	1.34146e+07	268.991
Cer(d33:0)	Cer	d33:0	d33:0	525.512	C33 H67 O3 N1	8703	8776.37	100.843
Cer(d13:0/18:2+2O)	Cer	d13:0/18:2+2O	d31:2+2O	525.439	C31 H59 O5 N1	4378000	1.81113e+06	41.369
Cer(d33:3)	Cer	d33:3	d33:3	519.465	C33 H61 O3 N1	6153000	2.68069e+07	435.672
Cer(d32:4)	Cer	d32:4	d32:4	503.434	C32 H57 O3 N1	1436000	1.03895e+06	72.35
Cer(d29:0+2O)	Cer	d29:0+2O	d29:0+2O	501.439	C29 H59 O5 N1	3504000	0	0
Cer(d31:0)	Cer	d31:0	d31:0	497.481	C31 H63 O3 N1	11540000	2.90183e+07	251.458
Cer(d31:1)	Cer	d31:1	d31:1	495.465	C31 H61 O3 N1	185500000	413234640	222.768
Cer(d13:0/18:1)	Cer	d13:0/18:1	d31:1	495.465	C31 H61 O3 N1	18160000	34563928	190.33
Cer(d14:1/16:0)	Cer	d14:1/16:0	d30:1	481.45	C30 H59 O3 N1	4679000	0	0
Cer(d30:2)	Cer	d30:2	d30:2	479.434	C30 H57 O3 N1	4453	5164.9	115.987
Cer(d20:2/8:0)	Cer	d20:2/8:0	d28:2	451.402	C28 H53 O3 N1	124100	317679	255.986
Cer(d26:0)	Cer	d26:0	d26:0	427.402	C26 H53 O3 N1	16340	42104.1	257.675
Cer(d12:0/14:0)	Cer	d12:0/14:0	d26:0	427.402	C26 H53 O3 N1	6195	6779.93	109.442
Cer(d20:2/6:0)	Cer	d20:2/6:0	d26:2	423.371	C26 H49 O3 N1	0	0	0
Cer(d22:1/2:0)	Cer	d22:1/2:0	d24:1	397.356	C24 H47 O3 N1	15410000	5.61107e+07	364.119
Cer(d22:2/2:0)	Cer	d22:2/2:0	d24:2	395.34	C24 H45 O3 N1	2340000	7.07015e+06	302.143
Cer(d12:0/10:0)	Cer	d12:0/10:0	d22:0	371.34	C22 H45 O3 N1	2275000	5.10863e+06	224.555
Cer(d22:1)	Cer	d22:1	d22:1	369.324	C22 H43 O3 N1	14740000	1926518	13.07
Cer(d20:2/2:0)	Cer	d20:2/2:0	d22:2	367.309	C22 H41 O3 N1	55420	29182	52.656
Cer(d13:0/8:0)	Cer	d13:0/8:0	d21:0	357.324	C21 H43 O3 N1	0	0	0
Cer(d17:1/4:0)	Cer	d17:1/4:0	d21:1	355.309	C21 H41 O3 N1	21500000	6005165	27.931
Cer(d16:0/4:0)	Cer	d16:0/4:0	d20:0	343.309	C20 H41 O3 N1	20900000	11115038	53.182
Cer(d18:1/2:0)	Cer	d18:1/2:0	d20:1	341.293	C20 H39 O3 N1	2344000	1.55904e+06	66.512
Cer(d20:2)	Cer	d20:2	d20:2	339.277	C20 H37 O3 N1	1221000	1.56433e+06	128.119
Cer(d18:2/2:0)	Cer	d18:2/2:0	d20:2	339.277	C20 H37 O3 N1	2859000	4.72827e+06	165.382
Cer(d17:1/2:0)	Cer	d17:1/2:0	d19:1	327.277	C19 H37 O3 N1	3692000	9.01483e+06	244.172
Cer(d19:1)	Cer	d19:1	d19:1	327.277	C19 H37 O3 N1	64740	41284.1	63.769
Cer(d14:0/4:0)	Cer	d14:0/4:0	d18:0	315.277	C18 H37 O3 N1	5411000	7.6221e+06	140.863
Cer(d16:0/2:0)	Cer	d16:0/2:0	d18:0	315.277	C18 H37 O3 N1	4303000	1.83385e+06	42.618
Cer(d16:1/2:0)	Cer	d16:1/2:0	d18:1	313.262	C18 H35 O3 N1	466000	438329	94.062
Cer(d12:0/4:0)	Cer	d12:0/4:0	d16:0	287.246	C16 H33 O3 N1	190000	221677	116.672
Cer(d13:0/2:0)	Cer	d13:0/2:0	d15:0	273.23	C15 H31 O3 N1	28810	95029.5	329.849
CerG1(d52:3)	CerG1	d52:3	d52:3	947.815	C58 H109 O8 N1	1203000	891940	74.143
CerG1(d47:6)	CerG1	d47:6	d47:6	871.69	C53 H93 O8 N1	8049000	1.28911e+07	160.158
CerG1(d45:5)	CerG1	d45:5	d45:5	845.674	C51 H91 O8 N1	10640000	1.50468e+07	141.417
CerG1(d13:0/30:4)	CerG1	d13:0/30:4	d43:4	819.659	C49 H89 O8 N1	1692000	3.88256e+06	229.466
CerG1(d42:3)	CerG1	d42:3	d42:3	807.659	C48 H89 O8 N1	5783000	5.34552e+06	92.435
CerG1(d41:2)	CerG1	d41:2	d41:2	795.659	C47 H89 O8 N1	155000	141814	91.493
CerG1(d13:0/28:2)	CerG1	d13:0/28:2	d41:2	795.659	C47 H89 O8 N1	5524000	2.18657e+07	395.831
CerG1(d13:0/28:3)	CerG1	d13:0/28:3	d41:3	793.643	C47 H87 O8 N1	2025000	2.9743e+06	146.879
CerG1(d40:0)	CerG1	d40:0	d40:0	785.674	C46 H91 O8 N1	995700	373139	37.475
CerG1(d40:4)	CerG1	d40:4	d40:4	777.612	C46 H83 O8 N1	51350000	172156010	335.26
CerG1(d40:5)	CerG1	d40:5	d40:5	775.596	C46 H81 O8 N1	21910000	4.00789e+07	182.925
CerG1(d39:0)	CerG1	d39:0	d39:0	771.659	C45 H89 O8 N1	1931000	1.98265e+06	102.675
CerG1(d13:0/26:0)	CerG1	d13:0/26:0	d39:0	771.659	C45 H89 O8 N1	21880000	47017932	214.89
CerG1(d40:8)	CerG1	d40:8	d40:8	769.549	C46 H75 O8 N1	52550	100650	191.532
CerG1(d13:0/26:3)	CerG1	d13:0/26:3	d39:3	765.612	C45 H83 O8 N1	1102000	714911	64.874
CerG1(d38:4)	CerG1	d38:4	d38:4	749.581	C44 H79 O8 N1	14290000	2.1926e+07	153.436
CerG1(d38:5)	CerG1	d38:5	d38:5	747.565	C44 H77 O8 N1	38550000	2.55968e+07	66.399
CerG1(d13:0/24:0)	CerG1	d13:0/24:0	d37:0	743.628	C43 H85 O8 N1	99320	62707.7	63.137
CerG1(d37:1)	CerG1	d37:1	d37:1	741.612	C43 H83 O8 N1	43730	53320.4	121.931
CerG1(d37:4)	CerG1	d37:4	d37:4	735.565	C43 H77 O8 N1	321900	242906	75.46
CerG1(d13:0/24:5)	CerG1	d13:0/24:5	d37:5	733.549	C43 H75 O8 N1	42400000	27920824	65.851
CerG1(d37:5)	CerG1	d37:5	d37:5	733.549	C43 H75 O8 N1	14780000	8033669	54.355
CerG1(d13:0/24:6)	CerG1	d13:0/24:6	d37:6	731.534	C43 H73 O8 N1	49330000	26756592	54.24
CerG1(d37:6)	CerG1	d37:6	d37:6	731.534	C43 H73 O8 N1	5885000	4.78315e+06	81.277
CerG1(d13:0/24:6)	CerG1	d13:0/24:6	d37:6	731.534	C43 H73 O8 N1	35950000	2.55723e+07	71.133
CerG1(d36:1)	CerG1	d36:1	d36:1	727.596	C42 H81 O8 N1	17000000	65233080	383.724
CerG1(d36:4)	CerG1	d36:4	d36:4	721.549	C42 H75 O8 N1	3038000	2.03977e+06	67.142
CerG1(d13:0/22:5)	CerG1	d13:0/22:5	d35:5	705.518	C41 H71 O8 N1	8961000	4.77559e+06	53.293
CerG1(d34:0)	CerG1	d34:0	d34:0	701.581	C40 H79 O8 N1	1737	1097.51	63.184
CerG1(d13:0/18:0+2O)	CerG1	d13:0/18:0+2O	d31:0+2O	691.523	C37 H73 O10 N1	19420000	60651573	312.315
CerG1(d33:0)	CerG1	d33:0	d33:0	687.565	C39 H77 O8 N1	21080	25267.1	119.863
CerG1(d33:1)	CerG1	d33:1	d33:1	685.549	C39 H75 O8 N1	1860	1491.52	80.189
CerG1(d13:0/20:5)	CerG1	d13:0/20:5	d33:5	677.487	C39 H67 O8 N1	2284000	4.42712e+06	193.832
CerG1(d14:0/18:0)	CerG1	d14:0/18:0	d32:0	673.549	C38 H75 O8 N1	11120000	2.1832e+07	196.331
CerG1(d13:0/16:0+O)	CerG1	d13:0/16:0+O	d29:0+O	647.497	C35 H69 O9 N1	343200	171984	50.112
CerG1(d14:1/16:1)	CerG1	d14:1/16:1	d30:2	641.487	C36 H67 O8 N1	6937000	12812639	184.7
CerG1(d28:0)	CerG1	d28:0	d28:0	617.487	C34 H67 O8 N1	81940	64067.2	78.188
CerG1(d14:0/14:0)	CerG1	d14:0/14:0	d28:0	617.487	C34 H67 O8 N1	10490000	2.29361e+07	218.647
CerG1(d28:1)	CerG1	d28:1	d28:1	615.471	C34 H65 O8 N1	223100	184524	82.709
CerG1(d27:1)	CerG1	d27:1	d27:1	601.455	C33 H63 O8 N1	1396000	3.01678e+06	216.102
CerG1(d26:1)	CerG1	d26:1	d26:1	587.44	C32 H61 O8 N1	1199	1333.52	111.219
CerG1(d26:2)	CerG1	d26:2	d26:2	585.424	C32 H59 O8 N1	2658000	8.41321e+06	316.524
CerG1(d25:0)	CerG1	d25:0	d25:0	575.44	C31 H61 O8 N1	4543000	5.28101e+06	116.245
CerG1(d25:1)	CerG1	d25:1	d25:1	573.424	C31 H59 O8 N1	581200	0	0
CerG1(d24:0)	CerG1	d24:0	d24:0	561.424	C30 H59 O8 N1	6644000	1.08563e+06	16.34
CerG1(d23:0)	CerG1	d23:0	d23:0	547.408	C29 H57 O8 N1	4842000	191065	3.946
CerG1(d22:0)	CerG1	d22:0	d22:0	533.393	C28 H55 O8 N1	4901000	2.8712e+06	58.584
CerG1(d22:1)	CerG1	d22:1	d22:1	531.377	C28 H53 O8 N1	5573000	4.21358e+06	75.607
CerG1(d13:0/8:0)	CerG1	d13:0/8:0	d21:0	519.377	C27 H53 O8 N1	3666000	8.86567e+06	241.835
CerG1(d13:0/6:0)	CerG1	d13:0/6:0	d19:0	491.346	C25 H49 O8 N1	78710	81926.9	104.087
CerG1(d13:0/2:0)	CerG1	d13:0/2:0	d15:0	435.283	C21 H41 O8 N1	18600000	72016410	387.185
CerG1(d14:0)	CerG1	d14:0	d14:0	421.268	C20 H39 O8 N1	2155000	8.89866e+06	412.931
CerG2(d37:6)	CerG2	d37:6	d37:6	893.586	C49 H83 O13 N1	13940000	1.10024e+07	78.927
CerG2(d36:7)	CerG2	d36:7	d36:7	877.555	C48 H79 O13 N1	4893000	8.76214e+06	179.075
CerG2(d35:3)	CerG2	d35:3	d35:3	871.602	C47 H85 O13 N1	3809000	1.34035e+06	35.189
CerG2(d35:4)	CerG2	d35:4	d35:4	869.586	C47 H83 O13 N1	41050000	34137180	83.16
CerG2(d32:4)	CerG2	d32:4	d32:4	827.539	C44 H77 O13 N1	118800	153637	129.324
CerG2(d13:0/16:1+2O)	CerG2	d13:0/16:1+2O	d29:1+2O	823.529	C41 H77 O15 N1	11600000	12366644	106.609
CerG2(d30:2)	CerG2	d30:2	d30:2	803.539	C42 H77 O13 N1	59810000	14186932	23.72
CerG2(d13:0/16:1)	CerG2	d13:0/16:1	d29:1	791.539	C41 H77 O13 N1	14650000	22858688	156.032
CerG2(d28:0)	CerG2	d28:0	d28:0	779.539	C40 H77 O13 N1	6951000	3.05163e+06	43.902
CerG2(d22:2)	CerG2	d22:2	d22:2	691.414	C34 H61 O13 N1	161000	153151	95.125
CerG2(d18:1)	CerG2	d18:1	d18:1	637.367	C30 H55 O13 N1	3771000	1.74424e+06	46.254
CerG2(d14:0/2:0)	CerG2	d14:0/2:0	d16:0	611.352	C28 H53 O13 N1	539400	686840	127.334
CerG2(d16:1)	CerG2	d16:1	d16:1	609.336	C28 H51 O13 N1	7110000	5.00551e+06	70.401
CerG2GNAc1(d13:0/2:0)	CerG2GNAc1	d13:0/2:0	d15:0	800.415	C35 H64 O18 N2	5142000	2.5185e+06	48.979
CerG3(d25:0)	CerG3	d25:0	d25:0	899.545	C43 H81 O18 N1	1075000	512603	47.684
CerP(d53:0)	CerP	d53:0	d53:0	885.791	C53 H108 O6 N1 P1	11020	8848.73	80.297
CerP(d54:7)	CerP	d54:7	d54:7	885.697	C54 H96 O6 N1 P1	1689000	2.91297e+06	172.467
CerP(d17:1/26:6)	CerP	d17:1/26:6	d43:7	731.525	C43 H74 O6 N1 P1	37090	59018.7	159.123
CerP(d14:0/20:5)	CerP	d14:0/20:5	d34:5	609.416	C34 H60 O6 N1 P1	121100	226367	186.926
CerP(d32:0+O)	CerP	d32:0+O	d32:0+O	607.458	C32 H66 O7 N1 P1	970500	1.19222e+06	122.846
CerP(d14:0/19:0)	CerP	d14:0/19:0	d33:0	605.478	C33 H68 O6 N1 P1	304600	259428	85.17
CerP(d33:3)	CerP	d33:3	d33:3	599.432	C33 H62 O6 N1 P1	1212000	3.62e+06	298.68
CerP(d31:0+O)	CerP	d31:0+O	d31:0+O	593.442	C31 H64 O7 N1 P1	3796000	2.04244e+06	53.805
CerP(d30:1+2O)	CerP	d30:1+2O	d30:1+2O	593.406	C30 H60 O8 N1 P1	2339000	1.0188e+07	435.571
CerP(d12:0/20:3)	CerP	d12:0/20:3	d32:3	585.416	C32 H60 O6 N1 P1	631800	900928	142.597
CerP(d14:0/16:1+O)	CerP	d14:0/16:1+O	d30:1+O	577.411	C30 H60 O7 N1 P1	0	0	0
CerP(d22:2/2:0)	CerP	d22:2/2:0	d24:2	475.306	C24 H46 O6 N1 P1	0	0	0
CerP(d17:0/6:0)	CerP	d17:0/6:0	d23:0	465.322	C23 H48 O6 N1 P1	3779000	2.94694e+06	77.982
CerP(d22:1)	CerP	d22:1	d22:1	449.291	C22 H44 O6 N1 P1	2559000	2.97156e+06	116.122
CerP(d16:1/6:0)	CerP	d16:1/6:0	d22:1	449.291	C22 H44 O6 N1 P1	9568000	4.02041e+07	420.193
CerP(d17:1/4:0)	CerP	d17:1/4:0	d21:1	435.275	C21 H42 O6 N1 P1	1492000	1471485	98.625
CerP(d12:0/6:0)	CerP	d12:0/6:0	d18:0	395.244	C18 H38 O6 N1 P1	486100	1.03026e+06	211.944
CerP(d17:0)	CerP	d17:0	d17:0	381.228	C17 H36 O6 N1 P1	7879000	1.59923e+07	202.974
CerP(d15:0/2:0)	CerP	d15:0/2:0	d17:0	381.228	C17 H36 O6 N1 P1	1830000	4.89057e+06	267.244
CerP(d14:0)	CerP	d14:0	d14:0	339.181	C14 H30 O6 N1 P1	955.6	381.265	39.898
CerP(d12:0/2:0)	CerP	d12:0/2:0	d14:0	339.181	C14 H30 O6 N1 P1	347100	234265	67.492
CL(20:4/18:0/22:2/24:1)	CL	20:4/18:0/22:2/24:1	3 days, 12:07:00	1619.18	C93 H168 O17 P2	38030000	1.09494e+08	287.916
CL(20:4/18:1/22:3/24:1)	CL	20:4/18:1/22:3/24:1	3 days, 12:09:00	1615.14	C93 H164 O17 P2	13350000	8.30891e+06	62.239
CL(21:4/16:1/22:0/20:1)	CL	21:4/16:1/22:0/20:1	3 days, 7:06:00	1551.11	C88 H160 O17 P2	55500	70268	126.609
CL(22:6/18:1/22:6/16:0)	CL	22:6/18:1/22:6/16:0	3 days, 6:13:00	1522.99	C87 H144 O17 P2	11960000	17805450	148.875
CL(75:4)	CL	3 days, 3:04:00	3 days, 3:04:00	1499.08	C84 H156 O17 P2	521200	918266	176.183
CL(16:2/18:0/20:4/22:6)	CL	16:2/18:0/20:4/22:6	3 days, 4:12:00	1496.97	C85 H142 O17 P2	18130000	1.42331e+07	78.506
CL(18:2/14:1/20:4/20:4)	CL	18:2/14:1/20:4/20:4	3 days, 0:11:00	1442.93	C81 H136 O17 P2	1071000	476777	44.517
CL(18:3/12:0/20:4/14:1)	CL	18:3/12:0/20:4/14:1	2 days, 16:08:00	1336.85	C73 H126 O17 P2	458200	351838	76.787
CL(62:6)	CL	2 days, 14:06:00	2 days, 14:06:00	1312.85	C71 H126 O17 P2	801200	2.42849e+06	303.106
CL(8:0/18:2/20:3/15:1)	CL	8:0/18:2/20:3/15:1	2 days, 13:06:00	1298.83	C70 H124 O17 P2	0	0	0
CL(11:0/15:0/16:0/14:1)	CL	11:0/15:0/16:0/14:1	2 days, 8:01:00	1238.83	C65 H124 O17 P2	543700	766443	140.968
CL(49:0)	CL	2 days, 1:00:00	2 days, 1:00:00	1142.74	C58 H112 O17 P2	601900	761397	126.499
cPA(15:1)	cPA	15:01:00	15:01:00	376.202	C18 H33 O6 N0 P1	423000	263208	62.224
DG(54:4)	DG	2 days, 6:04:00	2 days, 6:04:00	868.788	C57 H104 O5	669300	938017	140.149
DG(53:4)	DG	2 days, 5:04:00	2 days, 5:04:00	854.773	C56 H102 O5	0	0	0
DG(51:6)	DG	2 days, 3:06:00	2 days, 3:06:00	822.71	C54 H94 O5	19690	51096.5	259.505
DG(47:7)	DG	1 day, 23:07:00	1 day, 23:07:00	764.632	C50 H84 O5	105200000	138617832	131.766
DG(27:3/19:0)	DG	27:3/19:0	1 day, 22:03:00	758.679	C49 H90 O5	1542000	0	0
DG(45:10)	DG	1 day, 21:10:00	1 day, 21:10:00	730.554	C48 H74 O5	4916000	0	0
DG(43:6)	DG	1 day, 19:06:00	1 day, 19:06:00	710.585	C46 H78 O5	8462	10378.9	122.653
DG(24:4/19:4)	DG	24:4/19:4	1 day, 19:08:00	706.554	C46 H74 O5	13500000	43196625	319.975
DG(42:10)	DG	1 day, 18:10:00	1 day, 18:10:00	688.507	C45 H68 O5	63720	84162	132.081
DG(20:2/20:2)	DG	20:2/20:2	1 day, 16:04:00	672.569	C43 H76 O5	153400	239362	156.038
DG(18:4/22:4)	DG	18:4/22:4	1 day, 16:08:00	664.507	C43 H68 O5	925200	2.26304e+06	244.6
DG(20:5/20:5)	DG	20:5/20:5	1 day, 16:10:00	660.475	C43 H64 O5	3103000	5.07961e+06	163.7
DG(25:2/13:0)	DG	25:2/13:0	1 day, 14:02:00	648.569	C41 H76 O5	1143000	1.35675e+06	118.701
DG(19:4/19:4)	DG	19:4/19:4	1 day, 14:08:00	636.475	C41 H64 O5	491500	414153	84.263
DG(37:2)	DG	1 day, 13:02:00	1 day, 13:02:00	634.554	C40 H74 O5	66600	46561.4	69.912
DG(19:5/19:5)	DG	19:5/19:5	1 day, 14:10:00	632.444	C41 H60 O5	1258000	4.2777e+06	340.04
DG(18:1/19:5)	DG	18:1/19:5	1 day, 13:06:00	626.491	C40 H66 O5	1524000	4.02485e+06	264.098
DG(16:1/21:6)	DG	16:1/21:6	1 day, 13:07:00	624.475	C40 H64 O5	0	0	0
DG(17:0/19:5)	DG	17:0/19:5	1 day, 12:05:00	614.491	C39 H66 O5	551500	779198	141.287
DG(16:0/19:0)	DG	16:0/19:0	1 day, 11:00:00	610.554	C38 H74 O5	5577	3161.38	56.686
DG(15:1/21:6)	DG	15:1/21:6	1 day, 12:07:00	610.46	C39 H62 O5	50040	125735	251.269
DG(36:7)	DG	1 day, 12:07:00	1 day, 12:07:00	610.46	C39 H62 O5	889100	881311	99.124
DG(19:0/16:2)	DG	19:0/16:2	1 day, 11:02:00	606.522	C38 H70 O5	284200000	802450068	282.354
DG(16:2/19:2)	DG	16:2/19:2	1 day, 11:04:00	602.491	C38 H66 O5	12910000	6.68648e+06	51.793
DG(35:6)	DG	1 day, 11:06:00	1 day, 11:06:00	598.46	C38 H62 O5	110500	76257.2	69.011
DG(18:4/17:3)	DG	18:4/17:3	1 day, 11:07:00	596.444	C38 H60 O5	886500	691098	77.958
DG(35:1e)	DG	35:1e	35:1e	594.559	C38 H74 O4	1737000	2754882	158.6
DG(19:0/15:2)	DG	19:0/15:2	1 day, 10:02:00	592.507	C37 H68 O5	9075000	2.94874e+06	32.493
DG(34:3)	DG	1 day, 10:03:00	1 day, 10:03:00	590.491	C37 H66 O5	3456	1680	48.611
DG(15:1/19:3)	DG	15:1/19:3	1 day, 10:04:00	588.475	C37 H64 O5	17880000	7.92286e+07	443.113
DG(15:1/18:2)	DG	15:1/18:2	1 day, 9:03:00	576.475	C36 H64 O5	6497000	1.66044e+07	255.571
DG(16:1/17:3)	DG	16:1/17:3	1 day, 9:04:00	574.46	C36 H62 O5	102500	84128.9	82.077
DG(20:4/13:1)	DG	20:4/13:1	1 day, 9:05:00	572.444	C36 H60 O5	2053000	6.47719e+06	315.499
DG(19:1/13:1)	DG	19:1/13:1	1 day, 8:02:00	564.475	C35 H64 O5	2389000	4.46485e+06	186.892
DG(32:3)	DG	1 day, 8:03:00	1 day, 8:03:00	562.46	C35 H62 O5	348100	908593	261.015
DG(18:4/14:1)	DG	18:4/14:1	1 day, 8:05:00	558.428	C35 H58 O5	39630000	6.1121e+07	154.229
DG(17:4/15:1)	DG	17:4/15:1	1 day, 8:05:00	558.428	C35 H58 O5	52910	49711.1	93.954
DG(31:1)	DG	1 day, 7:01:00	1 day, 7:01:00	552.475	C34 H64 O5	1294000	1.76663e+06	136.525
DG(31:2)	DG	1 day, 7:02:00	1 day, 7:02:00	550.46	C34 H62 O5	3054000	1.65426e+06	54.167
DG(30:0)	DG	1 day, 6:00:00	1 day, 6:00:00	540.475	C33 H64 O5	31550	130084	412.311
DG(15:1/15:1)	DG	15:1/15:1	1 day, 6:02:00	536.444	C33 H60 O5	1906000	2.2892e+06	120.105
DG(6:0/23:1)	DG	6:0/23:1	1 day, 5:01:00	524.444	C32 H60 O5	346.4	0	0
DG(29:1)	DG	1 day, 5:01:00	1 day, 5:01:00	524.444	C32 H60 O5	1527000	3.39218e+06	222.147
DG(6:0/23:2)	DG	6:0/23:2	1 day, 5:02:00	522.428	C32 H58 O5	1302000	1.12202e+06	86.177
DG(29:4)	DG	1 day, 5:04:00	1 day, 5:04:00	518.397	C32 H54 O5	2075	1483.87	71.512
DG(28:2)	DG	1 day, 4:02:00	1 day, 4:02:00	508.413	C31 H56 O5	4068000	1.20218e+06	29.552
DG(15:2/13:0)	DG	15:2/13:0	1 day, 4:02:00	508.413	C31 H56 O5	4397000	6.20236e+06	141.059
DG(6:0/22:4)	DG	6:0/22:4	1 day, 4:04:00	504.382	C31 H52 O5	7005	4980.06	71.093
DG(6:0/22:5)	DG	6:0/22:5	1 day, 4:05:00	502.366	C31 H50 O5	122800	91804.1	74.759
DG(28:7)	DG	1 day, 4:07:00	1 day, 4:07:00	498.334	C31 H46 O5	163900	293719	179.206
DG(6:0/21:1)	DG	6:0/21:1	1 day, 3:01:00	496.413	C30 H56 O5	333500	194097	58.2
DG(10:0e/18:2)	DG	10:0e/18:2	28:2e	494.433	C31 H58 O4	3969000	7.90661e+06	199.209
DG(4:0/23:2)	DG	4:0/23:2	1 day, 3:02:00	494.397	C30 H54 O5	4906000	3.07174e+06	62.612
DG(10:0p/18:2)	DG	10:0p/18:2	28:2p	492.418	C31 H56 O4	2034000	1.87134e+06	92.003
DG(27:3)	DG	1 day, 3:03:00	1 day, 3:03:00	492.382	C30 H52 O5	913400	865593	94.766
DG(4:0/22:3)	DG	4:0/22:3	1 day, 2:03:00	478.366	C29 H50 O5	1805000	1.14406e+06	63.383
DG(10:0p/17:3)	DG	10:0p/17:3	27:3p	476.387	C30 H52 O4	37150	0	0
DG(17:4/9:0)	DG	17:4/9:0	1 day, 2:04:00	476.35	C29 H48 O5	5471000	2.02011e+06	36.924
DG(25:1)	DG	1 day, 1:01:00	1 day, 1:01:00	468.382	C28 H52 O5	328600	0	0
DG(25:2)	DG	1 day, 1:02:00	1 day, 1:02:00	466.366	C28 H50 O5	964100	618788	64.183
DG(9:0/16:2)	DG	9:0/16:2	1 day, 1:02:00	466.366	C28 H50 O5	84490	80028.1	94.719
DG(25:3)	DG	1 day, 1:03:00	1 day, 1:03:00	464.35	C28 H48 O5	2484000	4.59883e+06	185.138
DG(6:0/19:4)	DG	6:0/19:4	1 day, 1:04:00	462.334	C28 H46 O5	32060	45094.6	140.657
DG(4:0/21:4)	DG	4:0/21:4	1 day, 1:04:00	462.334	C28 H46 O5	1698	2783.21	163.911
DG(6:0/19:5)	DG	6:0/19:5	1 day, 1:05:00	460.319	C28 H44 O5	37820	27913.1	73.805
DG(4:0/21:6)	DG	4:0/21:6	1 day, 1:06:00	458.303	C28 H42 O5	4062000	5.87731e+06	144.69
DG(24:0)	DG	1 day, 0:00:00	1 day, 0:00:00	456.382	C27 H52 O5	769900	2.55869e+06	332.34
DG(25:1e)	DG	25:1e	25:1e	454.402	C28 H54 O4	0	0	0
DG(25:0p)	DG	25:0p	25:0p	454.402	C28 H54 O4	0	0	0
DG(24:1)	DG	1 day, 0:01:00	1 day, 0:01:00	454.366	C27 H50 O5	0	0	0
DG(25:2e)	DG	25:2e	25:2e	452.387	C28 H52 O4	606400	0	0
DG(8:0p/17:2)	DG	8:0p/17:2	25:2p	450.371	C28 H50 O4	14170	21093.3	148.859
DG(4:0/20:3)	DG	4:0/20:3	1 day, 0:03:00	450.334	C27 H46 O5	4043000	3.41973e+06	84.584
DG(4:0/20:4)	DG	4:0/20:4	1 day, 0:04:00	448.319	C27 H44 O5	10260	8732.8	85.115
DG(4:0/20:5)	DG	4:0/20:5	1 day, 0:05:00	446.303	C27 H42 O5	2650000	4127587	155.758
DG(24:1p)	DG	24:1p	24:1p	438.371	C27 H50 O4	875900	0	0
DG(23:2)	DG	23:02:00	23:02:00	438.334	C26 H46 O5	7024	5411.22	77.039
DG(23:4)	DG	23:04:00	23:04:00	434.303	C26 H42 O5	53110	125511	236.323
DG(4:0/19:4)	DG	4:0/19:4	23:04:00	434.303	C26 H42 O5	19910	19310.5	96.989
DG(22:0)	DG	22:00:00	22:00:00	428.35	C25 H48 O5	61770000	1.03902e+08	168.208
DG(4:0/18:3)	DG	4:0/18:3	22:03:00	422.303	C25 H42 O5	6900000	4.70911e+06	68.248
DG(22:3)	DG	22:03:00	22:03:00	422.303	C25 H42 O5	2940000	3.82235e+06	130.012
DG(6:0/15:0)	DG	6:0/15:0	21:00:00	414.334	C24 H46 O5	754.7	297.057	39.361
DG(21:1)	DG	21:01:00	21:01:00	412.319	C24 H44 O5	3043000	1.24918e+07	410.51
DG(21:2)	DG	21:02:00	21:02:00	410.303	C24 H42 O5	2372000	1352040	57
DG(4:0/17:2)	DG	4:0/17:2	21:02:00	410.303	C24 H42 O5	154300000	4.28348e+08	277.607
DG(4:0/17:3)	DG	4:0/17:3	21:03:00	408.288	C24 H40 O5	28350000	1.03775e+08	366.049
DG(21:0e)	DG	21:0e	21:0e	400.355	C24 H48 O4	486600	154851	31.823
DG(10:0/10:0)	DG	10:0/10:0	20:00:00	400.319	C23 H44 O5	690400	354541	51.353
DG(20:1)	DG	20:01:00	20:01:00	398.303	C23 H42 O5	32250	40753.4	126.367
DG(20:2)	DG	20:02:00	20:02:00	396.288	C23 H40 O5	707000	997655	141.111
DG(19:0)	DG	19:00:00	19:00:00	386.303	C22 H42 O5	684.7	1367.11	199.665
DG(4:0/15:0)	DG	4:0/15:0	19:00:00	386.303	C22 H42 O5	69040	60214.6	87.217
DG(20:0p)	DG	20:0p	20:0p	384.324	C23 H44 O4	396000000	1793832480	452.988
DG(19:1)	DG	19:01:00	19:01:00	384.288	C22 H40 O5	606400000	513075040	84.61
DG(4:0/15:1)	DG	4:0/15:1	19:01:00	384.288	C22 H40 O5	518600000	1472134262	283.867
DG(19:1)	DG	19:01:00	19:01:00	384.288	C22 H40 O5	42110000	1.47111e+07	34.935
DG(4:0/15:2)	DG	4:0/15:2	19:02:00	382.272	C22 H38 O5	182100000	243305631	133.611
DG(18:0)	DG	18:00:00	18:00:00	372.288	C21 H40 O5	2500000	0	0
DG(18:1)	DG	18:01:00	18:01:00	370.272	C21 H38 O5	11370000	9808899	86.27
DG(4:0/13:0)	DG	4:0/13:0	17:00:00	358.272	C20 H38 O5	280000	583215	208.291
DG(17:0)	DG	17:00:00	17:00:00	358.272	C20 H38 O5	240100	63816.2	26.579
DG(4:0/13:1)	DG	4:0/13:1	17:01:00	356.256	C20 H36 O5	2141000	6.14917e+06	287.21
DG(8:0/8:0)	DG	8:0/8:0	16:00:00	344.256	C19 H36 O5	2689000	1.0743e+07	399.515
DG(4:0/11:0)	DG	4:0/11:0	15:00:00	330.241	C18 H34 O5	12850000	4227136	32.896
DG(6:0/9:0)	DG	6:0/9:0	15:00:00	330.241	C18 H34 O5	9590000	6.31741e+06	65.875
DG(16:0p)	DG	16:0p	16:0p	328.261	C19 H36 O4	846100	575983	68.075
DG(6:0/8:0)	DG	6:0/8:0	14:00:00	316.225	C17 H32 O5	27100	22989.2	84.831
DG(4:0/9:0)	DG	4:0/9:0	13:00:00	302.209	C16 H30 O5	79760	63750.6	79.928
DG(4:0/8:0)	DG	4:0/8:0	12:00:00	288.194	C15 H28 O5	8972000	1.58551e+07	176.718
DG(12:0)	DG	12:00:00	12:00:00	288.194	C15 H28 O5	1604000	0	0
DGDG(33:4)	DGDG	1 day, 9:04:00	1 day, 9:04:00	898.565	C48 H82 O15	875700	3.73112e+06	426.073
DGDG(32:7)	DGDG	1 day, 8:07:00	1 day, 8:07:00	878.503	C47 H74 O15	9340000	2.84338e+06	30.443
DGDG(11:0/17:2)	DGDG	11:0/17:2	1 day, 4:02:00	832.518	C43 H76 O15	2908000	4.1088e+06	141.293
DGDG(13:0/15:3)	DGDG	13:0/15:3	1 day, 4:03:00	830.503	C43 H74 O15	1104000	0	0
DGDG(13:0/15:5)	DGDG	13:0/15:5	1 day, 4:05:00	826.471	C43 H70 O15	29150	51145.4	175.456
DGDG(13:0/13:0)	DGDG	13:0/13:0	1 day, 2:00:00	808.518	C41 H76 O15	4898000	946049	19.315
DGMG(20:4)	DGMG	20:04:00	20:04:00	702.383	C35 H58 O14	0	0	0
DGMG(7:0)	DGMG	07:00:00	07:00:00	528.242	C22 H40 O14	342800	573398	167.269
dMePE(24:5/22:6)	dMePE	24:5/22:6	1 day, 22:11:00	893.593	C53 H84 O8 N1 P1	10310000	9470766	91.86
dMePE(24:6/22:6)	dMePE	24:6/22:6	1 day, 22:12:00	891.578	C53 H82 O8 N1 P1	2153000	1.92246e+06	89.292
dMePE(45:7)	dMePE	1 day, 21:07:00	1 day, 21:07:00	887.64	C52 H90 O8 N1 P1	71990	52119.3	72.398
dMePE(45:12)	dMePE	1 day, 21:12:00	1 day, 21:12:00	877.562	C52 H80 O8 N1 P1	1398000	1.64301e+06	117.526
dMePE(22:4/22:5)	dMePE	22:4/22:5	1 day, 20:09:00	869.593	C51 H84 O8 N1 P1	54490000	1.42949e+07	26.234
dMePE(24:5/20:4)	dMePE	24:5/20:4	1 day, 20:09:00	869.593	C51 H84 O8 N1 P1	51600000	48307920	93.62
dMePE(24:6/20:4)	dMePE	24:6/20:4	1 day, 20:10:00	867.578	C51 H82 O8 N1 P1	29410000	7.99746e+06	27.193
dMePE(43:4)	dMePE	1 day, 19:04:00	1 day, 19:04:00	865.656	C50 H92 O8 N1 P1	49450	49557.3	100.217
dMePE(22:5/22:6)	dMePE	22:5/22:6	1 day, 20:11:00	865.562	C51 H80 O8 N1 P1	69130000	33714701	48.77
dMePE(26:2/16:0)	dMePE	26:2/16:0	1 day, 18:02:00	855.672	C49 H94 O8 N1 P1	25440000	1.11749e+08	439.266
dMePE(20:4/23:5)	dMePE	20:4/23:5	1 day, 19:09:00	855.578	C50 H82 O8 N1 P1	59190000	2.35979e+07	39.868
dMePE(42:3)	dMePE	1 day, 18:03:00	1 day, 18:03:00	853.656	C49 H92 O8 N1 P1	1950000	737470	37.819
dMePE(43:10)	dMePE	1 day, 19:10:00	1 day, 19:10:00	853.562	C50 H80 O8 N1 P1	40660000	1.66417e+07	40.929
dMePE(42:4)	dMePE	1 day, 18:04:00	1 day, 18:04:00	851.64	C49 H90 O8 N1 P1	665400	426794	64.141
dMePE(43:11)	dMePE	1 day, 19:11:00	1 day, 19:11:00	851.547	C50 H78 O8 N1 P1	71140000	3.16801e+07	44.532
dMePE(42:7)	dMePE	1 day, 18:07:00	1 day, 18:07:00	845.593	C49 H84 O8 N1 P1	230600000	80703082	34.997
dMePE(33:1/8:0)	dMePE	33:1/8:0	1 day, 17:01:00	843.672	C48 H94 O8 N1 P1	96030000	1.37788e+08	143.484
dMePE(22:4/20:4)	dMePE	22:4/20:4	1 day, 18:08:00	843.578	C49 H82 O8 N1 P1	119600000	37200384	31.104
dMePE(24:6/18:2)	dMePE	24:6/18:2	1 day, 18:08:00	843.578	C49 H82 O8 N1 P1	150900000	224465259	148.751
dMePE(18:2/23:0)	dMePE	18:2/23:0	1 day, 17:02:00	841.656	C48 H92 O8 N1 P1	69280	130017	187.669
dMePE(18:2/24:7)	dMePE	18:2/24:7	1 day, 18:09:00	841.562	C49 H80 O8 N1 P1	124500000	35486235	28.503
dMePE(20:3/22:6)	dMePE	20:3/22:6	1 day, 18:09:00	841.562	C49 H80 O8 N1 P1	131100000	37490667	28.597
dMePE(20:4/22:6)	dMePE	20:4/22:6	1 day, 18:10:00	839.547	C49 H78 O8 N1 P1	87080000	5.54586e+07	63.687
dMePE(18:0/23:4)	dMePE	18:0/23:4	1 day, 17:04:00	837.625	C48 H88 O8 N1 P1	98950000	204654327	206.826
dMePE(20:5/22:6)	dMePE	20:5/22:6	1 day, 18:11:00	837.531	C49 H76 O8 N1 P1	200900000	202961234	101.026
dMePE(18:0/22:0)	dMePE	18:0/22:0	1 day, 16:00:00	831.672	C47 H94 O8 N1 P1	93370000	4.16877e+08	446.478
dMePE(41:7)	dMePE	1 day, 17:07:00	1 day, 17:07:00	831.578	C48 H82 O8 N1 P1	164800000	178330080	108.21
dMePE(40:1)	dMePE	1 day, 16:01:00	1 day, 16:01:00	829.656	C47 H92 O8 N1 P1	44760000	1.89827e+08	424.099
dMePE(41:8)	dMePE	1 day, 17:08:00	1 day, 17:08:00	829.562	C48 H80 O8 N1 P1	162400000	240157120	147.88
dMePE(18:2/23:6)	dMePE	18:2/23:6	1 day, 17:08:00	829.562	C48 H80 O8 N1 P1	77040000	19880172	25.805
dMePE(40:2)	dMePE	1 day, 16:02:00	1 day, 16:02:00	827.64	C47 H90 O8 N1 P1	71560000	3.221e+08	450.112
dMePE(22:0/18:2)	dMePE	22:0/18:2	1 day, 16:02:00	827.64	C47 H90 O8 N1 P1	12870000	5.05678e+07	392.912
dMePE(41:9)	dMePE	1 day, 17:09:00	1 day, 17:09:00	827.547	C48 H78 O8 N1 P1	168300000	6.65425e+07	39.538
dMePE(41:10)	dMePE	1 day, 17:10:00	1 day, 17:10:00	825.531	C48 H76 O8 N1 P1	21530000	1.50023e+07	69.681
dMePE(20:4/21:6)	dMePE	20:4/21:6	1 day, 17:10:00	825.531	C48 H76 O8 N1 P1	21850000	1.24045e+07	56.771
dMePE(32:5/8:0)	dMePE	32:5/8:0	1 day, 16:05:00	821.593	C47 H84 O8 N1 P1	85700000	4.17882e+07	48.761
dMePE(40:6)	dMePE	1 day, 16:06:00	1 day, 16:06:00	819.578	C47 H82 O8 N1 P1	27440000	1.38289e+07	50.397
dMePE(39:0)	dMePE	1 day, 15:00:00	1 day, 15:00:00	817.656	C46 H92 O8 N1 P1	0	0	0
dMePE(40:7)	dMePE	1 day, 16:07:00	1 day, 16:07:00	817.562	C47 H80 O8 N1 P1	360100000	324720175	90.175
dMePE(39:6)	dMePE	1 day, 15:06:00	1 day, 15:06:00	805.562	C46 H80 O8 N1 P1	144000000	34964640	24.281
dMePE(16:0/23:6)	dMePE	16:0/23:6	1 day, 15:06:00	805.562	C46 H80 O8 N1 P1	124100000	18138456	14.616
dMePE(18:1/21:5)	dMePE	18:1/21:5	1 day, 15:06:00	805.562	C46 H80 O8 N1 P1	161500000	43936075	27.205
dMePE(16:0/22:0)	dMePE	16:0/22:0	1 day, 14:00:00	803.64	C45 H90 O8 N1 P1	35660	71320	200
dMePE(39:7)	dMePE	1 day, 15:07:00	1 day, 15:07:00	803.547	C46 H78 O8 N1 P1	352700000	126739218	35.934
dMePE(39:8)	dMePE	1 day, 15:08:00	1 day, 15:08:00	801.531	C46 H76 O8 N1 P1	13280000	8033072	60.49
dMePE(18:1/20:2)	dMePE	18:1/20:2	1 day, 14:03:00	797.593	C45 H84 O8 N1 P1	23650000	9.09082e+06	38.439
dMePE(17:0/21:4)	dMePE	17:0/21:4	1 day, 14:04:00	795.578	C45 H82 O8 N1 P1	57700000	27040528	46.864
dMePE(16:0/22:5)	dMePE	16:0/22:5	1 day, 14:05:00	793.562	C45 H80 O8 N1 P1	105800000	33515324	31.678
dMePE(16:0/22:6)	dMePE	16:0/22:6	1 day, 14:06:00	791.547	C45 H78 O8 N1 P1	38230000	1.22233e+07	31.973
dMePE(38:7)	dMePE	1 day, 14:07:00	1 day, 14:07:00	789.531	C45 H76 O8 N1 P1	30270000	2.24013e+07	74.005
dMePE(37:3)	dMePE	1 day, 13:03:00	1 day, 13:03:00	783.578	C44 H82 O8 N1 P1	840200	237919	28.317
dMePE(16:0/21:4)	dMePE	16:0/21:4	1 day, 13:04:00	781.562	C44 H80 O8 N1 P1	5276000	5.63899e+06	106.88
dMePE(38:4p)	dMePE	38:4p	38:4p	779.583	C45 H82 O7 N1 P1	36590000	1.9404e+07	53.031
dMePE(15:1/22:4)	dMePE	15:1/22:4	1 day, 13:05:00	779.547	C44 H78 O8 N1 P1	34050000	1.8482e+07	54.279
dMePE(16:0/21:5)	dMePE	16:0/21:5	1 day, 13:05:00	779.547	C44 H78 O8 N1 P1	8067000	3.47486e+06	43.075
dMePE(16:0e/22:6)	dMePE	16:0e/22:6	38:6e	777.567	C45 H80 O7 N1 P1	60280000	1.42827e+07	23.694
dMePE(16:0p/22:5)	dMePE	16:0p/22:5	38:5p	777.567	C45 H80 O7 N1 P1	68520000	2.64241e+07	38.564
dMePE(15:0/22:6)	dMePE	15:0/22:6	1 day, 13:06:00	777.531	C44 H76 O8 N1 P1	46920000	3.61946e+07	77.141
dMePE(15:1/22:5)	dMePE	15:1/22:5	1 day, 13:06:00	777.531	C44 H76 O8 N1 P1	23250000	19921530	85.684
dMePE(16:0/21:6)	dMePE	16:0/21:6	1 day, 13:06:00	777.531	C44 H76 O8 N1 P1	15450000	1.38282e+07	89.503
dMePE(38:6p)	dMePE	38:6p	38:6p	775.552	C45 H78 O7 N1 P1	28220000	2.41936e+07	85.732
dMePE(37:7)	dMePE	1 day, 13:07:00	1 day, 13:07:00	775.515	C44 H74 O8 N1 P1	12700000	8985885	70.755
dMePE(15:1/22:6)	dMePE	15:1/22:6	1 day, 13:07:00	775.515	C44 H74 O8 N1 P1	32680000	2.89852e+07	88.694
dMePE(15:2/22:6)	dMePE	15:2/22:6	1 day, 13:08:00	773.5	C44 H72 O8 N1 P1	11610000	1.03776e+07	89.385
dMePE(16:0/20:4)	dMePE	16:0/20:4	1 day, 12:04:00	767.547	C43 H78 O8 N1 P1	188900000	105732997	55.973
dMePE(15:2/21:6)	dMePE	15:2/21:6	1 day, 12:08:00	759.484	C43 H70 O8 N1 P1	117900	95865.7	81.311
dMePE(16:0e/20:4)	dMePE	16:0e/20:4	36:4e	753.567	C43 H80 O7 N1 P1	122000000	112702380	92.379
dMePE(35:4)	dMePE	1 day, 11:04:00	1 day, 11:04:00	753.531	C42 H76 O8 N1 P1	58760000	57211674	97.365
dMePE(15:0/20:4)	dMePE	15:0/20:4	1 day, 11:04:00	753.531	C42 H76 O8 N1 P1	70820000	5.7889e+07	81.741
dMePE(36:4p)	dMePE	36:4p	36:4p	751.552	C43 H78 O7 N1 P1	182000000	173107480	95.114
dMePE(35:5)	dMePE	1 day, 11:05:00	1 day, 11:05:00	751.515	C42 H74 O8 N1 P1	46510000	28245523	60.73
dMePE(15:2/20:4)	dMePE	15:2/20:4	1 day, 11:06:00	749.5	C42 H72 O8 N1 P1	21470000	5.60668e+06	26.114
dMePE(35:7)	dMePE	1 day, 11:07:00	1 day, 11:07:00	747.484	C42 H70 O8 N1 P1	6389000	4.21297e+06	65.941
dMePE(22:6/13:1)	dMePE	22:6/13:1	1 day, 11:07:00	747.484	C42 H70 O8 N1 P1	38550000	68151003	176.786
dMePE(16:0/18:2)	dMePE	16:0/18:2	1 day, 10:02:00	743.547	C41 H78 O8 N1 P1	70240000	33149768	47.195
dMePE(34:4)	dMePE	1 day, 10:04:00	1 day, 10:04:00	739.515	C41 H74 O8 N1 P1	61220000	3.52633e+07	57.601
dMePE(34:6)	dMePE	1 day, 10:06:00	1 day, 10:06:00	735.484	C41 H70 O8 N1 P1	1874000	1.72211e+06	91.895
dMePE(33:3)	dMePE	1 day, 9:03:00	1 day, 9:03:00	727.515	C40 H74 O8 N1 P1	44530000	1.01422e+08	227.761
dMePE(34:4e)	dMePE	34:4e	34:4e	725.536	C41 H76 O7 N1 P1	24380000	1.94718e+07	79.868
dMePE(33:4)	dMePE	1 day, 9:04:00	1 day, 9:04:00	725.5	C40 H72 O8 N1 P1	64800000	83712528	129.186
dMePE(20:4/13:0)	dMePE	20:4/13:0	1 day, 9:04:00	725.5	C40 H72 O8 N1 P1	63380000	67616953	106.685
dMePE(34:4p)	dMePE	34:4p	34:4p	723.52	C41 H74 O7 N1 P1	121400000	99463020	81.93
dMePE(33:5)	dMePE	1 day, 9:05:00	1 day, 9:05:00	723.484	C40 H70 O8 N1 P1	24740000	22618545	91.425
dMePE(20:4/13:1)	dMePE	20:4/13:1	1 day, 9:05:00	723.484	C40 H70 O8 N1 P1	25550000	13857809	54.238
dMePE(34:5p)	dMePE	34:5p	34:5p	721.505	C41 H72 O7 N1 P1	14220000	7.42128e+06	52.189
dMePE(33:6)	dMePE	1 day, 9:06:00	1 day, 9:06:00	721.468	C40 H68 O8 N1 P1	1172000	463092	39.513
dMePE(20:5/13:1)	dMePE	20:5/13:1	1 day, 9:06:00	721.468	C40 H68 O8 N1 P1	7206000	8.91721e+06	123.747
dMePE(16:0/16:0)	dMePE	16:0/16:0	1 day, 8:00:00	719.547	C39 H78 O8 N1 P1	9132000	5.96922e+06	65.366
dMePE(18:0/13:0)	dMePE	18:0/13:0	1 day, 7:00:00	705.531	C38 H76 O8 N1 P1	111600	404485	362.442
dMePE(31:2)	dMePE	1 day, 7:02:00	1 day, 7:02:00	701.5	C38 H72 O8 N1 P1	219100000	687930180	313.98
dMePE(31:5)	dMePE	1 day, 7:05:00	1 day, 7:05:00	695.453	C38 H66 O8 N1 P1	1971000	3.13722e+06	159.169
dMePE(29:0)	dMePE	1 day, 5:00:00	1 day, 5:00:00	677.5	C36 H72 O8 N1 P1	19210	0	0
dMePE(19:1/10:0)	dMePE	19:1/10:0	1 day, 5:01:00	675.484	C36 H70 O8 N1 P1	1332000	2.92603e+06	219.672
dMePE(20:0/8:0)	dMePE	20:0/8:0	1 day, 4:00:00	663.484	C35 H70 O8 N1 P1	1488000	5.23063e+06	351.521
dMePE(14:0/14:1)	dMePE	14:0/14:1	1 day, 4:01:00	661.468	C35 H68 O8 N1 P1	1196000	625951	52.337
dMePE(28:4)	dMePE	1 day, 4:04:00	1 day, 4:04:00	655.421	C35 H62 O8 N1 P1	125100	85419.5	68.281
dMePE(28:5)	dMePE	1 day, 4:05:00	1 day, 4:05:00	653.406	C35 H60 O8 N1 P1	592300	469895	79.334
dMePE(27:0)	dMePE	1 day, 3:00:00	1 day, 3:00:00	649.468	C34 H68 O8 N1 P1	0	0	0
dMePE(9:0/18:1)	dMePE	9:0/18:1	1 day, 3:01:00	647.453	C34 H66 O8 N1 P1	7135	9601.21	134.565
dMePE(17:4/10:0)	dMePE	17:4/10:0	1 day, 3:04:00	641.406	C34 H60 O8 N1 P1	646100	1.70279e+06	263.549
dMePE(26:0)	dMePE	1 day, 2:00:00	1 day, 2:00:00	635.453	C33 H66 O8 N1 P1	758400	1.13159e+06	149.207
dMePE(6:0/20:2)	dMePE	6:0/20:2	1 day, 2:02:00	631.421	C33 H62 O8 N1 P1	3419000	7.3381e+06	214.627
dMePE(26:4)	dMePE	1 day, 2:04:00	1 day, 2:04:00	627.39	C33 H58 O8 N1 P1	54980	50871.3	92.527
dMePE(11:0/14:1)	dMePE	11:0/14:1	1 day, 1:01:00	619.421	C32 H62 O8 N1 P1	1485000	1.24201e+06	83.637
dMePE(17:1/8:0)	dMePE	17:1/8:0	1 day, 1:01:00	619.421	C32 H62 O8 N1 P1	75770	63243.7	83.468
dMePE(6:0/18:0)	dMePE	6:0/18:0	1 day, 0:00:00	607.421	C31 H62 O8 N1 P1	61100	70223.5	114.932
dMePE(6:0/18:1)	dMePE	6:0/18:1	1 day, 0:01:00	605.406	C31 H60 O8 N1 P1	3079000	2.66669e+06	86.609
dMePE(6:0/18:3)	dMePE	6:0/18:3	1 day, 0:03:00	601.374	C31 H56 O8 N1 P1	1696000	1.71849e+06	101.326
dMePE(8:0/14:0)	dMePE	8:0/14:0	22:00:00	579.39	C29 H58 O8 N1 P1	3640000	6.20609e+06	170.497
dMePE(6:0/15:0)	dMePE	6:0/15:0	21:00:00	565.374	C28 H56 O8 N1 P1	121300	77602.9	63.976
dMePE(8:0/13:0)	dMePE	8:0/13:0	21:00:00	565.374	C28 H56 O8 N1 P1	4634000	9.066e+06	195.641
dMePE(21:2)	dMePE	21:02:00	21:02:00	561.343	C28 H52 O8 N1 P1	6129000	4.30617e+06	70.259
dMePE(18:0)	dMePE	18:00:00	18:00:00	523.327	C25 H50 O8 N1 P1	119300	58686.1	49.192
dMePE(16:0e)	dMePE	16:0e	16:0e	481.317	C23 H48 O7 N1 P1	3161000	1.60149e+06	50.664
dMePE(16:0p)	dMePE	16:0p	16:0p	479.301	C23 H46 O7 N1 P1	7324000	3.36963e+06	46.008
FA(30:4)	FA	1 day, 6:04:00	1 day, 6:04:00	444.397	O2 H52 C30	10070000	5.29189e+06	52.551
FA(27:1)	FA	1 day, 3:01:00	1 day, 3:01:00	408.397	O2 H52 C27	31930000	6.94446e+06	21.749
FA(26:6)	FA	1 day, 2:06:00	1 day, 2:06:00	384.303	O2 H40 C26	4328000	4.63737e+06	107.148
FA(24:4)	FA	1 day, 0:04:00	1 day, 0:04:00	360.303	O2 H40 C24	3340000	8.63059e+06	258.401
FA(23:5)	FA	23:05:00	23:05:00	344.272	O2 H36 C23	8232000	1.12179e+07	136.272
FA(22:6)	FA	22:06:00	22:06:00	328.24	O2 H32 C22	5937000	3.81375e+06	64.237
FA(21:6)	FA	21:06:00	21:06:00	314.225	O2 H30 C21	171200	94570.9	55.24
FA(20:4)	FA	20:04:00	20:04:00	304.24	O2 H32 C20	13620000	1.01109e+07	74.236
FA(19:1)	FA	19:01:00	19:01:00	296.272	O2 H36 C19	56650	30587	53.993
FA(16:0)	FA	16:00:00	16:00:00	256.24	O2 H32 C16	1727000	1.33119e+06	77.081
FA(15:0)	FA	15:00:00	15:00:00	242.225	O2 H30 C15	44960000	2.60683e+07	57.981
FA(15:1)	FA	15:01:00	15:01:00	240.209	O2 H28 C15	48530000	2.89836e+07	59.723
FA(15:2)	FA	15:02:00	15:02:00	238.193	O2 H26 C15	6313000	1.02247e+07	161.962
LdMePE(18:0)	LdMePE	18:00:00	18:00:00	509.348	C25 H52 O7 N1 P1	2314000	3.44747e+06	148.983
LdMePE(16:0)	LdMePE	16:00:00	16:00:00	481.317	C23 H48 O7 N1 P1	17860000	7.69302e+06	43.074
LdMePE(10:0e)	LdMePE	10:0e	10:0e	383.244	C17 H38 O6 N1 P1	1482000	1.64985e+06	111.326
LdMePE(9:0)	LdMePE	09:00:00	09:00:00	383.207	C16 H34 O7 N1 P1	1581000	1.86621e+06	118.04
LdMePE(10:0p)	LdMePE	10:0p	10:0p	381.228	C17 H36 O6 N1 P1	19610	23662.6	120.666
LPA(20:1p)	LPA	20:1p	20:1p	448.295	C23 H45 O6 N0 P1	2408000	6.78278e+06	281.677
LPA(16:0)	LPA	16:00:00	16:00:00	410.243	C19 H39 O7 N0 P1	1933000	535325	27.694
LPA(14:1)	LPA	14:01:00	14:01:00	380.196	C17 H33 O7 N0 P1	1220000	1.01423e+06	83.134
LPA(13:0)	LPA	13:00:00	13:00:00	368.196	C16 H33 O7 N0 P1	65650	69612.6	106.036
LPC(38:0)	LPC	1 day, 14:00:00	1 day, 14:00:00	803.677	C46 H94 O7 N1 P1	73380000	1.43498e+08	195.554
LPC(38:0)	LPC	1 day, 14:00:00	1 day, 14:00:00	803.677	C46 H94 O7 N1 P1	8463000	1.5614e+07	184.497
LPC(38:4)	LPC	1 day, 14:04:00	1 day, 14:04:00	795.614	C46 H86 O7 N1 P1	30260000	2.50774e+07	82.873
LPC(37:1)	LPC	1 day, 13:01:00	1 day, 13:01:00	787.645	C45 H90 O7 N1 P1	998100	1.01212e+06	101.405
LPC(37:2)	LPC	1 day, 13:02:00	1 day, 13:02:00	785.63	C45 H88 O7 N1 P1	426600000	472510692	110.762
LPC(37:3)	LPC	1 day, 13:03:00	1 day, 13:03:00	783.614	C45 H86 O7 N1 P1	14060000	7439849	52.915
LPC(37:4)	LPC	1 day, 13:04:00	1 day, 13:04:00	781.598	C45 H84 O7 N1 P1	539400000	261479544	48.476
LPC(37:5)	LPC	1 day, 13:05:00	1 day, 13:05:00	779.583	C45 H82 O7 N1 P1	204200000	3.37191e+08	165.128
LPC(35:4)	LPC	1 day, 11:04:00	1 day, 11:04:00	753.567	C43 H80 O7 N1 P1	6972000	6.95143e+06	99.705
LPC(35:6)	LPC	1 day, 11:06:00	1 day, 11:06:00	749.536	C43 H76 O7 N1 P1	23160000	1.62558e+07	70.189
LPC(33:0)	LPC	1 day, 9:00:00	1 day, 9:00:00	733.598	C41 H84 O7 N1 P1	4113000	1.03824e+06	25.243
LPC(33:1)	LPC	1 day, 9:01:00	1 day, 9:01:00	731.583	C41 H82 O7 N1 P1	33280000	9.57818e+07	287.806
LPC(33:6)	LPC	1 day, 9:06:00	1 day, 9:06:00	721.505	C41 H72 O7 N1 P1	6036000	1.25351e+07	207.673
LPC(31:5)	LPC	1 day, 7:05:00	1 day, 7:05:00	695.489	C39 H70 O7 N1 P1	76550	57968.3	75.726
LPC(29:3)	LPC	1 day, 5:03:00	1 day, 5:03:00	671.489	C37 H70 O7 N1 P1	1458000	2.38102e+06	163.307
LPC(27:0)	LPC	1 day, 3:00:00	1 day, 3:00:00	649.505	C35 H72 O7 N1 P1	4915000	1.82149e+07	370.599
LPC(26:0)	LPC	1 day, 2:00:00	1 day, 2:00:00	635.489	C34 H70 O7 N1 P1	1758000	3.61652e+06	205.718
LPC(25:0)	LPC	1 day, 1:00:00	1 day, 1:00:00	621.473	C33 H68 O7 N1 P1	1549000	2.46822e+06	159.343
LPC(25:3)	LPC	1 day, 1:03:00	1 day, 1:03:00	615.426	C33 H62 O7 N1 P1	890500	2.43211e+06	273.117
LPC(24:0)	LPC	1 day, 0:00:00	1 day, 0:00:00	607.458	C32 H66 O7 N1 P1	274500	367492	133.877
LPC(24:5)	LPC	1 day, 0:05:00	1 day, 0:05:00	597.379	C32 H56 O7 N1 P1	2464000	9.88949e+06	401.359
LPC(24:6)	LPC	1 day, 0:06:00	1 day, 0:06:00	595.364	C32 H54 O7 N1 P1	6921000	1.83323e+06	26.488
LPC(23:0)	LPC	23:00:00	23:00:00	593.442	C31 H64 O7 N1 P1	30860	83405	270.269
LPC(23:4)	LPC	23:04:00	23:04:00	585.379	C31 H56 O7 N1 P1	21240000	24893280	117.2
LPC(23:5)	LPC	23:05:00	23:05:00	583.364	C31 H54 O7 N1 P1	79940	90980.5	113.811
LPC(23:6)	LPC	23:06:00	23:06:00	581.348	C31 H52 O7 N1 P1	194900	266884	136.934
LPC(22:0)	LPC	22:00:00	22:00:00	579.426	C30 H62 O7 N1 P1	5403000	6.60781e+06	122.299
LPC(22:2)	LPC	22:02:00	22:02:00	575.395	C30 H58 O7 N1 P1	1713000	3.11475e+06	181.83
LPC(22:5)	LPC	22:05:00	22:05:00	569.348	C30 H52 O7 N1 P1	186600	102244	54.793
LPC(22:6)	LPC	22:06:00	22:06:00	567.332	C30 H50 O7 N1 P1	1937000	695674	35.915
LPC(21:3)	LPC	21:03:00	21:03:00	559.364	C29 H54 O7 N1 P1	1101000	1.1327e+06	102.879
LPC(21:4)	LPC	21:04:00	21:04:00	557.348	C29 H52 O7 N1 P1	1466000	1.45892e+06	99.517
LPC(20:1)	LPC	20:01:00	20:01:00	549.379	C28 H56 O7 N1 P1	17200	34939.4	203.136
LPC(20:2)	LPC	20:02:00	20:02:00	547.364	C28 H54 O7 N1 P1	1733000	503003	29.025
LPC(20:3)	LPC	20:03:00	20:03:00	545.348	C28 H52 O7 N1 P1	14430000	3884556	26.92
LPC(20:4)	LPC	20:04:00	20:04:00	543.332	C28 H50 O7 N1 P1	4470000	1.90936e+06	42.715
LPC(20:5)	LPC	20:05:00	20:05:00	541.317	C28 H48 O7 N1 P1	4015000	1.03944e+06	25.889
LPC(20:0e)	LPC	20:0e	20:0e	537.416	C28 H60 O6 N1 P1	242000	197925	81.787
LPC(19:0)	LPC	19:00:00	19:00:00	537.379	C27 H56 O7 N1 P1	1723000	1.1846e+06	68.752
LPC(20:0p)	LPC	20:0p	20:0p	535.4	C28 H58 O6 N1 P1	2033000	1.55264e+06	76.372
LPC(19:1)	LPC	19:01:00	19:01:00	535.364	C27 H54 O7 N1 P1	10840000	5792354	53.435
LPC(20:1p)	LPC	20:1p	20:1p	533.385	C28 H56 O6 N1 P1	2142000	2.53523e+06	118.358
LPC(19:2)	LPC	19:02:00	19:02:00	533.348	C27 H52 O7 N1 P1	1352000	2.57667e+06	190.582
LPC(19:3)	LPC	19:03:00	19:03:00	531.332	C27 H50 O7 N1 P1	2715000	1.45128e+06	53.454
LPC(19:5)	LPC	19:05:00	19:05:00	527.301	C27 H46 O7 N1 P1	6487000	2.89054e+06	44.559
LPC(18:0)	LPC	18:00:00	18:00:00	523.364	C26 H54 O7 N1 P1	191700000	60452595	31.535
LPC(18:1)	LPC	18:01:00	18:01:00	521.348	C26 H52 O7 N1 P1	32100000	6640206	20.686
LPC(18:2)	LPC	18:02:00	18:02:00	519.332	C26 H50 O7 N1 P1	22690000	5.68816e+06	25.069
LPC(18:3)	LPC	18:03:00	18:03:00	517.317	C26 H48 O7 N1 P1	123800000	68352456	55.212
LPC(18:4)	LPC	18:04:00	18:04:00	515.301	C26 H46 O7 N1 P1	3008000	1.05527e+07	350.821
LPC(18:0e)	LPC	18:0e	18:0e	509.385	C26 H56 O6 N1 P1	23010000	3.95671e+07	171.956
LPC(17:0)	LPC	17:00:00	17:00:00	509.348	C25 H52 O7 N1 P1	83790000	6.27151e+07	74.848
LPC(18:0p)	LPC	18:0p	18:0p	507.369	C26 H54 O6 N1 P1	1597000	595154	37.267
LPC(17:1)	LPC	17:01:00	17:01:00	507.332	C25 H50 O7 N1 P1	782600	2.36095e+06	301.68
LPC(18:1p)	LPC	18:1p	18:1p	505.353	C26 H52 O6 N1 P1	723200	241064	33.333
LPC(17:2)	LPC	17:02:00	17:02:00	505.317	C25 H48 O7 N1 P1	76070	55967	73.573
LPC(17:4)	LPC	17:04:00	17:04:00	501.286	C25 H44 O7 N1 P1	7357000	2.14346e+06	29.135
LPC(16:0)	LPC	16:00:00	16:00:00	495.332	C24 H50 O7 N1 P1	161900000	43251585	26.715
LPC(16:1)	LPC	16:01:00	16:01:00	493.317	C24 H48 O7 N1 P1	4837000	2.74069e+06	56.661
LPC(16:0e)	LPC	16:0e	16:0e	481.353	C24 H52 O6 N1 P1	5162000	1.25344e+06	24.282
LPC(15:0)	LPC	15:00:00	15:00:00	481.317	C23 H48 O7 N1 P1	4981000	4.16437e+06	83.605
LPC(16:0p)	LPC	16:0p	16:0p	479.338	C24 H50 O6 N1 P1	6327000	1.3405e+06	21.187
LPC(15:1)	LPC	15:01:00	15:01:00	479.301	C23 H46 O7 N1 P1	5294000	4.10063e+06	77.458
LPC(16:1p)	LPC	16:1p	16:1p	477.322	C24 H48 O6 N1 P1	4791000	4.41103e+06	92.069
LPC(15:2)	LPC	15:02:00	15:02:00	477.286	C23 H44 O7 N1 P1	3369000	3.69953e+06	109.811
LPC(14:0)	LPC	14:00:00	14:00:00	467.301	C22 H46 O7 N1 P1	8325000	2.7798e+06	33.391
LPC(14:1)	LPC	14:01:00	14:01:00	465.286	C22 H44 O7 N1 P1	737200	1.16459e+06	157.975
LPC(12:0)	LPC	12:00:00	12:00:00	439.27	C20 H42 O7 N1 P1	2866000	6.37814e+06	222.545
LPC(12:0p)	LPC	12:0p	12:0p	423.275	C20 H42 O6 N1 P1	325900	519709	159.469
LPC(10:0e)	LPC	10:0e	10:0e	397.259	C18 H40 O6 N1 P1	4050000	10173195	251.19
LPC(9:0)	LPC	09:00:00	09:00:00	397.223	C17 H36 O7 N1 P1	15410000	62227121	403.81
LPE(23:0)	LPE	23:00:00	23:00:00	551.395	C28 H58 O7 N1 P1	866000	372536	43.018
LPE(22:4)	LPE	22:04:00	22:04:00	529.317	C27 H48 O7 N1 P1	7839000	3.59489e+06	45.859
LPE(22:5)	LPE	22:05:00	22:05:00	527.301	C27 H46 O7 N1 P1	6190000	2.15263e+06	34.776
LPE(22:6)	LPE	22:06:00	22:06:00	525.285	C27 H44 O7 N1 P1	6528000	2.59534e+06	39.757
LPE(21:1)	LPE	21:01:00	21:01:00	521.348	C26 H52 O7 N1 P1	3000000	9902610	330.087
LPE(20:2)	LPE	20:02:00	20:02:00	505.317	C25 H48 O7 N1 P1	10160000	5.53232e+06	54.452
LPE(20:4)	LPE	20:04:00	20:04:00	501.286	C25 H44 O7 N1 P1	27660000	1.54755e+07	55.949
LPE(20:5)	LPE	20:05:00	20:05:00	499.27	C25 H42 O7 N1 P1	2684000	1.53031e+06	57.016
LPE(19:0)	LPE	19:00:00	19:00:00	495.332	C24 H50 O7 N1 P1	141800	126924	89.509
LPE(19:3)	LPE	19:03:00	19:03:00	489.286	C24 H44 O7 N1 P1	743700	1.98685e+06	267.157
LPE(18:0)	LPE	18:00:00	18:00:00	481.317	C23 H48 O7 N1 P1	19560000	9.23956e+06	47.237
LPE(18:1)	LPE	18:01:00	18:01:00	479.301	C23 H46 O7 N1 P1	5567000	3.42627e+06	61.546
LPE(18:2)	LPE	18:02:00	18:02:00	477.286	C23 H44 O7 N1 P1	6806000	5.15371e+06	75.723
LPE(18:4)	LPE	18:04:00	18:04:00	473.254	C23 H40 O7 N1 P1	1137000	2.71866e+06	239.108
LPE(17:1)	LPE	17:01:00	17:01:00	465.286	C22 H44 O7 N1 P1	1440000	3216600	223.375
LPE(17:4)	LPE	17:04:00	17:04:00	459.239	C22 H38 O7 N1 P1	1949	1257.07	64.498
LPE(16:0)	LPE	16:00:00	16:00:00	453.286	C21 H44 O7 N1 P1	12910000	4681166	36.26
LPE(16:1)	LPE	16:01:00	16:01:00	451.27	C21 H42 O7 N1 P1	652000	483980	74.23
LPE(16:2)	LPE	16:02:00	16:02:00	449.254	C21 H40 O7 N1 P1	241300	199869	82.83
LPE(16:0e)	LPE	16:0e	16:0e	439.306	C21 H46 O6 N1 P1	4094000	1.49296e+06	36.467
LPE(15:1)	LPE	15:01:00	15:01:00	437.254	C20 H40 O7 N1 P1	937700	1.75371e+06	187.023
LPE(16:1p)	LPE	16:1p	16:1p	435.275	C21 H42 O6 N1 P1	15230000	6.22092e+07	408.465
LPE(15:2)	LPE	15:02:00	15:02:00	435.239	C20 H38 O7 N1 P1	24820000	1.04894e+08	422.617
LPE(14:1)	LPE	14:01:00	14:01:00	423.239	C19 H38 O7 N1 P1	141300000	312579621	221.217
LPE(14:0p)	LPE	14:0p	14:0p	409.259	C19 H40 O6 N1 P1	19190000	1.36541e+07	71.152
LPE(12:0)	LPE	12:00:00	12:00:00	397.223	C17 H36 O7 N1 P1	126500000	510450270	403.518
LPE(12:0e)	LPE	12:0e	12:0e	383.244	C17 H38 O6 N1 P1	2177000	6.58125e+06	302.308
LPE(11:0)	LPE	11:00:00	11:00:00	383.207	C16 H34 O7 N1 P1	1700000	5.00211e+06	294.242
LPE(12:0p)	LPE	12:0p	12:0p	381.228	C17 H36 O6 N1 P1	219000	291815	133.249
LPE(10:0)	LPE	10:00:00	10:00:00	369.192	C15 H32 O7 N1 P1	680700	853189	125.34
LPE(9:0)	LPE	09:00:00	09:00:00	355.176	C14 H30 O7 N1 P1	5241000	9.06111e+06	172.889
LPE(10:0p)	LPE	10:0p	10:0p	353.197	C15 H32 O6 N1 P1	1744000	1.32281e+06	75.849
LPE(8:0)	LPE	08:00:00	08:00:00	341.16	C13 H28 O7 N1 P1	2037	0	0
LPE(8:0e)	LPE	8:0e	8:0e	327.181	C13 H30 O6 N1 P1	408100	788233	193.147
LPE(8:0p)	LPE	8:0p	8:0p	325.165	C13 H28 O6 N1 P1	249600	538699	215.825
LPE(6:0)	LPE	06:00:00	06:00:00	313.129	C11 H24 O7 N1 P1	5853000	1.96558e+07	335.824
LPE(4:0)	LPE	04:00:00	04:00:00	285.098	C9 H20 O7 N1 P1	3977000	1.3777e+07	346.418
LPEt(34:1)	LPEt	1 day, 10:01:00	1 day, 10:01:00	688.541	C39 H77 O7 N0 P1	3244000	2.29646e+06	70.791
LPEt(27:6)	LPEt	1 day, 3:06:00	1 day, 3:06:00	580.353	C32 H53 O7 N0 P1	39570000	3.12247e+06	7.891
LPEt(22:1)	LPEt	22:01:00	22:01:00	520.353	C27 H53 O7 N0 P1	663100000	103344135	15.585
LPEt(22:4)	LPEt	22:04:00	22:04:00	514.306	C27 H47 O7 N0 P1	6492000	1.07971e+07	166.314
LPEt(22:6)	LPEt	22:06:00	22:06:00	510.275	C27 H43 O7 N0 P1	3190000	1.59411e+06	49.972
LPEt(10:0)	LPEt	10:00:00	10:00:00	354.181	C15 H31 O7 N0 P1	2606000	5.44333e+06	208.877
LPEt(10:0e)	LPEt	10:0e	10:0e	340.202	C15 H33 O6 N0 P1	293300	183685	62.627
LPEt(9:0)	LPEt	09:00:00	09:00:00	340.165	C14 H29 O7 N0 P1	670200	460769	68.751
LPEt(8:0)	LPEt	08:00:00	08:00:00	326.149	C13 H27 O7 N0 P1	76440000	2.37978e+08	311.327
LPG(29:5)	LPG	1 day, 5:05:00	1 day, 5:05:00	656.405	C35 H61 O9 N0 P1	2021000	2.82063e+06	139.566
LPG(26:4)	LPG	1 day, 2:04:00	1 day, 2:04:00	616.374	C32 H57 O9 N0 P1	2202000	1.8499e+06	84.01
LPG(23:3)	LPG	23:03:00	23:03:00	576.343	C29 H53 O9 N0 P1	638200	578720	90.68
LPG(22:5)	LPG	22:05:00	22:05:00	558.296	C28 H47 O9 N0 P1	23040000	1.79629e+07	77.964
LPG(22:6)	LPG	22:06:00	22:06:00	556.28	C28 H45 O9 N0 P1	181400	90106.8	49.673
LPG(21:6)	LPG	21:06:00	21:06:00	542.264	C27 H43 O9 N0 P1	603900	311467	51.576
LPG(20:1)	LPG	20:01:00	20:01:00	538.327	C26 H51 O9 N0 P1	873100	3.20737e+06	367.354
LPG(20:4)	LPG	20:04:00	20:04:00	532.28	C26 H45 O9 N0 P1	140600	121535	86.44
LPG(19:4)	LPG	19:04:00	19:04:00	518.264	C25 H43 O9 N0 P1	4125000	0	0
LPG(12:0)	LPG	12:00:00	12:00:00	428.217	C18 H37 O9 N0 P1	544500	572765	105.191
LPG(12:0p)	LPG	12:0p	12:0p	412.223	C18 H37 O8 N0 P1	132100000	383763710	290.51
LPG(10:0)	LPG	10:00:00	10:00:00	400.186	C16 H33 O9 N0 P1	5428000	2.42942e+07	447.572
LPG(10:0p)	LPG	10:0p	10:0p	384.191	C16 H33 O8 N0 P1	520700000	2312657808	444.144
LPG(8:0e)	LPG	8:0e	8:0e	358.176	C14 H31 O8 N0 P1	449400	425712	94.729
LPG(8:0p)	LPG	8:0p	8:0p	356.16	C14 H29 O8 N0 P1	14940	4560.58	30.526
LPG(6:0)	LPG	06:00:00	06:00:00	344.124	C12 H25 O9 N0 P1	1795000	3.89484e+06	216.983
LPG(4:0)	LPG	04:00:00	04:00:00	316.092	C10 H21 O9 N0 P1	1113000	791054	71.074
LPI(21:5)	LPI	21:05:00	21:05:00	632.296	C30 H49 O12 N0 P1	616200	1.6109e+06	261.425
LPI(18:0)	LPI	18:00:00	18:00:00	600.327	C27 H53 O12 N0 P1	4931000	4.02158e+06	81.557
LPI(18:1)	LPI	18:01:00	18:01:00	598.312	C27 H51 O12 N0 P1	2127000	2.20055e+06	103.458
LPI(18:2)	LPI	18:02:00	18:02:00	596.296	C27 H49 O12 N0 P1	1439000	1.29055e+06	89.684
LPI(10:0p)	LPI	10:0p	10:0p	472.207	C19 H37 O11 N0 P1	0	0	0
LPI(8:0e)	LPI	8:0e	8:0e	446.192	C17 H35 O11 N0 P1	16860000	2.76538e+06	16.402
LPI(8:0p)	LPI	8:0p	8:0p	444.176	C17 H33 O11 N0 P1	2823000	754701	26.734
LPI(6:0)	LPI	06:00:00	06:00:00	432.14	C15 H29 O12 N0 P1	1623000	2.7097e+06	166.956
LPI(4:0)	LPI	04:00:00	04:00:00	404.108	C13 H25 O12 N0 P1	24130000	5.3342e+07	221.061
LPMe(14:1)	LPMe	14:01:00	14:01:00	394.212	C18 H35 O7 N0 P1	145000	124448	85.826
LPS(25:0)	LPS	1 day, 1:00:00	1 day, 1:00:00	623.416	C31 H62 O9 N1 P1	2383000	5.94454e+06	249.456
LPS(24:4)	LPS	1 day, 0:04:00	1 day, 0:04:00	601.338	C30 H52 O9 N1 P1	2623000	1.36477e+06	52.031
LPS(23:5)	LPS	23:05:00	23:05:00	585.307	C29 H48 O9 N1 P1	339500	95562.5	28.148
LPS(20:1)	LPS	20:01:00	20:01:00	551.322	C26 H50 O9 N1 P1	103300	70038.4	67.801
LPS(20:4)	LPS	20:04:00	20:04:00	545.275	C26 H44 O9 N1 P1	3037000	1.63038e+06	53.684
LPS(18:0)	LPS	18:00:00	18:00:00	525.307	C24 H48 O9 N1 P1	12130000	5.93181e+06	48.902
LPS(18:2)	LPS	18:02:00	18:02:00	521.275	C24 H44 O9 N1 P1	740800	733859	99.063
LPS(18:4)	LPS	18:04:00	18:04:00	517.244	C24 H40 O9 N1 P1	6107	0	0
LPS(18:0e)	LPS	18:0e	18:0e	511.327	C24 H50 O8 N1 P1	911400	2.87154e+06	315.069
LPS(15:0)	LPS	15:00:00	15:00:00	483.26	C21 H42 O9 N1 P1	55580	94033	169.185
LPS(14:1)	LPS	14:01:00	14:01:00	467.228	C20 H38 O9 N1 P1	1394000	1.62879e+06	116.843
LPS(12:0e)	LPS	12:0e	12:0e	427.233	C18 H38 O8 N1 P1	208400000	946163092	454.013
LPS(12:0p)	LPS	12:0p	12:0p	425.218	C18 H36 O8 N1 P1	26360000	8.19319e+07	310.819
LPS(10:0)	LPS	10:00:00	10:00:00	413.182	C16 H32 O9 N1 P1	47690	33510.3	70.267
LPS(10:0e)	LPS	10:0e	10:0e	399.202	C16 H34 O8 N1 P1	72560	54568	75.204
LPS(9:0)	LPS	09:00:00	09:00:00	399.166	C15 H30 O9 N1 P1	2239000	3.86747e+06	172.732
LPS(10:0p)	LPS	10:0p	10:0p	397.187	C16 H32 O8 N1 P1	22980000	5.05493e+07	219.971
LPS(8:0)	LPS	08:00:00	08:00:00	385.15	C14 H28 O9 N1 P1	59640000	1.92179e+08	322.231
LPS(8:0e)	LPS	8:0e	8:0e	371.171	C14 H30 O8 N1 P1	14040000	34762338	247.595
LPS(8:0p)	LPS	8:0p	8:0p	369.155	C14 H28 O8 N1 P1	1745000	1.33611e+06	76.568
LPS(6:0)	LPS	06:00:00	06:00:00	357.119	C12 H24 O9 N1 P1	24780	11593.8	46.787
LPS(4:0)	LPS	04:00:00	04:00:00	329.088	C10 H20 O9 N1 P1	5938000	1.15793e+07	195.003
LSM(d25:0)	LSM	d25:0	d25:0	564.463	C30 H65 O5 N2 P1	974000	1.68672e+06	173.175
LSM(d22:0)	LSM	d22:0	d22:0	522.416	C27 H59 O5 N2 P1	2370000	5.79754e+06	244.622
LSM(d22:2)	LSM	d22:2	d22:2	518.385	C27 H55 O5 N2 P1	777500	1.99795e+06	256.971
LSM(d20:0)	LSM	d20:0	d20:0	494.385	C25 H55 O5 N2 P1	1713000	2.94179e+06	171.733
LSM(d20:1)	LSM	d20:1	d20:1	492.369	C25 H53 O5 N2 P1	2956000	9.56381e+06	323.539
LSM(d16:1)	LSM	d16:1	d16:1	436.307	C21 H45 O5 N2 P1	548700	828460	150.986
MG(37:0)	MG	1 day, 13:00:00	1 day, 13:00:00	624.606	C40 H80 O4	1133000	5.19206e+06	458.258
MG(37:3)	MG	1 day, 13:03:00	1 day, 13:03:00	618.559	C40 H74 O4	1538000	6.87042e+06	446.711
MG(33:6)	MG	1 day, 9:06:00	1 day, 9:06:00	556.449	C36 H60 O4	2909	1750.64	60.18
MG(32:6)	MG	1 day, 8:06:00	1 day, 8:06:00	542.433	C35 H58 O4	5262000	2.15655e+07	409.835
MG(31:2)	MG	1 day, 7:02:00	1 day, 7:02:00	536.481	C34 H64 O4	7378000	3.14249e+07	425.927
MG(31:3)	MG	1 day, 7:03:00	1 day, 7:03:00	534.465	C34 H62 O4	1880000	4.91203e+06	261.278
MG(31:4)	MG	1 day, 7:04:00	1 day, 7:04:00	532.449	C34 H60 O4	1844000	3.15501e+06	171.096
MG(31:5)	MG	1 day, 7:05:00	1 day, 7:05:00	530.433	C34 H58 O4	1515000	4.25541e+06	280.885
MG(30:5)	MG	1 day, 6:05:00	1 day, 6:05:00	516.418	C33 H56 O4	360.8	0	0
MG(29:1)	MG	1 day, 5:01:00	1 day, 5:01:00	510.465	C32 H62 O4	493000	0	0
MG(29:6)	MG	1 day, 5:06:00	1 day, 5:06:00	500.387	C32 H52 O4	3443000	2.4636e+06	71.554
MG(28:4)	MG	1 day, 4:04:00	1 day, 4:04:00	490.402	C31 H54 O4	0	0	0
MG(26:0)	MG	1 day, 2:00:00	1 day, 2:00:00	470.433	C29 H58 O4	1596000	6.79041e+06	425.464
MG(26:4)	MG	1 day, 2:04:00	1 day, 2:04:00	462.371	C29 H50 O4	807400	2.5334e+06	313.773
MG(26:6)	MG	1 day, 2:06:00	1 day, 2:06:00	458.34	C29 H46 O4	2292000	6.92709e+06	302.229
MG(25:0)	MG	1 day, 1:00:00	1 day, 1:00:00	456.418	C28 H56 O4	4287000	1.31653e+07	307.099
MG(25:3)	MG	1 day, 1:03:00	1 day, 1:03:00	450.371	C28 H50 O4	62890	36318.3	57.749
MG(24:0)	MG	1 day, 0:00:00	1 day, 0:00:00	442.402	C27 H54 O4	2060000	8.37635e+06	406.619
MG(24:3)	MG	1 day, 0:03:00	1 day, 0:03:00	436.355	C27 H48 O4	19310000	2.79485e+07	144.736
MG(24:4)	MG	1 day, 0:04:00	1 day, 0:04:00	434.34	C27 H46 O4	1247000	2.86475e+06	229.731
MG(24:6)	MG	1 day, 0:06:00	1 day, 0:06:00	430.308	C27 H42 O4	1044000	1.94856e+06	186.644
MG(23:0)	MG	23:00:00	23:00:00	428.387	C26 H52 O4	85550000	4.39496e+07	51.373
MG(23:1)	MG	23:01:00	23:01:00	426.371	C26 H50 O4	112200	206041	183.637
MG(23:2)	MG	23:02:00	23:02:00	424.355	C26 H48 O4	0	0	0
MG(23:4)	MG	23:04:00	23:04:00	420.324	C26 H44 O4	5937000	5.85471e+06	98.614
MG(23:5)	MG	23:05:00	23:05:00	418.308	C26 H42 O4	144900000	183068109	126.341
MG(23:6)	MG	23:06:00	23:06:00	416.293	C26 H40 O4	736500	2.05216e+06	278.637
MG(22:0)	MG	22:00:00	22:00:00	414.371	C25 H50 O4	11670000	1.27271e+07	109.058
MG(22:1)	MG	22:01:00	22:01:00	412.355	C25 H48 O4	131100000	236677452	180.532
MG(22:2)	MG	22:02:00	22:02:00	410.34	C25 H46 O4	310100000	130220293	41.993
MG(22:3)	MG	22:03:00	22:03:00	408.324	C25 H44 O4	136500000	65797095	48.203
MG(22:4)	MG	22:04:00	22:04:00	406.308	C25 H42 O4	141600000	55218336	38.996
MG(22:5)	MG	22:05:00	22:05:00	404.293	C25 H40 O4	11450000	1.8764e+07	163.878
MG(22:6)	MG	22:06:00	22:06:00	402.277	C25 H38 O4	283.3	0	0
MG(21:1)	MG	21:01:00	21:01:00	398.34	C24 H46 O4	536000	917605	171.195
MG(21:2)	MG	21:02:00	21:02:00	396.324	C24 H44 O4	43600000	32979912	75.642
MG(21:4)	MG	21:04:00	21:04:00	392.293	C24 H40 O4	18660000	1.78459e+07	95.637
MG(21:5)	MG	21:05:00	21:05:00	390.277	C24 H38 O4	590500000	501056965	84.853
MG(21:6)	MG	21:06:00	21:06:00	388.261	C24 H36 O4	12250000	8.30268e+06	67.777
MG(20:1)	MG	20:01:00	20:01:00	384.324	C23 H44 O4	353100000	1060846578	300.438
MG(20:2)	MG	20:02:00	20:02:00	382.308	C23 H42 O4	22440000	1.67097e+07	74.464
MG(20:2)	MG	20:02:00	20:02:00	382.308	C23 H42 O4	272400000	152832744	56.106
MG(20:3)	MG	20:03:00	20:03:00	380.293	C23 H40 O4	36550000	31513410	86.22
MG(19:0)	MG	19:00:00	19:00:00	372.324	C22 H44 O4	10890000	3.28833e+07	301.959
MG(19:1)	MG	19:01:00	19:01:00	370.308	C22 H42 O4	8992000	1.20793e+07	134.334
MG(20:1p)	MG	20:1p	20:1p	368.329	C23 H44 O3	8275000	7.05973e+06	85.314
MG(19:2)	MG	19:02:00	19:02:00	368.293	C22 H40 O4	591200000	492469600	83.3
MG(19:3)	MG	19:03:00	19:03:00	366.277	C22 H38 O4	0	0	0
MG(19:4)	MG	19:04:00	19:04:00	364.261	C22 H36 O4	342100	129143	37.75
MG(19:5)	MG	19:05:00	19:05:00	362.246	C22 H34 O4	12170000	22672710	186.3
MG(18:1)	MG	18:01:00	18:01:00	356.293	C21 H40 O4	493600	534914	108.37
MG(18:2)	MG	18:02:00	18:02:00	354.277	C21 H38 O4	23620000	1.50358e+07	63.657
MG(18:3)	MG	18:03:00	18:03:00	352.261	C21 H36 O4	591200000	502768304	85.042
MG(18:4)	MG	18:04:00	18:04:00	350.246	C21 H34 O4	708300	863984	121.98
MG(18:0e)	MG	18:0e	18:0e	344.329	C21 H44 O3	984900	2.79999e+06	284.292
MG(17:0)	MG	17:00:00	17:00:00	344.293	C20 H40 O4	87390	104580	119.671
MG(18:0p)	MG	18:0p	18:0p	342.313	C21 H42 O3	5119000	2.00255e+06	39.12
MG(17:1)	MG	17:01:00	17:01:00	342.277	C20 H38 O4	4900000	10951745	223.505
MG(17:2)	MG	17:02:00	17:02:00	340.261	C20 H36 O4	4087000	6.64113e+06	162.494
MG(17:3)	MG	17:03:00	17:03:00	338.246	C20 H34 O4	15700	22111.4	140.837
MG(17:4)	MG	17:04:00	17:04:00	336.23	C20 H32 O4	9840000	4.9753e+06	50.562
MG(16:0)	MG	16:00:00	16:00:00	330.277	C19 H38 O4	14840000	6.66399e+07	449.056
MG(16:1)	MG	16:01:00	16:01:00	328.261	C19 H36 O4	1480000	5.47887e+06	370.194
MG(16:2)	MG	16:02:00	16:02:00	326.246	C19 H34 O4	7684000	1.61786e+07	210.549
MG(16:0e)	MG	16:0e	16:0e	316.298	C19 H40 O3	810000	965666	119.218
MG(15:0)	MG	15:00:00	15:00:00	316.261	C18 H36 O4	1631000	2.07703e+06	127.347
MG(16:0p)	MG	16:0p	16:0p	314.282	C19 H38 O3	409100	800003	195.552
MG(15:1)	MG	15:01:00	15:01:00	314.246	C18 H34 O4	8420000	3.21436e+07	381.753
MG(16:1p)	MG	16:1p	16:1p	312.266	C19 H36 O3	308300000	132612162	43.014
MG(15:2)	MG	15:02:00	15:02:00	312.23	C18 H32 O4	307300000	128546663	41.831
MG(14:0)	MG	14:00:00	14:00:00	302.246	C17 H34 O4	69290	87709.4	126.583
MG(14:1)	MG	14:01:00	14:01:00	300.23	C17 H32 O4	153100	78540.3	51.3
MG(13:0)	MG	13:00:00	13:00:00	288.23	C16 H32 O4	10010000	5.19549e+06	51.903
MG(13:1)	MG	13:01:00	13:01:00	286.214	C16 H30 O4	2471000	1.03274e+07	417.943
MG(12:0)	MG	12:00:00	12:00:00	274.214	C15 H30 O4	1074000	4.00973e+06	373.345
MG(11:0)	MG	11:00:00	11:00:00	260.199	C14 H28 O4	2143000	3.73581e+06	174.326
MG(10:0)	MG	10:00:00	10:00:00	246.183	C13 H26 O4	142400	118690	83.35
MG(9:0)	MG	09:00:00	09:00:00	232.167	C12 H24 O4	1961000	881568	44.955
MG(8:0)	MG	08:00:00	08:00:00	218.152	C11 H22 O4	119300000	47654385	39.945
MG(6:0)	MG	06:00:00	06:00:00	190.12	C9 H18 O4	13440000	4.92749e+07	366.629
MGDG(20:4/20:5)	MGDG	20:4/20:5	1 day, 16:09:00	824.544	C49 H76 O10	284500	137177	48.217
MGDG(18:2/20:8)	MGDG	18:2/20:8	1 day, 14:10:00	794.497	C47 H70 O10	13850000	8.54143e+06	61.671
MGDG(16:0/20:3)	MGDG	16:0/20:3	1 day, 12:03:00	780.575	C45 H80 O10	13590000	1.1684e+07	85.975
MGDG(16:0/21:10)	MGDG	16:0/21:10	1 day, 13:10:00	780.481	C46 H68 O10	2922000	3.02877e+06	103.654
MGDG(18:2/18:5)	MGDG	18:2/18:5	1 day, 12:07:00	772.513	C45 H72 O10	30620000	3.42871e+07	111.976
MGDG(16:0/18:1)	MGDG	16:0/18:1	1 day, 10:01:00	756.575	C43 H80 O10	203800	208638	102.374
MGDG(35:8)	MGDG	1 day, 11:08:00	1 day, 11:08:00	756.481	C44 H68 O10	62230	32645.2	52.459
MGDG(16:0/18:2)	MGDG	16:0/18:2	1 day, 10:02:00	754.559	C43 H78 O10	11250000	22965300	204.136
MGDG(16:3/18:2)	MGDG	16:3/18:2	1 day, 10:05:00	748.513	C43 H72 O10	15890000	1.04685e+07	65.881
MGDG(33:3)	MGDG	1 day, 9:03:00	1 day, 9:03:00	738.528	C42 H74 O10	33070000	3.8089e+07	115.177
MGDG(33:4)	MGDG	1 day, 9:04:00	1 day, 9:04:00	736.513	C42 H72 O10	681200	743823	109.193
MGDG(33:5)	MGDG	1 day, 9:05:00	1 day, 9:05:00	734.497	C42 H70 O10	799000	504233	63.108
MGDG(16:0/16:0)	MGDG	16:0/16:0	1 day, 8:00:00	730.559	C41 H78 O10	8077000	1.76549e+07	218.583
MGDG(16:0/16:1)	MGDG	16:0/16:1	1 day, 8:01:00	728.544	C41 H76 O10	5570000	4.55999e+06	81.867
MGDG(15:0/16:0)	MGDG	15:0/16:0	1 day, 7:00:00	716.544	C40 H76 O10	24990000	2.45092e+07	98.076
MGDG(32:7)	MGDG	1 day, 8:07:00	1 day, 8:07:00	716.45	C41 H64 O10	74110000	206826188	279.08
MGDG(30:5)	MGDG	1 day, 6:05:00	1 day, 6:05:00	692.45	C39 H64 O10	3073000	1.91638e+06	62.362
MGDG(30:6)	MGDG	1 day, 6:06:00	1 day, 6:06:00	690.434	C39 H62 O10	866500	533417	61.56
MGDG(11:0/18:0)	MGDG	11:0/18:0	1 day, 5:00:00	688.513	C38 H72 O10	16050000	53168835	331.27
MGDG(29:3)	MGDG	1 day, 5:03:00	1 day, 5:03:00	682.466	C38 H66 O10	1432000	601626	42.013
MGDG(10:1/20:9)	MGDG	10:1/20:9	1 day, 6:10:00	682.372	C39 H54 O10	1257000	2.15922e+06	171.776
MGDG(29:5)	MGDG	1 day, 5:05:00	1 day, 5:05:00	678.434	C38 H62 O10	114700000	2.94678e+08	256.912
MGDG(12:0/16:0)	MGDG	12:0/16:0	1 day, 4:00:00	674.497	C37 H70 O10	2419000	1.51231e+06	62.518
MGDG(29:8)	MGDG	1 day, 5:08:00	1 day, 5:08:00	672.387	C38 H56 O10	989900	727210	73.463
MGDG(14:4/14:4)	MGDG	14:4/14:4	1 day, 4:08:00	658.372	C37 H54 O10	525100	685875	130.618
MGDG(10:1/16:1)	MGDG	10:1/16:1	1 day, 2:02:00	642.434	C35 H62 O10	90980000	2665714	2.93
MGDG(27:9)	MGDG	1 day, 3:09:00	1 day, 3:09:00	642.34	C36 H50 O10	554100	537931	97.082
MGDG(11:5/16:4)	MGDG	11:5/16:4	1 day, 3:09:00	642.34	C36 H50 O10	570500	792710	138.95
MGDG(25:5)	MGDG	1 day, 1:05:00	1 day, 1:05:00	622.372	C34 H54 O10	2656000	1.80316e+06	67.89
MGDG(10:0/14:0)	MGDG	10:0/14:0	1 day, 0:00:00	618.434	C33 H62 O10	64720	35928	55.513
MGDG(10:1/14:4)	MGDG	10:1/14:4	1 day, 0:05:00	608.356	C33 H52 O10	231900	267427	115.32
MGDG(24:8)	MGDG	1 day, 0:08:00	1 day, 0:08:00	602.309	C33 H46 O10	442.4	478.942	108.26
MGDG(22:1)	MGDG	22:01:00	22:01:00	588.387	C31 H56 O10	21130000	4.93696e+07	233.647
MGDG(23:8)	MGDG	23:08:00	23:08:00	588.293	C32 H44 O10	9829000	3.25757e+07	331.424
MGDG(22:5)	MGDG	22:05:00	22:05:00	580.325	C31 H48 O10	53690000	1.88055e+07	35.026
MGDG(10:0/12:5)	MGDG	10:0/12:5	22:05:00	580.325	C31 H48 O10	35520000	50994288	143.565
MGDG(22:9)	MGDG	22:09:00	22:09:00	572.262	C31 H40 O10	1444000	3.16874e+06	219.442
MGMG(23:1)	MGMG	23:01:00	23:01:00	588.424	C32 H60 O9	14360000	6.2307e+07	433.893
MGMG(23:3)	MGMG	23:03:00	23:03:00	584.392	C32 H56 O9	15560000	1.97825e+07	127.137
MGMG(20:3)	MGMG	20:03:00	20:03:00	542.346	C29 H50 O9	28740000	1.07893e+07	37.541
MGMG(20:5)	MGMG	20:05:00	20:05:00	538.314	C29 H46 O9	45460000	4.36971e+07	96.122
MGMG(19:0)	MGMG	19:00:00	19:00:00	534.377	C28 H54 O9	44740000	9.65131e+06	21.572
MGMG(18:1)	MGMG	18:01:00	18:01:00	518.346	C27 H50 O9	126200	231480	183.423
MGMG(16:2)	MGMG	16:02:00	16:02:00	488.298	C25 H44 O9	1280000	2.81764e+06	220.128
MGMG(15:2)	MGMG	15:02:00	15:02:00	474.283	C24 H42 O9	663100000	452705001	68.271
MGMG(14:0)	MGMG	14:00:00	14:00:00	464.298	C23 H44 O9	438500000	1910290170	435.642
MGMG(13:4)	MGMG	13:04:00	13:04:00	442.22	C22 H34 O9	6917	10517	152.045
MGMG(13:5)	MGMG	13:05:00	13:05:00	440.205	C22 H32 O9	0	0	0
MGMG(10:0)	MGMG	10:00:00	10:00:00	408.236	C19 H36 O9	129900000	1.05985e+07	8.159
MGMG(7:0)	MGMG	07:00:00	07:00:00	366.189	C16 H30 O9	44880000	6307884	14.055
MGMG(7:4)	MGMG	07:04:00	07:04:00	358.126	C16 H22 O9	1070000	4.56952e+06	427.058
MGMG(6:1)	MGMG	06:01:00	06:01:00	350.158	C15 H26 O9	4053000	3.52684e+06	87.018
MGMG(6:3)	MGMG	06:03:00	06:03:00	346.126	C15 H22 O9	1407000	1.13899e+06	80.952
MGMG(5:4)	MGMG	05:04:00	05:04:00	330.095	C14 H18 O9	2362000000	10698560900	452.945
MGMG(4:0)	MGMG	04:00:00	04:00:00	324.142	C13 H24 O9	6303000	1.07692e+07	170.859
MGMG(3:1)	MGMG	03:01:00	03:01:00	308.111	C12 H20 O9	80750	36158.2	44.778
MGMG(3:2)	MGMG	03:02:00	03:02:00	306.095	C12 H18 O9	270400000	56070144	20.736
MGMG(2:0)	MGMG	02:00:00	02:00:00	296.111	C11 H20 O9	1230000	294991	23.983
MGMG(2:1)	MGMG	02:01:00	02:01:00	294.095	C11 H18 O9	56000000	111912640	199.844
MGMG(1:0)	MGMG	01:00:00	01:00:00	282.095	C10 H18 O9	5689000	6.94877e+06	122.144
OAHFA(44:9)	OAHFA	1 day, 20:09:00	1 day, 20:09:00	660.512	C44 H68 O4	915200	374884	40.962
OAHFA(20:2/22:4)	OAHFA	20:2/22:4	1 day, 18:06:00	638.527	C42 H70 O4	77130	86252.2	111.827
OAHFA(42:7)	OAHFA	1 day, 18:07:00	1 day, 18:07:00	636.512	C42 H68 O4	794900	675117	84.931
OAHFA(42:8)	OAHFA	1 day, 18:08:00	1 day, 18:08:00	634.496	C42 H66 O4	1727000	3.83095e+06	221.827
OAHFA(23:3/18:0)	OAHFA	23:3/18:0	1 day, 17:03:00	630.559	C41 H74 O4	967300	2.07401e+06	214.412
OAHFA(40:4)	OAHFA	1 day, 16:04:00	1 day, 16:04:00	614.527	C40 H70 O4	4426000	1.5248e+06	34.451
OAHFA(39:3)	OAHFA	1 day, 15:03:00	1 day, 15:03:00	602.527	C39 H70 O4	14510000	2.17897e+06	15.017
OAHFA(39:5)	OAHFA	1 day, 15:05:00	1 day, 15:05:00	598.496	C39 H66 O4	11800000	2.09432e+07	177.485
OAHFA(37:0)	OAHFA	1 day, 13:00:00	1 day, 13:00:00	580.543	C37 H72 O4	2258000	0	0
OAHFA(37:5)	OAHFA	1 day, 13:05:00	1 day, 13:05:00	570.465	C37 H62 O4	4379000	1.72033e+07	392.859
OAHFA(22:4/12:0)	OAHFA	22:4/12:0	1 day, 10:04:00	530.433	C34 H58 O4	5929000	9.93523e+06	167.57
OAHFA(33:0)	OAHFA	1 day, 9:00:00	1 day, 9:00:00	524.481	C33 H64 O4	1481000	405942	27.41
OAHFA(32:0)	OAHFA	1 day, 8:00:00	1 day, 8:00:00	510.465	C32 H62 O4	223200	0	0
OAHFA(32:4)	OAHFA	1 day, 8:04:00	1 day, 8:04:00	502.402	C32 H54 O4	3856000	7.15643e+06	185.592
OAHFA(18:2/12:0)	OAHFA	18:2/12:0	1 day, 6:02:00	478.402	C30 H54 O4	1342000	483992	36.065
PA(34:1/16:0)	PA	34:1/16:0	2 days, 2:01:00	898.739	C53 H103 O8 N0 P1	0	0	0
PA(32:6/18:0)	PA	32:6/18:0	2 days, 2:06:00	888.661	C53 H93 O8 N0 P1	970400	0	0
PA(28:4/22:6)	PA	28:4/22:6	2 days, 2:10:00	880.598	C53 H85 O8 N0 P1	7559000	6.43029e+06	85.068
PA(31:6/18:0)	PA	31:6/18:0	2 days, 1:06:00	874.645	C52 H91 O8 N0 P1	2669000	6.17417e+06	231.329
PA(30:2/18:0)	PA	30:2/18:0	2 days, 0:02:00	868.692	C51 H97 O8 N0 P1	244800	219101	89.502
PA(29:5/20:4)	PA	29:5/20:4	2 days, 1:09:00	868.598	C52 H85 O8 N0 P1	5162000	1.4434e+06	27.962
PA(26:2/22:5)	PA	26:2/22:5	2 days, 0:07:00	858.614	C51 H87 O8 N0 P1	4240000	3.40616e+06	80.334
PA(26:3/22:4)	PA	26:3/22:4	2 days, 0:07:00	858.614	C51 H87 O8 N0 P1	3073000	1.23415e+06	40.161
PA(28:4/20:3)	PA	28:4/20:3	2 days, 0:07:00	858.614	C51 H87 O8 N0 P1	7765000	3.3478e+06	43.114
PA(26:2/22:6)	PA	26:2/22:6	2 days, 0:08:00	856.598	C51 H85 O8 N0 P1	25500000	11410230	44.746
PA(26:3/22:5)	PA	26:3/22:5	2 days, 0:08:00	856.598	C51 H85 O8 N0 P1	31160000	1.18729e+07	38.103
PA(28:4/20:4)	PA	28:4/20:4	2 days, 0:08:00	856.598	C51 H85 O8 N0 P1	4601000	1.05892e+06	23.015
PA(29:4/18:0)	PA	29:4/18:0	1 day, 23:04:00	850.645	C50 H91 O8 N0 P1	180900	234519	129.64
PA(26:5/22:6)	PA	26:5/22:6	2 days, 0:11:00	850.551	C51 H79 O8 N0 P1	218300	175956	80.603
PA(25:5/22:6)	PA	25:5/22:6	1 day, 23:11:00	836.536	C50 H77 O8 N0 P1	115700000	89544858	77.394
PA(28:6/18:0)	PA	28:6/18:0	1 day, 22:06:00	832.598	C49 H85 O8 N0 P1	116900000	59323243	50.747
PA(27:2/18:1)	PA	27:2/18:1	1 day, 21:03:00	824.63	C48 H89 O8 N0 P1	677200	500654	73.93
PA(27:2/18:2)	PA	27:2/18:2	1 day, 21:04:00	822.614	C48 H87 O8 N0 P1	11450000	8125378	70.964
PA(37:5/8:0)	PA	37:5/8:0	1 day, 21:05:00	820.598	C48 H85 O8 N0 P1	22150000	6.11362e+06	27.601
PA(27:5/18:1)	PA	27:5/18:1	1 day, 21:06:00	818.583	C48 H83 O8 N0 P1	178900000	37910699	21.191
PA(37:6/8:0)	PA	37:6/8:0	1 day, 21:06:00	818.583	C48 H83 O8 N0 P1	178900000	32368377	18.093
PA(27:6/18:2)	PA	27:6/18:2	1 day, 21:08:00	814.551	C48 H79 O8 N0 P1	11960000	6.76362e+06	56.552
PA(26:3/18:1)	PA	26:3/18:1	1 day, 20:04:00	808.598	C47 H85 O8 N0 P1	4510000	4.96574e+06	110.105
PA(26:4/18:1)	PA	26:4/18:1	1 day, 20:05:00	806.583	C47 H83 O8 N0 P1	28230000	7.95154e+06	28.167
PA(26:4/18:2)	PA	26:4/18:2	1 day, 20:06:00	804.567	C47 H81 O8 N0 P1	31970000	3.0266e+06	9.467
PA(25:2/18:1)	PA	25:2/18:1	1 day, 19:03:00	796.598	C46 H85 O8 N0 P1	240200	307960	128.21
PA(26:3/17:0)	PA	26:3/17:0	1 day, 19:03:00	796.598	C46 H85 O8 N0 P1	623300	578092	92.747
PA(26:4/17:0)	PA	26:4/17:0	1 day, 19:04:00	794.583	C46 H83 O8 N0 P1	7581000	5.52791e+06	72.918
PA(35:4/8:0)	PA	35:4/8:0	1 day, 19:04:00	794.583	C46 H83 O8 N0 P1	3543000	2.24573e+06	63.385
PA(25:4/18:1)	PA	25:4/18:1	1 day, 19:05:00	792.567	C46 H81 O8 N0 P1	2279000	2.28522e+06	100.273
PA(25:4/18:2)	PA	25:4/18:2	1 day, 19:06:00	790.551	C46 H79 O8 N0 P1	9664000	6.31137e+06	65.308
PA(18:0/24:0)	PA	18:0/24:0	1 day, 18:00:00	788.63	C45 H89 O8 N0 P1	8075000	5501013	68.124
PA(18:0/24:1)	PA	18:0/24:1	1 day, 18:01:00	786.614	C45 H87 O8 N0 P1	285800	183647	64.257
PA(18:1/24:0)	PA	18:1/24:0	1 day, 18:01:00	786.614	C45 H87 O8 N0 P1	391100	208089	53.206
PA(22:6/21:2)	PA	22:6/21:2	1 day, 19:08:00	786.52	C46 H75 O8 N0 P1	16060000	1.94315e+07	120.993
PA(25:6/18:2)	PA	25:6/18:2	1 day, 19:08:00	786.52	C46 H75 O8 N0 P1	8557000	7.86859e+06	91.955
PA(20:3/22:1)	PA	20:3/22:1	1 day, 18:04:00	780.567	C45 H81 O8 N0 P1	12020000	1.27077e+07	105.721
PA(20:0/22:6)	PA	20:0/22:6	1 day, 18:06:00	776.536	C45 H77 O8 N0 P1	28180000	2.64982e+07	94.032
PA(33:0/8:0)	PA	33:0/8:0	1 day, 17:00:00	774.614	C44 H87 O8 N0 P1	492000	260750	52.998
PA(20:1/22:6)	PA	20:1/22:6	1 day, 18:07:00	774.52	C45 H75 O8 N0 P1	5916000	3.2948e+06	55.693
PA(20:0e/22:6)	PA	20:0e/22:6	42:6e	762.556	C45 H79 O7 N0 P1	57540000	7.74995e+07	134.688
PA(19:0/22:6)	PA	19:0/22:6	1 day, 17:06:00	762.52	C44 H75 O8 N0 P1	1714000	957749	55.878
PA(20:4/21:2)	PA	20:4/21:2	1 day, 17:06:00	762.52	C44 H75 O8 N0 P1	1057000	601084	56.867
PA(16:0/24:0)	PA	16:0/24:0	1 day, 16:00:00	760.598	C43 H85 O8 N0 P1	13200000	8133312	61.616
PA(18:0/22:1)	PA	18:0/22:1	1 day, 16:01:00	758.583	C43 H83 O8 N0 P1	12930000	4.47348e+07	345.977
PA(19:3/22:5)	PA	19:3/22:5	1 day, 17:08:00	758.489	C44 H71 O8 N0 P1	2350000	8.32405e+06	354.215
PA(40:2)	PA	1 day, 16:02:00	1 day, 16:02:00	756.567	C43 H81 O8 N0 P1	406600	217974	53.609
PA(16:0/24:2)	PA	16:0/24:2	1 day, 16:02:00	756.567	C43 H81 O8 N0 P1	2998000	807122	26.922
PA(20:4/21:5)	PA	20:4/21:5	1 day, 17:09:00	756.473	C44 H69 O8 N0 P1	85890	63763.9	74.239
PA(40:3)	PA	1 day, 16:03:00	1 day, 16:03:00	754.551	C43 H79 O8 N0 P1	7515000	1.26756e+07	168.67
PA(19:1/21:3)	PA	19:1/21:3	1 day, 16:04:00	752.536	C43 H77 O8 N0 P1	113000000	114840770	101.629
PA(20:1/20:4)	PA	20:1/20:4	1 day, 16:05:00	750.52	C43 H75 O8 N0 P1	33660000	2.10362e+07	62.496
PA(18:1/22:5)	PA	18:1/22:5	1 day, 16:06:00	748.504	C43 H73 O8 N0 P1	57540000	46380117	80.605
PA(20:1p/21:5)	PA	20:1p/21:5	41:6p	746.525	C44 H75 O7 N0 P1	1162000	1.15616e+06	99.497
PA(18:1/22:6)	PA	18:1/22:6	1 day, 16:07:00	746.489	C43 H71 O8 N0 P1	19180000	3.14748e+07	164.102
PA(17:0/22:1)	PA	17:0/22:1	1 day, 15:01:00	744.567	C42 H81 O8 N0 P1	12270000	1.93542e+07	157.736
PA(18:2/22:6)	PA	18:2/22:6	1 day, 16:08:00	744.473	C43 H69 O8 N0 P1	35220	60758.7	172.512
PA(20:4/20:4)	PA	20:4/20:4	1 day, 16:08:00	744.473	C43 H69 O8 N0 P1	27740000	6.28014e+07	226.393
PA(20:0e/20:4)	PA	20:0e/20:4	40:4e	738.556	C43 H79 O7 N0 P1	33480000	2.65319e+07	79.247
PA(16:0/23:4)	PA	16:0/23:4	1 day, 15:04:00	738.52	C42 H75 O8 N0 P1	29440000	1.40479e+07	47.717
PA(19:0/20:4)	PA	19:0/20:4	1 day, 15:04:00	738.52	C42 H75 O8 N0 P1	33070000	3.44371e+07	104.134
PA(20:0e/20:5)	PA	20:0e/20:5	40:5e	736.541	C43 H77 O7 N0 P1	221700	174230	78.588
PA(20:0p/20:4)	PA	20:0p/20:4	40:4p	736.541	C43 H77 O7 N0 P1	455800	523309	114.811
PA(19:1/20:4)	PA	19:1/20:4	1 day, 15:05:00	736.504	C42 H73 O8 N0 P1	1525000	1.75648e+06	115.179
PA(18:0/21:6)	PA	18:0/21:6	1 day, 15:06:00	734.489	C42 H71 O8 N0 P1	249600	126560	50.705
PA(16:0/22:0)	PA	16:0/22:0	1 day, 14:00:00	732.567	C41 H81 O8 N0 P1	7194000	1.81951e+07	252.92
PA(18:1/21:6)	PA	18:1/21:6	1 day, 15:07:00	732.473	C42 H69 O8 N0 P1	1190000	1451086	121.94
PA(16:0/22:1)	PA	16:0/22:1	1 day, 14:01:00	730.551	C41 H79 O8 N0 P1	11920000	3.38648e+07	284.101
PA(20:0/18:1)	PA	20:0/18:1	1 day, 14:01:00	730.551	C41 H79 O8 N0 P1	69570	46634.9	67.033
PA(18:2/21:6)	PA	18:2/21:6	1 day, 15:08:00	730.457	C42 H67 O8 N0 P1	23200	16406.3	70.717
PA(18:0/20:4)	PA	18:0/20:4	1 day, 14:04:00	724.504	C41 H73 O8 N0 P1	113900000	158828994	139.446
PA(18:1/20:4)	PA	18:1/20:4	1 day, 14:05:00	722.489	C41 H71 O8 N0 P1	29360000	1.93767e+07	65.997
PA(16:0/22:6)	PA	16:0/22:6	1 day, 14:06:00	720.473	C41 H69 O8 N0 P1	14640000	4.0036e+06	27.347
PA(18:2/20:4)	PA	18:2/20:4	1 day, 14:06:00	720.473	C41 H69 O8 N0 P1	21360000	25363932	118.745
PA(38:4e)	PA	38:4e	38:4e	710.525	C41 H75 O7 N0 P1	5828000	4.2123e+06	72.277
PA(17:0/20:4)	PA	17:0/20:4	1 day, 13:04:00	710.489	C40 H71 O8 N0 P1	6073000	4.99559e+06	82.259
PA(18:0/18:1)	PA	18:0/18:1	1 day, 12:01:00	702.52	C39 H75 O8 N0 P1	100500000	196829250	195.85
PA(18:0/18:2)	PA	18:0/18:2	1 day, 12:02:00	700.504	C39 H73 O8 N0 P1	527200000	1663911736	315.613
PA(18:0/18:3)	PA	18:0/18:3	1 day, 12:03:00	698.489	C39 H71 O8 N0 P1	10740000	6154020	57.3
PA(18:1/18:2)	PA	18:1/18:2	1 day, 12:03:00	698.489	C39 H71 O8 N0 P1	30370000	2.2096e+07	72.756
PA(16:0/20:4)	PA	16:0/20:4	1 day, 12:04:00	696.473	C39 H69 O8 N0 P1	56350000	1.70848e+07	30.319
PA(18:2/18:2)	PA	18:2/18:2	1 day, 12:04:00	696.473	C39 H69 O8 N0 P1	1883000	1.22728e+06	65.177
PA(36:1e)	PA	36:1e	36:1e	688.541	C39 H77 O7 N0 P1	3274000	2545535	77.75
PA(17:0/18:1)	PA	17:0/18:1	1 day, 11:01:00	688.504	C38 H73 O8 N0 P1	3456000	4.80698e+06	139.091
PA(17:1/18:0)	PA	17:1/18:0	1 day, 11:01:00	688.504	C38 H73 O8 N0 P1	1797000	1.06605e+06	59.324
PA(16:0p/20:5)	PA	16:0p/20:5	36:5p	678.462	C39 H67 O7 N0 P1	6494000	4.18266e+06	64.408
PA(14:0/21:6)	PA	14:0/21:6	1 day, 11:06:00	678.426	C38 H63 O8 N0 P1	118000000	294300260	249.407
PA(16:0/18:1)	PA	16:0/18:1	1 day, 10:01:00	674.489	C37 H71 O8 N0 P1	57960000	5.53124e+07	95.432
PA(16:0/18:2)	PA	16:0/18:2	1 day, 10:02:00	672.473	C37 H69 O8 N0 P1	59550000	36184962	60.764
PA(16:0/18:3)	PA	16:0/18:3	1 day, 10:03:00	670.457	C37 H67 O8 N0 P1	782800	744795	95.145
PA(13:1/21:5)	PA	13:1/21:5	1 day, 10:06:00	664.41	C37 H61 O8 N0 P1	1466000	5.65232e+06	385.561
PA(16:1/17:3)	PA	16:1/17:3	1 day, 9:04:00	654.426	C36 H63 O8 N0 P1	1570000	2.08997e+06	133.119
PA(25:4/8:0)	PA	25:4/8:0	1 day, 9:04:00	654.426	C36 H63 O8 N0 P1	1139000	448128	39.344
PA(16:0/16:1)	PA	16:0/16:1	1 day, 8:01:00	646.457	C35 H67 O8 N0 P1	1645000	1.23367e+06	74.995
PA(32:5)	PA	1 day, 8:05:00	1 day, 8:05:00	638.395	C35 H59 O8 N0 P1	18960	0	0
PA(15:1/16:0)	PA	15:1/16:0	1 day, 7:01:00	632.442	C34 H65 O8 N0 P1	8590	0	0
PA(20:0/10:0)	PA	20:0/10:0	1 day, 6:00:00	620.442	C33 H65 O8 N0 P1	1169000	2.48511e+06	212.584
PA(16:1/14:0)	PA	16:1/14:0	1 day, 6:01:00	618.426	C33 H63 O8 N0 P1	46540000	9.47559e+07	203.601
PA(10:0/20:3)	PA	10:0/20:3	1 day, 6:03:00	614.395	C33 H59 O8 N0 P1	1477000	1.49452e+06	101.186
PA(30:5)	PA	1 day, 6:05:00	1 day, 6:05:00	610.364	C33 H55 O8 N0 P1	21940000	5.09559e+07	232.251
PA(12:0p/18:0)	PA	12:0p/18:0	30:0p	604.447	C33 H65 O7 N0 P1	776.2	0	0
PA(10:0e/20:4)	PA	10:0e/20:4	30:4e	598.4	C33 H59 O7 N0 P1	1616000	1.60401e+06	99.258
PA(29:5p)	PA	29:5p	29:5p	580.353	C32 H53 O7 N0 P1	1538000	1.4432e+06	93.836
PA(8:0/19:3)	PA	8:0/19:3	1 day, 3:03:00	572.348	C30 H53 O8 N0 P1	2517000	2.40884e+06	95.703
PA(18:0/8:0)	PA	18:0/8:0	1 day, 2:00:00	564.379	C29 H57 O8 N0 P1	32140000	1.13573e+08	353.371
PA(8:0e/19:4)	PA	8:0e/19:4	27:4e	556.353	C30 H53 O7 N0 P1	820400	1.41946e+06	173.02
PA(18:4/8:0)	PA	18:4/8:0	1 day, 2:04:00	556.317	C29 H49 O8 N0 P1	138500	263667	190.373
PA(17:4/8:0)	PA	17:4/8:0	1 day, 1:04:00	542.301	C28 H47 O8 N0 P1	8831000	1.25757e+07	142.404
PA(8:0e/17:2)	PA	8:0e/17:2	25:2e	532.353	C28 H53 O7 N0 P1	12580000	2.00737e+07	159.568
PA(14:0e/10:0)	PA	14:0e/10:0	24:0e	522.369	C27 H55 O7 N0 P1	1404000	1.41713e+06	100.935
PA(4:0/18:0)	PA	4:0/18:0	22:00:00	508.317	C25 H49 O8 N0 P1	77810	65756.5	84.509
PA(8:0/14:0)	PA	8:0/14:0	22:00:00	508.317	C25 H49 O8 N0 P1	5289000	5.53901e+06	104.727
PA(6:0/16:2)	PA	6:0/16:2	22:02:00	504.285	C25 H45 O8 N0 P1	1317000	1.84111e+06	139.796
PA(8:0/13:0)	PA	8:0/13:0	21:00:00	494.301	C24 H47 O8 N0 P1	10230000	7.9614e+06	77.824
PA(8:0/13:1)	PA	8:0/13:1	21:01:00	492.285	C24 H45 O8 N0 P1	6432000	8.82335e+06	137.179
PA(8:0/9:0)	PA	8:0/9:0	17:00:00	438.238	C20 H39 O8 N0 P1	4814000	1.8496e+07	384.212
PA(8:0/8:0)	PA	8:0/8:0	16:00:00	424.223	C19 H37 O8 N0 P1	12710000	4.27069e+06	33.601
PA(8:0e/8:0)	PA	8:0e/8:0	16:0e	410.243	C19 H39 O7 N0 P1	9301000	2.50423e+07	269.243
PA(6:0/9:0)	PA	6:0/9:0	15:00:00	410.207	C18 H35 O8 N0 P1	1394000	3.07798e+06	220.802
PAF(22:6)	PAF	22:06:00	22:06:00	609.343	C32 H52 O8 N1 P1	2224000	1.37766e+06	61.945
PAF(12:0)	PAF	12:00:00	12:00:00	481.281	C22 H44 O8 N1 P1	5228000	3.5232e+06	67.391
PC(36:6/8:0)	PC	36:6/8:0	1 day, 20:06:00	889.656	C52 H92 O8 N1 P1	2564000	1.31656e+06	51.348
PC(25:4/18:2)	PC	25:4/18:2	1 day, 19:06:00	875.64	C51 H90 O8 N1 P1	87950	70136.6	79.746
PC(25:5/18:2)	PC	25:5/18:2	1 day, 19:07:00	873.625	C51 H88 O8 N1 P1	62410	130859	209.676
PC(42:5)	PC	1 day, 18:05:00	1 day, 18:05:00	863.64	C50 H90 O8 N1 P1	1351000	1.02287e+06	75.712
PC(18:3/24:2)	PC	18:3/24:2	1 day, 18:05:00	863.64	C50 H90 O8 N1 P1	476400	320922	67.364
PC(25:1/16:0)	PC	25:1/16:0	1 day, 17:01:00	857.687	C49 H96 O8 N1 P1	626400	376310	60.075
PC(24:6/18:2)	PC	24:6/18:2	1 day, 18:08:00	857.593	C50 H84 O8 N1 P1	4932000	9.39679e+06	190.527
PC(20:0p/22:1)	PC	20:0p/22:1	42:1p	855.708	C50 H98 O7 N1 P1	9073000	3.7557e+07	413.942
PC(29:2/12:0)	PC	29:2/12:0	1 day, 17:02:00	855.672	C49 H94 O8 N1 P1	3440000	13309704	386.91
PC(19:3/23:6)	PC	19:3/23:6	1 day, 18:09:00	855.578	C50 H82 O8 N1 P1	7136000	9.65586e+06	135.312
PC(33:5/8:0)	PC	33:5/8:0	1 day, 17:05:00	849.625	C49 H88 O8 N1 P1	707600	601007	84.936
PC(20:0p/22:5)	PC	20:0p/22:5	42:5p	847.645	C50 H90 O7 N1 P1	858600	919775	107.125
PC(24:4/17:2)	PC	24:4/17:2	1 day, 17:06:00	847.609	C49 H86 O8 N1 P1	299400	140484	46.922
PC(41:6)	PC	1 day, 17:06:00	1 day, 17:06:00	847.609	C49 H86 O8 N1 P1	469400	366418	78.061
PC(17:4/24:2)	PC	17:4/24:2	1 day, 17:06:00	847.609	C49 H86 O8 N1 P1	204000	157276	77.096
PC(27:0/13:0)	PC	27:0/13:0	1 day, 16:00:00	845.687	C48 H96 O8 N1 P1	0	0	0
PC(42:7e)	PC	42:7e	42:7e	845.63	C50 H88 O7 N1 P1	3266000	6.32703e+06	193.724
PC(20:1p/22:5)	PC	20:1p/22:5	42:6p	845.63	C50 H88 O7 N1 P1	386600	557257	144.143
PC(24:5/17:2)	PC	24:5/17:2	1 day, 17:07:00	845.593	C49 H84 O8 N1 P1	3231000	8.78515e+06	271.902
PC(27:1/13:0)	PC	27:1/13:0	1 day, 16:01:00	843.672	C48 H94 O8 N1 P1	1015000	2.54699e+06	250.935
PC(19:2/22:6)	PC	19:2/22:6	1 day, 17:08:00	843.578	C49 H82 O8 N1 P1	1254000	1.93238e+06	154.097
PC(18:1/22:1)	PC	18:1/22:1	1 day, 16:02:00	841.656	C48 H92 O8 N1 P1	27590	46562.5	168.766
PC(19:0/21:2)	PC	19:0/21:2	1 day, 16:02:00	841.656	C48 H92 O8 N1 P1	19630	11929	60.769
PC(19:3/22:6)	PC	19:3/22:6	1 day, 17:09:00	841.562	C49 H80 O8 N1 P1	135800	41730	30.729
PC(18:0/22:3)	PC	18:0/22:3	1 day, 16:03:00	839.64	C48 H90 O8 N1 P1	1159000	507700	43.805
PC(29:3/11:0)	PC	29:3/11:0	1 day, 16:03:00	839.64	C48 H90 O8 N1 P1	2342000	2.29856e+06	98.145
PC(32:3/8:0)	PC	32:3/8:0	1 day, 16:03:00	839.64	C48 H90 O8 N1 P1	256500	120660	47.041
PC(29:4/11:0)	PC	29:4/11:0	1 day, 16:04:00	837.625	C48 H88 O8 N1 P1	5322000	3.24738e+06	61.018
PC(20:1/20:3)	PC	20:1/20:3	1 day, 16:04:00	837.625	C48 H88 O8 N1 P1	2275000	2.27113e+06	99.83
PC(40:4)	PC	1 day, 16:04:00	1 day, 16:04:00	837.625	C48 H88 O8 N1 P1	3225000	2.58252e+06	80.078
PC(18:0/22:5)	PC	18:0/22:5	1 day, 16:05:00	835.609	C48 H86 O8 N1 P1	30050000	1.7609e+07	58.599
PC(19:0/21:5)	PC	19:0/21:5	1 day, 16:05:00	835.609	C48 H86 O8 N1 P1	17750000	31322360	176.464
PC(18:1p/23:4)	PC	18:1p/23:4	41:5p	833.63	C49 H88 O7 N1 P1	42630000	6.37856e+07	149.626
PC(20:0p/21:5)	PC	20:0p/21:5	41:5p	833.63	C49 H88 O7 N1 P1	3611000	2.85312e+06	79.012
PC(18:0e/23:6)	PC	18:0e/23:6	41:6e	833.63	C49 H88 O7 N1 P1	3611000	2.85312e+06	79.012
PC(20:1p/21:4)	PC	20:1p/21:4	41:5p	833.63	C49 H88 O7 N1 P1	2456000	3.38938e+06	138.004
PC(20:0e/21:6)	PC	20:0e/21:6	41:6e	833.63	C49 H88 O7 N1 P1	9859000	1.72931e+07	175.404
PC(18:0/22:6)	PC	18:0/22:6	1 day, 16:06:00	833.593	C48 H84 O8 N1 P1	15710000	1.09775e+07	69.876
PC(31:6/9:0)	PC	31:6/9:0	1 day, 16:06:00	833.593	C48 H84 O8 N1 P1	69290000	4.67042e+07	67.404
PC(29:6/11:0)	PC	29:6/11:0	1 day, 16:06:00	833.593	C48 H84 O8 N1 P1	65630000	3.66852e+07	55.897
PC(28:6/12:0)	PC	28:6/12:0	1 day, 16:06:00	833.593	C48 H84 O8 N1 P1	65550000	2.99544e+07	45.697
PC(18:3/22:3)	PC	18:3/22:3	1 day, 16:06:00	833.593	C48 H84 O8 N1 P1	51370000	8.1049e+07	157.775
PC(16:0e/24:0)	PC	16:0e/24:0	40:0e	831.708	C48 H98 O7 N1 P1	28830000	1.25475e+08	435.225
PC(27:0/12:0)	PC	27:0/12:0	1 day, 15:00:00	831.672	C47 H94 O8 N1 P1	29120000	6.8425e+07	234.976
PC(15:0/24:0)	PC	15:0/24:0	1 day, 15:00:00	831.672	C47 H94 O8 N1 P1	672000	553587	82.379
PC(18:0/21:0)	PC	18:0/21:0	1 day, 15:00:00	831.672	C47 H94 O8 N1 P1	30740000	3.08467e+07	100.347
PC(30:0/9:0)	PC	30:0/9:0	1 day, 15:00:00	831.672	C47 H94 O8 N1 P1	5535000	1.37475e+07	248.374
PC(27:0/12:0)	PC	27:0/12:0	1 day, 15:00:00	831.672	C47 H94 O8 N1 P1	734000	2.29673e+06	312.906
PC(18:0p/23:6)	PC	18:0p/23:6	41:6p	831.614	C49 H86 O7 N1 P1	20590000	5.121e+07	248.713
PC(20:0p/21:6)	PC	20:0p/21:6	41:6p	831.614	C49 H86 O7 N1 P1	2393000	1.35209e+06	56.502
PC(20:3/20:4)	PC	20:3/20:4	1 day, 16:07:00	831.578	C48 H82 O8 N1 P1	26360000	3.64561e+07	138.301
PC(24:5/16:2)	PC	24:5/16:2	1 day, 16:07:00	831.578	C48 H82 O8 N1 P1	42950000	24678211	57.458
PC(18:3/22:4)	PC	18:3/22:4	1 day, 16:07:00	831.578	C48 H82 O8 N1 P1	26350000	1.30087e+07	49.369
PC(17:4/23:3)	PC	17:4/23:3	1 day, 16:07:00	831.578	C48 H82 O8 N1 P1	20590000	7.87506e+06	38.247
PC(19:1/21:6)	PC	19:1/21:6	1 day, 16:07:00	831.578	C48 H82 O8 N1 P1	10700000	7.16568e+06	66.969
PC(16:0e/24:1)	PC	16:0e/24:1	40:1e	829.692	C48 H96 O7 N1 P1	8660	15427.5	178.147
PC(25:1/14:0)	PC	25:1/14:0	1 day, 15:01:00	829.656	C47 H92 O8 N1 P1	11140	8220.87	73.796
PC(27:1/12:0)	PC	27:1/12:0	1 day, 15:01:00	829.656	C47 H92 O8 N1 P1	55410	86535.5	156.173
PC(18:0/21:1)	PC	18:0/21:1	1 day, 15:01:00	829.656	C47 H92 O8 N1 P1	4408000	1.99461e+07	452.498
PC(18:2/22:6)	PC	18:2/22:6	1 day, 16:08:00	829.562	C48 H80 O8 N1 P1	3608000	3.4035e+06	94.332
PC(20:4/20:4)	PC	20:4/20:4	1 day, 16:08:00	829.562	C48 H80 O8 N1 P1	4644000	4.61651e+06	99.408
PC(16:0p/24:1)	PC	16:0p/24:1	40:1p	827.677	C48 H94 O7 N1 P1	8568000	2.79482e+07	326.193
PC(27:2/12:0)	PC	27:2/12:0	1 day, 15:02:00	827.64	C47 H90 O8 N1 P1	8750000	11437125	130.71
PC(16:0/23:2)	PC	16:0/23:2	1 day, 15:02:00	827.64	C47 H90 O8 N1 P1	1307000	5.6554e+06	432.701
PC(27:2/12:0)	PC	27:2/12:0	1 day, 15:02:00	827.64	C47 H90 O8 N1 P1	15870000	1.53126e+07	96.488
PC(25:1/14:1)	PC	25:1/14:1	1 day, 15:02:00	827.64	C47 H90 O8 N1 P1	2115000	3.38969e+06	160.269
PC(18:2p/23:6)	PC	18:2p/23:6	41:8p	827.583	C49 H82 O7 N1 P1	3569000	1.63885e+06	45.919
PC(18:3/22:6)	PC	18:3/22:6	1 day, 16:09:00	827.547	C48 H78 O8 N1 P1	13760000	1.06478e+07	77.382
PC(19:4/21:5)	PC	19:4/21:5	1 day, 16:09:00	827.547	C48 H78 O8 N1 P1	15970000	6.53189e+06	40.901
PC(18:0e/22:3)	PC	18:0e/22:3	40:3e	825.661	C48 H92 O7 N1 P1	160900	114390	71.094
PC(20:0p/20:2)	PC	20:0p/20:2	40:2p	825.661	C48 H92 O7 N1 P1	343800	853851	248.357
PC(20:0/19:3)	PC	20:0/19:3	1 day, 15:03:00	825.625	C47 H88 O8 N1 P1	218400	235568	107.861
PC(24:3/15:0)	PC	24:3/15:0	1 day, 15:03:00	825.625	C47 H88 O8 N1 P1	12650000	1.04979e+07	82.987
PC(19:1/20:2)	PC	19:1/20:2	1 day, 15:03:00	825.625	C47 H88 O8 N1 P1	672100	988431	147.066
PC(40:10)	PC	1 day, 16:10:00	1 day, 16:10:00	825.531	C48 H76 O8 N1 P1	247900	150292	60.626
PC(40:3p)	PC	40:3p	40:3p	823.645	C48 H90 O7 N1 P1	16800000	22157520	131.89
PC(20:0p/20:3)	PC	20:0p/20:3	40:3p	823.645	C48 H90 O7 N1 P1	3416000	2.06456e+06	60.438
PC(18:0e/22:4)	PC	18:0e/22:4	40:4e	823.645	C48 H90 O7 N1 P1	1938000	742952	38.336
PC(16:1p/24:2)	PC	16:1p/24:2	40:3p	823.645	C48 H90 O7 N1 P1	1229000	968538	78.807
PC(17:4/22:0)	PC	17:4/22:0	1 day, 15:04:00	823.609	C47 H86 O8 N1 P1	1714000	1.25347e+06	73.131
PC(29:4/10:0)	PC	29:4/10:0	1 day, 15:04:00	823.609	C47 H86 O8 N1 P1	1500000	815655	54.377
PC(30:4/9:0)	PC	30:4/9:0	1 day, 15:04:00	823.609	C47 H86 O8 N1 P1	5845000	1.54229e+07	263.864
PC(18:0/21:4)	PC	18:0/21:4	1 day, 15:04:00	823.609	C47 H86 O8 N1 P1	1237000	1.056e+06	85.368
PC(25:3/14:1)	PC	25:3/14:1	1 day, 15:04:00	823.609	C47 H86 O8 N1 P1	4956000	1.30862e+07	264.048
PC(19:5/21:6)	PC	19:5/21:6	1 day, 16:11:00	823.515	C48 H74 O8 N1 P1	8113000	8.33862e+06	102.781
PC(39:5)	PC	1 day, 15:05:00	1 day, 15:05:00	821.593	C47 H84 O8 N1 P1	3749000	2.10608e+06	56.177
PC(18:0p/22:5)	PC	18:0p/22:5	40:5p	819.614	C48 H86 O7 N1 P1	8905000	7255794	81.48
PC(40:6e)	PC	40:6e	40:6e	819.614	C48 H86 O7 N1 P1	6211000	2.66017e+06	42.83
PC(16:0e/24:6)	PC	16:0e/24:6	40:6e	819.614	C48 H86 O7 N1 P1	5794000	5.54677e+06	95.733
PC(18:0/21:6)	PC	18:0/21:6	1 day, 15:06:00	819.578	C47 H82 O8 N1 P1	2489000	785952	31.577
PC(26:5/13:1)	PC	26:5/13:1	1 day, 15:06:00	819.578	C47 H82 O8 N1 P1	15550000	16544578	106.396
PC(29:6/10:0)	PC	29:6/10:0	1 day, 15:06:00	819.578	C47 H82 O8 N1 P1	4968000	3.27098e+06	65.841
PC(16:1/23:5)	PC	16:1/23:5	1 day, 15:06:00	819.578	C47 H82 O8 N1 P1	4897000	5.19307e+06	106.046
PC(20:1/19:5)	PC	20:1/19:5	1 day, 15:06:00	819.578	C47 H82 O8 N1 P1	4647000	2.80098e+06	60.275
PC(27:6/12:0)	PC	27:6/12:0	1 day, 15:06:00	819.578	C47 H82 O8 N1 P1	2590000	2.91489e+06	112.544
PC(26:0/12:0)	PC	26:0/12:0	1 day, 14:00:00	817.656	C46 H92 O8 N1 P1	444000	705325	158.857
PC(38:0)	PC	1 day, 14:00:00	1 day, 14:00:00	817.656	C46 H92 O8 N1 P1	0	0	0
PC(40:6p)	PC	40:6p	40:6p	817.598	C48 H84 O7 N1 P1	7504000	3.90553e+06	52.046
PC(21:4/18:3)	PC	21:4/18:3	1 day, 15:07:00	817.562	C47 H80 O8 N1 P1	9656000	1.74828e+07	181.056
PC(16:1/23:6)	PC	16:1/23:6	1 day, 15:07:00	817.562	C47 H80 O8 N1 P1	5179000	3.96147e+06	76.491
PC(27:1/11:0)	PC	27:1/11:0	1 day, 14:01:00	815.64	C46 H90 O8 N1 P1	422600	323910	76.647
PC(17:1/21:0)	PC	17:1/21:0	1 day, 14:01:00	815.64	C46 H90 O8 N1 P1	172500	59110.6	34.267
PC(39:8)	PC	1 day, 15:08:00	1 day, 15:08:00	815.547	C47 H78 O8 N1 P1	51410000	2.00021e+07	38.907
PC(22:6/17:2)	PC	22:6/17:2	1 day, 15:08:00	815.547	C47 H78 O8 N1 P1	26600000	26819716	100.826
PC(25:1/13:1)	PC	25:1/13:1	1 day, 14:02:00	813.625	C46 H88 O8 N1 P1	8537000	4.29659e+06	50.329
PC(18:0/20:3)	PC	18:0/20:3	1 day, 14:03:00	811.609	C46 H86 O8 N1 P1	52610000	30582193	58.13
PC(39:10)	PC	1 day, 15:10:00	1 day, 15:10:00	811.515	C47 H74 O8 N1 P1	41320000	1.40058e+07	33.896
PC(20:1p/19:2)	PC	20:1p/19:2	39:3p	809.63	C47 H88 O7 N1 P1	133600000	158683400	118.775
PC(18:0/20:4)	PC	18:0/20:4	1 day, 14:04:00	809.593	C46 H84 O8 N1 P1	175800000	141497904	80.488
PC(18:1/20:3)	PC	18:1/20:3	1 day, 14:04:00	809.593	C46 H84 O8 N1 P1	315700000	151043508	47.844
PC(17:2/21:2)	PC	17:2/21:2	1 day, 14:04:00	809.593	C46 H84 O8 N1 P1	102600000	55638954	54.229
PC(19:2/19:2)	PC	19:2/19:2	1 day, 14:04:00	809.593	C46 H84 O8 N1 P1	49610000	42887845	86.45
PC(25:4/13:0)	PC	25:4/13:0	1 day, 14:04:00	809.593	C46 H84 O8 N1 P1	32910000	1.00254e+07	30.463
PC(16:0e/23:5)	PC	16:0e/23:5	39:5e	807.614	C47 H86 O7 N1 P1	158700000	526284114	331.622
PC(16:0p/23:4)	PC	16:0p/23:4	39:4p	807.614	C47 H86 O7 N1 P1	13760000	1.5305e+07	111.228
PC(16:1p/23:3)	PC	16:1p/23:3	39:4p	807.614	C47 H86 O7 N1 P1	40410000	6.88e+07	170.255
PC(39:5e)	PC	39:5e	39:5e	807.614	C47 H86 O7 N1 P1	23250000	6.6767e+06	28.717
PC(20:0p/19:4)	PC	20:0p/19:4	39:4p	807.614	C47 H86 O7 N1 P1	62930000	1.25581e+08	199.556
PC(20:0e/19:5)	PC	20:0e/19:5	39:5e	807.614	C47 H86 O7 N1 P1	17060000	2.98842e+07	175.171
PC(16:0/22:5)	PC	16:0/22:5	1 day, 14:05:00	807.578	C46 H82 O8 N1 P1	21630000	8.39741e+06	38.823
PC(18:1/20:4)	PC	18:1/20:4	1 day, 14:05:00	807.578	C46 H82 O8 N1 P1	66920000	1.19798e+08	179.017
PC(30:5/8:0)	PC	30:5/8:0	1 day, 14:05:00	807.578	C46 H82 O8 N1 P1	59980000	3.93205e+07	65.556
PC(26:5/12:0)	PC	26:5/12:0	1 day, 14:05:00	807.578	C46 H82 O8 N1 P1	159300000	105910605	66.485
PC(16:0/22:5)	PC	16:0/22:5	1 day, 14:05:00	807.578	C46 H82 O8 N1 P1	171700000	85657696	49.888
PC(26:5/12:0)	PC	26:5/12:0	1 day, 14:05:00	807.578	C46 H82 O8 N1 P1	65050000	2.51139e+07	38.607
PC(16:1p/23:4)	PC	16:1p/23:4	39:5p	805.598	C47 H84 O7 N1 P1	55180000	2.59523e+07	47.032
PC(16:0e/23:6)	PC	16:0e/23:6	39:6e	805.598	C47 H84 O7 N1 P1	11820000	4.93071e+06	41.715
PC(18:1p/21:4)	PC	18:1p/21:4	39:5p	805.598	C47 H84 O7 N1 P1	55840000	6.40608e+07	114.722
PC(18:0p/21:5)	PC	18:0p/21:5	39:5p	805.598	C47 H84 O7 N1 P1	14400000	9.57154e+06	66.469
PC(16:0e/23:6)	PC	16:0e/23:6	39:6e	805.598	C47 H84 O7 N1 P1	45720000	5.46464e+07	119.524
PC(16:0/22:6)	PC	16:0/22:6	1 day, 14:06:00	805.562	C46 H80 O8 N1 P1	70510000	3.67484e+07	52.118
PC(26:6/12:0)	PC	26:6/12:0	1 day, 14:06:00	805.562	C46 H80 O8 N1 P1	195300000	59113404	30.268
PC(18:4/20:2)	PC	18:4/20:2	1 day, 14:06:00	805.562	C46 H80 O8 N1 P1	39220000	2.91373e+07	74.292
PC(19:2/19:4)	PC	19:2/19:4	1 day, 14:06:00	805.562	C46 H80 O8 N1 P1	70550000	43384017	61.494
PC(25:5/13:1)	PC	25:5/13:1	1 day, 14:06:00	805.562	C46 H80 O8 N1 P1	64440000	2.99762e+07	46.518
PC(19:3/19:3)	PC	19:3/19:3	1 day, 14:06:00	805.562	C46 H80 O8 N1 P1	64440000	2.99762e+07	46.518
PC(20:0e/18:0)	PC	20:0e/18:0	38:0e	803.677	C46 H94 O7 N1 P1	41420000	1.73311e+08	418.423
PC(16:0e/22:0)	PC	16:0e/22:0	38:0e	803.677	C46 H94 O7 N1 P1	6411000	2.37395e+07	370.294
PC(25:0/12:0)	PC	25:0/12:0	1 day, 13:00:00	803.64	C45 H90 O8 N1 P1	51750000	1.13333e+08	219.001
PC(26:0/11:0)	PC	26:0/11:0	1 day, 13:00:00	803.64	C45 H90 O8 N1 P1	189800	267330	140.848
PC(25:0/12:0)	PC	25:0/12:0	1 day, 13:00:00	803.64	C45 H90 O8 N1 P1	11710000	1.40171e+07	119.702
PC(16:0/21:0)	PC	16:0/21:0	1 day, 13:00:00	803.64	C45 H90 O8 N1 P1	14780	18288.5	123.738
PC(18:0p/21:6)	PC	18:0p/21:6	39:6p	803.583	C47 H82 O7 N1 P1	7509000	6.59756e+06	87.862
PC(18:2p/21:4)	PC	18:2p/21:4	39:6p	803.583	C47 H82 O7 N1 P1	48600000	79333182	163.237
PC(18:4/20:3)	PC	18:4/20:3	1 day, 14:07:00	803.547	C46 H78 O8 N1 P1	101900000	6.52384e+07	64.022
PC(17:2/21:5)	PC	17:2/21:5	1 day, 14:07:00	803.547	C46 H78 O8 N1 P1	46220000	2.63001e+07	56.902
PC(24:6/14:1)	PC	24:6/14:1	1 day, 14:07:00	803.547	C46 H78 O8 N1 P1	8198000	2.07778e+06	25.345
PC(38:1e)	PC	38:1e	38:1e	801.661	C46 H92 O7 N1 P1	9086000	2.9129e+07	320.592
PC(20:0p/18:0)	PC	20:0p/18:0	38:0p	801.661	C46 H92 O7 N1 P1	1618000	4.77784e+06	295.293
PC(19:1/18:0)	PC	19:1/18:0	1 day, 13:01:00	801.625	C45 H88 O8 N1 P1	5641000	2.12288e+06	37.633
PC(25:1/12:0)	PC	25:1/12:0	1 day, 13:01:00	801.625	C45 H88 O8 N1 P1	767300	1.00239e+06	130.638
PC(16:0/21:1)	PC	16:0/21:1	1 day, 13:01:00	801.625	C45 H88 O8 N1 P1	980500	964037	98.321
PC(14:0/23:1)	PC	14:0/23:1	1 day, 13:01:00	801.625	C45 H88 O8 N1 P1	1439000	3.02486e+06	210.206
PC(16:2/22:6)	PC	16:2/22:6	1 day, 14:08:00	801.531	C46 H76 O8 N1 P1	9086000	9.38066e+06	103.243
PC(14:1/24:7)	PC	14:1/24:7	1 day, 14:08:00	801.531	C46 H76 O8 N1 P1	2401000	2.22304e+06	92.588
PC(18:3/20:5)	PC	18:3/20:5	1 day, 14:08:00	801.531	C46 H76 O8 N1 P1	6209000	3.42886e+06	55.224
PC(18:0e/20:2)	PC	18:0e/20:2	38:2e	799.645	C46 H90 O7 N1 P1	462500	416319	90.015
PC(18:0p/20:1)	PC	18:0p/20:1	38:1p	799.645	C46 H90 O7 N1 P1	462500	407005	88.001
PC(16:2/21:0)	PC	16:2/21:0	1 day, 13:02:00	799.609	C45 H86 O8 N1 P1	6722000	4.90861e+06	73.023
PC(14:1/23:1)	PC	14:1/23:1	1 day, 13:02:00	799.609	C45 H86 O8 N1 P1	1083000	1.31303e+06	121.24
PC(18:0e/20:3)	PC	18:0e/20:3	38:3e	797.63	C46 H88 O7 N1 P1	1783000	1.38503e+06	77.68
PC(38:3e)	PC	38:3e	38:3e	797.63	C46 H88 O7 N1 P1	5210000	3.43266e+06	65.886
PC(18:0/19:3)	PC	18:0/19:3	1 day, 13:03:00	797.593	C45 H84 O8 N1 P1	5077000	2.67116e+06	52.613
PC(19:1/18:2)	PC	19:1/18:2	1 day, 13:03:00	797.593	C45 H84 O8 N1 P1	43730000	3.73222e+07	85.347
PC(37:3)	PC	1 day, 13:03:00	1 day, 13:03:00	797.593	C45 H84 O8 N1 P1	48500000	3.79362e+07	78.219
PC(27:3/10:0)	PC	27:3/10:0	1 day, 13:03:00	797.593	C45 H84 O8 N1 P1	869600	431443	49.614
PC(17:4/21:6)	PC	17:4/21:6	1 day, 14:10:00	797.5	C46 H72 O8 N1 P1	3054000	2.37314e+06	77.706
PC(38:4e)	PC	38:4e	38:4e	795.614	C46 H86 O7 N1 P1	41710000	3.04637e+07	73.037
PC(18:0p/20:3)	PC	18:0p/20:3	38:3p	795.614	C46 H86 O7 N1 P1	25440000	2.47834e+07	97.419
PC(18:0e/20:4)	PC	18:0e/20:4	38:4e	795.614	C46 H86 O7 N1 P1	32560000	3.39164e+07	104.166
PC(20:1p/18:2)	PC	20:1p/18:2	38:3p	795.614	C46 H86 O7 N1 P1	32070000	2.60809e+07	81.325
PC(16:1p/22:2)	PC	16:1p/22:2	38:3p	795.614	C46 H86 O7 N1 P1	32070000	2.4379e+07	76.018
PC(16:0e/22:4)	PC	16:0e/22:4	38:4e	795.614	C46 H86 O7 N1 P1	30170000	28733908	95.24
PC(16:0p/22:3)	PC	16:0p/22:3	38:3p	795.614	C46 H86 O7 N1 P1	24450000	1.09587e+07	44.821
PC(38:4e)	PC	38:4e	38:4e	795.614	C46 H86 O7 N1 P1	21440000	1.47406e+07	68.753
PC(18:0/19:4)	PC	18:0/19:4	1 day, 13:04:00	795.578	C45 H82 O8 N1 P1	12300000	8302254	67.498
PC(15:1/22:3)	PC	15:1/22:3	1 day, 13:04:00	795.578	C45 H82 O8 N1 P1	37080000	40001904	107.88
PC(28:4/9:0)	PC	28:4/9:0	1 day, 13:04:00	795.578	C45 H82 O8 N1 P1	12560000	7.01828e+06	55.878
PC(19:2/18:2)	PC	19:2/18:2	1 day, 13:04:00	795.578	C45 H82 O8 N1 P1	58170000	70542759	121.27
PC(18:4/19:0)	PC	18:4/19:0	1 day, 13:04:00	795.578	C45 H82 O8 N1 P1	59680000	8.16434e+07	136.802
PC(19:1/18:3)	PC	19:1/18:3	1 day, 13:04:00	795.578	C45 H82 O8 N1 P1	12830000	1.27856e+07	99.654
PC(16:0e/22:5)	PC	16:0e/22:5	38:5e	793.598	C46 H84 O7 N1 P1	30310000	1.23471e+07	40.736
PC(18:0p/20:4)	PC	18:0p/20:4	38:4p	793.598	C46 H84 O7 N1 P1	25300000	13856051	54.767
PC(18:2p/20:2)	PC	18:2p/20:2	38:4p	793.598	C46 H84 O7 N1 P1	30310000	1.40569e+07	46.377
PC(38:4p)	PC	38:4p	38:4p	793.598	C46 H84 O7 N1 P1	22480000	2.86827e+07	127.592
PC(18:1/19:4)	PC	18:1/19:4	1 day, 13:05:00	793.562	C45 H80 O8 N1 P1	5484000	1.57029e+06	28.634
PC(19:3/18:2)	PC	19:3/18:2	1 day, 13:05:00	793.562	C45 H80 O8 N1 P1	31430000	4.62364e+07	147.109
PC(18:0/19:5)	PC	18:0/19:5	1 day, 13:05:00	793.562	C45 H80 O8 N1 P1	13470000	6.04924e+06	44.909
PC(28:5/9:0)	PC	28:5/9:0	1 day, 13:05:00	793.562	C45 H80 O8 N1 P1	23340000	2.67201e+07	114.482
PC(18:4/19:1)	PC	18:4/19:1	1 day, 13:05:00	793.562	C45 H80 O8 N1 P1	8029000	6.37053e+06	79.344
PC(37:5)	PC	1 day, 13:05:00	1 day, 13:05:00	793.562	C45 H80 O8 N1 P1	7585000	7.39704e+06	97.522
PC(16:1/21:4)	PC	16:1/21:4	1 day, 13:05:00	793.562	C45 H80 O8 N1 P1	11240000	11477164	102.11
PC(38:6e)	PC	38:6e	38:6e	791.583	C46 H82 O7 N1 P1	2989000	1.37204e+06	45.903
PC(37:6)	PC	1 day, 13:06:00	1 day, 13:06:00	791.547	C45 H78 O8 N1 P1	51820000	7.54074e+07	145.518
PC(20:4/17:2)	PC	20:4/17:2	1 day, 13:06:00	791.547	C45 H78 O8 N1 P1	33460000	3.97696e+07	118.857
PC(29:6/8:0)	PC	29:6/8:0	1 day, 13:06:00	791.547	C45 H78 O8 N1 P1	8565000	8.97638e+06	104.803
PC(28:6/9:0)	PC	28:6/9:0	1 day, 13:06:00	791.547	C45 H78 O8 N1 P1	15620000	16557200	106
PC(19:3/18:3)	PC	19:3/18:3	1 day, 13:06:00	791.547	C45 H78 O8 N1 P1	5145000	1.57257e+06	30.565
PC(18:0/18:0)	PC	18:0/18:0	1 day, 12:00:00	789.625	C44 H88 O8 N1 P1	17380000	1.10014e+07	63.299
PC(27:0/9:0)	PC	27:0/9:0	1 day, 12:00:00	789.625	C44 H88 O8 N1 P1	7454000	2.95827e+06	39.687
PC(17:0/19:0)	PC	17:0/19:0	1 day, 12:00:00	789.625	C44 H88 O8 N1 P1	5217000	3.67882e+06	70.516
PC(14:0e/24:7)	PC	14:0e/24:7	38:7e	789.567	C46 H80 O7 N1 P1	2407000	1.1421e+06	47.449
PC(19:4/18:3)	PC	19:4/18:3	1 day, 13:07:00	789.531	C45 H76 O8 N1 P1	8035000	3.9431e+06	49.074
PC(18:0/18:1)	PC	18:0/18:1	1 day, 12:01:00	787.609	C44 H86 O8 N1 P1	76550000	16202573	21.166
PC(27:1/9:0)	PC	27:1/9:0	1 day, 12:01:00	787.609	C44 H86 O8 N1 P1	37520000	23628220	62.975
PC(17:4/20:4)	PC	17:4/20:4	1 day, 13:08:00	787.515	C45 H74 O8 N1 P1	9874000	4.49109e+06	45.484
PC(37:1p)	PC	37:1p	37:1p	785.63	C45 H88 O7 N1 P1	643300000	419052053	65.141
PC(14:0p/23:1)	PC	14:0p/23:1	37:1p	785.63	C45 H88 O7 N1 P1	12790000	3701426	28.94
PC(18:0/18:2)	PC	18:0/18:2	1 day, 12:02:00	785.593	C44 H84 O8 N1 P1	203900000	79653535	39.065
PC(28:2/8:0)	PC	28:2/8:0	1 day, 12:02:00	785.593	C44 H84 O8 N1 P1	452400000	112729032	24.918
PC(36:2)	PC	1 day, 12:02:00	1 day, 12:02:00	785.593	C44 H84 O8 N1 P1	643700000	295690032	45.936
PC(16:0/20:2)	PC	16:0/20:2	1 day, 12:02:00	785.593	C44 H84 O8 N1 P1	585100000	1.12696e+09	192.61
PC(18:0/18:2)	PC	18:0/18:2	1 day, 12:02:00	785.593	C44 H84 O8 N1 P1	247100000	176515885	71.435
PC(17:4/20:5)	PC	17:4/20:5	1 day, 13:09:00	785.5	C45 H72 O8 N1 P1	22560000	31292976	138.71
PC(18:1/18:2)	PC	18:1/18:2	1 day, 12:03:00	783.578	C44 H82 O8 N1 P1	162400000	209957216	129.284
PC(16:0/20:3)	PC	16:0/20:3	1 day, 12:03:00	783.578	C44 H82 O8 N1 P1	262500000	63698250	24.266
PC(36:3)	PC	1 day, 12:03:00	1 day, 12:03:00	783.578	C44 H82 O8 N1 P1	430300000	152033596	35.332
PC(28:3/8:0)	PC	28:3/8:0	1 day, 12:03:00	783.578	C44 H82 O8 N1 P1	56890000	29213015	51.35
PC(18:1p/19:2)	PC	18:1p/19:2	37:3p	781.598	C45 H84 O7 N1 P1	9459000	3.32437e+06	35.145
PC(24:4/12:0)	PC	24:4/12:0	1 day, 12:04:00	781.562	C44 H80 O8 N1 P1	653200000	216588056	33.158
PC(16:0/20:4)	PC	16:0/20:4	1 day, 12:04:00	781.562	C44 H80 O8 N1 P1	539400000	200090430	37.095
PC(13:0/23:4)	PC	13:0/23:4	1 day, 12:04:00	781.562	C44 H80 O8 N1 P1	258300000	107011107	41.429
PC(18:2/18:2)	PC	18:2/18:2	1 day, 12:04:00	781.562	C44 H80 O8 N1 P1	252200000	135201898	53.609
PC(16:0/20:5)	PC	16:0/20:5	1 day, 12:05:00	779.547	C44 H78 O8 N1 P1	88040000	3.4598e+07	39.298
PC(22:4/14:1)	PC	22:4/14:1	1 day, 12:05:00	779.547	C44 H78 O8 N1 P1	214300000	107960054	50.378
PC(17:0/19:5)	PC	17:0/19:5	1 day, 12:05:00	779.547	C44 H78 O8 N1 P1	214300000	131685207	61.449
PC(22:4/14:1)	PC	22:4/14:1	1 day, 12:05:00	779.547	C44 H78 O8 N1 P1	158800000	178921548	112.671
PC(24:5/12:0)	PC	24:5/12:0	1 day, 12:05:00	779.547	C44 H78 O8 N1 P1	142400000	64578400	45.35
PC(22:5/14:1)	PC	22:5/14:1	1 day, 12:06:00	777.531	C44 H76 O8 N1 P1	5312000	2.14775e+06	40.432
PC(16:0/19:0)	PC	16:0/19:0	1 day, 11:00:00	775.609	C43 H86 O8 N1 P1	4140000	3.84643e+06	92.909
PC(22:6/14:1)	PC	22:6/14:1	1 day, 12:07:00	775.515	C44 H74 O8 N1 P1	9834000	7.67495e+06	78.045
PC(15:2/21:5)	PC	15:2/21:5	1 day, 12:07:00	775.515	C44 H74 O8 N1 P1	2654000	1.83426e+06	69.113
PC(36:1e)	PC	36:1e	36:1e	773.63	C44 H88 O7 N1 P1	1816000	1.88601e+06	103.855
PC(12:0e/24:1)	PC	12:0e/24:1	36:1e	773.63	C44 H88 O7 N1 P1	1858000	2.50081e+06	134.597
PC(16:0p/20:0)	PC	16:0p/20:0	36:0p	773.63	C44 H88 O7 N1 P1	9079000	2.42668e+07	267.285
PC(35:1)	PC	1 day, 11:01:00	1 day, 11:01:00	773.593	C43 H84 O8 N1 P1	9913000	4.56028e+06	46.003
PC(14:1/21:0)	PC	14:1/21:0	1 day, 11:01:00	773.593	C43 H84 O8 N1 P1	5208000	7.052e+06	135.407
PC(36:2e)	PC	36:2e	36:2e	771.614	C44 H86 O7 N1 P1	13360000	2.38922e+07	178.834
PC(16:0p/20:1)	PC	16:0p/20:1	36:1p	771.614	C44 H86 O7 N1 P1	7034000	2.29583e+06	32.639
PC(14:0e/22:2)	PC	14:0e/22:2	36:2e	771.614	C44 H86 O7 N1 P1	20720000	1.64906e+07	79.588
PC(20:0p/16:1)	PC	20:0p/16:1	36:1p	771.614	C44 H86 O7 N1 P1	13650000	3.05087e+07	223.507
PC(12:0p/24:1)	PC	12:0p/24:1	36:1p	771.614	C44 H86 O7 N1 P1	7492000	4.28475e+06	57.191
PC(17:1/18:1)	PC	17:1/18:1	1 day, 11:02:00	771.578	C43 H82 O8 N1 P1	6854000	5.32426e+06	77.681
PC(26:2/9:0)	PC	26:2/9:0	1 day, 11:02:00	771.578	C43 H82 O8 N1 P1	28130000	8.04462e+06	28.598
PC(16:0/19:2)	PC	16:0/19:2	1 day, 11:02:00	771.578	C43 H82 O8 N1 P1	24120000	3.65599e+07	151.575
PC(18:0/17:2)	PC	18:0/17:2	1 day, 11:02:00	771.578	C43 H82 O8 N1 P1	25240000	5.95134e+06	23.579
PC(35:2)	PC	1 day, 11:02:00	1 day, 11:02:00	771.578	C43 H82 O8 N1 P1	15960000	6919458	43.355
PC(16:0/19:2)	PC	16:0/19:2	1 day, 11:02:00	771.578	C43 H82 O8 N1 P1	12490000	1.52624e+07	122.197
PC(17:4/19:5)	PC	17:4/19:5	1 day, 12:09:00	771.484	C44 H70 O8 N1 P1	18600000	59732226	321.141
PC(18:1/17:2)	PC	18:1/17:2	1 day, 11:03:00	769.562	C43 H80 O8 N1 P1	96960000	2.93559e+08	302.763
PC(16:0e/20:4)	PC	16:0e/20:4	36:4e	767.583	C44 H82 O7 N1 P1	36510000	1.9895e+07	54.492
PC(18:0p/18:3)	PC	18:0p/18:3	36:3p	767.583	C44 H82 O7 N1 P1	36450000	2.24404e+07	61.565
PC(18:2p/18:1)	PC	18:2p/18:1	36:3p	767.583	C44 H82 O7 N1 P1	38350000	17877236	46.616
PC(14:0e/22:4)	PC	14:0e/22:4	36:4e	767.583	C44 H82 O7 N1 P1	26300000	9145825	34.775
PC(36:4e)	PC	36:4e	36:4e	767.583	C44 H82 O7 N1 P1	22400000	9.03482e+06	40.334
PC(16:1p/20:2)	PC	16:1p/20:2	36:3p	767.583	C44 H82 O7 N1 P1	22330000	1.08656e+07	48.659
PC(36:4e)	PC	36:4e	36:4e	767.583	C44 H82 O7 N1 P1	14850000	13148784	88.544
PC(26:4/9:0)	PC	26:4/9:0	1 day, 11:04:00	767.547	C43 H78 O8 N1 P1	28870000	8.62376e+06	29.871
PC(16:1/19:3)	PC	16:1/19:3	1 day, 11:04:00	767.547	C43 H78 O8 N1 P1	11030000	2.62106e+06	23.763
PC(17:4/18:0)	PC	17:4/18:0	1 day, 11:04:00	767.547	C43 H78 O8 N1 P1	35150000	7.09331e+07	201.801
PC(16:1p/20:3)	PC	16:1p/20:3	36:4p	765.567	C44 H80 O7 N1 P1	45800000	68503976	149.572
PC(14:0e/22:5)	PC	14:0e/22:5	36:5e	765.567	C44 H80 O7 N1 P1	27050000	1.47744e+07	54.619
PC(18:2p/18:2)	PC	18:2p/18:2	36:4p	765.567	C44 H80 O7 N1 P1	25620000	9.76327e+06	38.108
PC(16:0p/20:4)	PC	16:0p/20:4	36:4p	765.567	C44 H80 O7 N1 P1	28370000	2.16857e+07	76.439
PC(16:1p/20:3)	PC	16:1p/20:3	36:4p	765.567	C44 H80 O7 N1 P1	3226000	977575	30.303
PC(35:5)	PC	1 day, 11:05:00	1 day, 11:05:00	765.531	C43 H76 O8 N1 P1	903900	848762	93.9
PC(17:4/18:1)	PC	17:4/18:1	1 day, 11:05:00	765.531	C43 H76 O8 N1 P1	39140000	8.76071e+06	22.383
PC(26:5/9:0)	PC	26:5/9:0	1 day, 11:05:00	765.531	C43 H76 O8 N1 P1	25650000	1.42996e+07	55.749
PC(25:5/10:0)	PC	25:5/10:0	1 day, 11:05:00	765.531	C43 H76 O8 N1 P1	27220000	4.04508e+07	148.607
PC(15:2/20:3)	PC	15:2/20:3	1 day, 11:05:00	765.531	C43 H76 O8 N1 P1	10240000	3141632	30.68
PC(26:6/9:0)	PC	26:6/9:0	1 day, 11:06:00	763.515	C43 H74 O8 N1 P1	20230000	4.87381e+06	24.092
PC(35:0e)	PC	35:0e	35:0e	761.63	C43 H88 O7 N1 P1	135200	154420	114.216
PC(17:0/17:0)	PC	17:0/17:0	1 day, 10:00:00	761.593	C42 H84 O8 N1 P1	40790000	1.50531e+07	36.904
PC(18:0/16:0)	PC	18:0/16:0	1 day, 10:00:00	761.593	C42 H84 O8 N1 P1	60360000	2.53138e+07	41.938
PC(10:0/24:0)	PC	10:0/24:0	1 day, 10:00:00	761.593	C42 H84 O8 N1 P1	23450000	12814487	54.646
PC(35:7)	PC	1 day, 11:07:00	1 day, 11:07:00	761.5	C43 H72 O8 N1 P1	9282000	2.87733e+06	30.999
PC(15:2/20:5)	PC	15:2/20:5	1 day, 11:07:00	761.5	C43 H72 O8 N1 P1	1189000	1.15558e+06	97.189
PC(35:0p)	PC	35:0p	35:0p	759.614	C43 H86 O7 N1 P1	477100000	1768977067	370.777
PC(16:0/18:1)	PC	16:0/18:1	1 day, 10:01:00	759.578	C42 H82 O8 N1 P1	157600000	86049600	54.6
PC(34:1)	PC	1 day, 10:01:00	1 day, 10:01:00	759.578	C42 H82 O8 N1 P1	668600000	197370720	29.52
PC(15:1/19:0)	PC	15:1/19:0	1 day, 10:01:00	759.578	C42 H82 O8 N1 P1	45080000	1.61265e+07	35.773
PC(35:1p)	PC	35:1p	35:1p	757.598	C43 H84 O7 N1 P1	1398000000	1.12599e+09	80.543
PC(34:2)	PC	1 day, 10:02:00	1 day, 10:02:00	757.562	C42 H80 O8 N1 P1	1799000000	842345770	46.823
PC(12:0/22:2)	PC	12:0/22:2	1 day, 10:02:00	757.562	C42 H80 O8 N1 P1	1498000000	537692120	35.894
PC(16:0/18:2)	PC	16:0/18:2	1 day, 10:02:00	757.562	C42 H80 O8 N1 P1	1429000000	782406080	54.752
PC(26:2/8:0)	PC	26:2/8:0	1 day, 10:02:00	757.562	C42 H80 O8 N1 P1	241000000	151972190	63.059
PC(34:2)	PC	1 day, 10:02:00	1 day, 10:02:00	757.562	C42 H80 O8 N1 P1	222800000	299986832	134.644
PC(18:0p/17:2)	PC	18:0p/17:2	35:2p	755.583	C43 H82 O7 N1 P1	1842000	848646	46.072
PC(16:1/18:2)	PC	16:1/18:2	1 day, 10:03:00	755.547	C42 H78 O8 N1 P1	33650000	3.89018e+07	115.607
PC(14:0/20:3)	PC	14:0/20:3	1 day, 10:03:00	755.547	C42 H78 O8 N1 P1	19980000	7.37722e+06	36.923
PC(34:3)	PC	1 day, 10:03:00	1 day, 10:03:00	755.547	C42 H78 O8 N1 P1	29180000	9.33672e+06	31.997
PC(16:1/18:2)	PC	16:1/18:2	1 day, 10:03:00	755.547	C42 H78 O8 N1 P1	28810000	9.13047e+06	31.692
PC(20:2/14:1)	PC	20:2/14:1	1 day, 10:03:00	755.547	C42 H78 O8 N1 P1	4827000	1.51906e+06	31.47
PC(12:0e/23:4)	PC	12:0e/23:4	35:4e	753.567	C43 H80 O7 N1 P1	11870000	1.55883e+07	131.325
PC(16:1p/19:2)	PC	16:1p/19:2	35:3p	753.567	C43 H80 O7 N1 P1	9845000	1.17596e+07	119.447
PC(14:0p/21:3)	PC	14:0p/21:3	35:3p	753.567	C43 H80 O7 N1 P1	6376000	8.31819e+06	130.461
PC(16:0e/19:4)	PC	16:0e/19:4	35:4e	753.567	C43 H80 O7 N1 P1	2933000	2.1581e+06	73.58
PC(25:4/9:0)	PC	25:4/9:0	1 day, 10:04:00	753.531	C42 H76 O8 N1 P1	17580000	22241337	126.515
PC(12:0/22:4)	PC	12:0/22:4	1 day, 10:04:00	753.531	C42 H76 O8 N1 P1	11840000	6.98418e+06	58.988
PC(18:4/16:0)	PC	18:4/16:0	1 day, 10:04:00	753.531	C42 H76 O8 N1 P1	8017000	3.39744e+06	42.378
PC(25:5/9:0)	PC	25:5/9:0	1 day, 10:05:00	751.515	C42 H74 O8 N1 P1	30540000	5.96596e+07	195.349
PC(12:0/22:6)	PC	12:0/22:6	1 day, 10:06:00	749.5	C42 H72 O8 N1 P1	17470000	1.09271e+07	62.548
PC(18:0/15:0)	PC	18:0/15:0	1 day, 9:00:00	747.578	C41 H82 O8 N1 P1	3187000	1.76273e+06	55.31
PC(33:0)	PC	1 day, 9:00:00	1 day, 9:00:00	747.578	C41 H82 O8 N1 P1	566800	448367	79.105
PC(12:0p/23:6)	PC	12:0p/23:6	35:6p	747.52	C43 H74 O7 N1 P1	7776000	4.453e+06	57.266
PC(10:0p/24:0)	PC	10:0p/24:0	34:0p	745.598	C42 H84 O7 N1 P1	4045000	2.15728e+06	53.332
PC(10:0/23:1)	PC	10:0/23:1	1 day, 9:01:00	745.562	C41 H80 O8 N1 P1	4781000	3.70045e+06	77.399
PC(16:0p/18:1)	PC	16:0p/18:1	34:1p	743.583	C42 H82 O7 N1 P1	19820000	6.0889e+06	30.721
PC(18:0e/16:2)	PC	18:0e/16:2	34:2e	743.583	C42 H82 O7 N1 P1	37680000	2.24505e+07	59.582
PC(14:0e/20:2)	PC	14:0e/20:2	34:2e	743.583	C42 H82 O7 N1 P1	19820000	5525816	27.88
PC(20:1p/14:0)	PC	20:1p/14:0	34:1p	743.583	C42 H82 O7 N1 P1	12250000	10494085	85.666
PC(20:0p/14:1)	PC	20:0p/14:1	34:1p	743.583	C42 H82 O7 N1 P1	1907000	574522	30.127
PC(16:0e/18:2)	PC	16:0e/18:2	34:2e	743.583	C42 H82 O7 N1 P1	1907000	362902	19.03
PC(33:2)	PC	1 day, 9:02:00	1 day, 9:02:00	743.547	C41 H78 O8 N1 P1	14260000	1.2418e+07	87.083
PC(9:0/24:2)	PC	9:0/24:2	1 day, 9:02:00	743.547	C41 H78 O8 N1 P1	37680000	2.10816e+07	55.949
PC(25:2/8:0)	PC	25:2/8:0	1 day, 9:02:00	743.547	C41 H78 O8 N1 P1	1759000	534437	30.383
PC(34:2p)	PC	34:2p	34:2p	741.567	C42 H80 O7 N1 P1	14970000	6.18021e+06	41.284
PC(24:3/9:0)	PC	24:3/9:0	1 day, 9:03:00	741.531	C41 H76 O8 N1 P1	37340000	9.18676e+06	24.603
PC(16:0/17:3)	PC	16:0/17:3	1 day, 9:03:00	741.531	C41 H76 O8 N1 P1	20010000	9.4039e+06	46.996
PC(34:3p)	PC	34:3p	34:3p	739.552	C42 H78 O7 N1 P1	2730000	1.2235e+06	44.817
PC(24:4/9:0)	PC	24:4/9:0	1 day, 9:04:00	739.515	C41 H74 O8 N1 P1	65270000	1.25371e+07	19.208
PC(15:2/18:2)	PC	15:2/18:2	1 day, 9:04:00	739.515	C41 H74 O8 N1 P1	23360000	7.39391e+06	31.652
PC(24:4/9:0)	PC	24:4/9:0	1 day, 9:04:00	739.515	C41 H74 O8 N1 P1	17410000	1.45163e+07	83.379
PC(20:4/13:1)	PC	20:4/13:1	1 day, 9:05:00	737.5	C41 H72 O8 N1 P1	7228000	2.93334e+06	40.583
PC(17:4/16:1)	PC	17:4/16:1	1 day, 9:05:00	737.5	C41 H72 O8 N1 P1	4289000	1.26418e+06	29.475
PC(34:6e)	PC	34:6e	34:6e	735.52	C42 H74 O7 N1 P1	1675000	1.24223e+06	74.163
PC(12:0p/22:5)	PC	12:0p/22:5	34:5p	735.52	C42 H74 O7 N1 P1	1632000	1.17455e+06	71.97
PC(33:6)	PC	1 day, 9:06:00	1 day, 9:06:00	735.484	C41 H70 O8 N1 P1	1338000	716178	53.526
PC(18:0e/15:0)	PC	18:0e/15:0	33:0e	733.598	C41 H84 O7 N1 P1	35640000	4.07843e+07	114.434
PC(12:0e/21:0)	PC	12:0e/21:0	33:0e	733.598	C41 H84 O7 N1 P1	1372000	884021	64.433
PC(33:0e)	PC	33:0e	33:0e	733.598	C41 H84 O7 N1 P1	33870000	5.05581e+07	149.271
PC(16:0/16:0)	PC	16:0/16:0	1 day, 8:00:00	733.562	C40 H80 O8 N1 P1	32070000	12802344	39.92
PC(9:0/23:0)	PC	9:0/23:0	1 day, 8:00:00	733.562	C40 H80 O8 N1 P1	39290000	2.05491e+07	52.301
PC(20:0/12:0)	PC	20:0/12:0	1 day, 8:00:00	733.562	C40 H80 O8 N1 P1	35660000	1.12728e+07	31.612
PC(18:0/14:0)	PC	18:0/14:0	1 day, 8:00:00	733.562	C40 H80 O8 N1 P1	35640000	1.57668e+07	44.239
PC(32:0)	PC	1 day, 8:00:00	1 day, 8:00:00	733.562	C40 H80 O8 N1 P1	14780000	1.03374e+07	69.942
PC(10:0/22:0)	PC	10:0/22:0	1 day, 8:00:00	733.562	C40 H80 O8 N1 P1	14960000	1.6614e+07	111.056
PC(12:0p/22:6)	PC	12:0p/22:6	34:6p	733.505	C42 H72 O7 N1 P1	33430000	4.85467e+07	145.219
PC(10:0p/24:6)	PC	10:0p/24:6	34:6p	733.505	C42 H72 O7 N1 P1	5575000	22657469	406.412
PC(10:0e/24:7)	PC	10:0e/24:7	34:7e	733.505	C42 H72 O7 N1 P1	23990000	8.7901e+07	366.407
PC(9:0/24:7)	PC	9:0/24:7	1 day, 9:07:00	733.468	C41 H68 O8 N1 P1	71220	41771.2	58.651
PC(14:0e/19:1)	PC	14:0e/19:1	33:1e	731.583	C41 H82 O7 N1 P1	1425000	1613442	113.224
PC(14:0p/19:0)	PC	14:0p/19:0	33:0p	731.583	C41 H82 O7 N1 P1	6560000	2.489e+06	37.942
PC(12:0p/21:0)	PC	12:0p/21:0	33:0p	731.583	C41 H82 O7 N1 P1	15420000	2.57818e+07	167.197
PC(10:0p/23:0)	PC	10:0p/23:0	33:0p	731.583	C41 H82 O7 N1 P1	33270000	1.00258e+08	301.348
PC(10:0e/23:1)	PC	10:0e/23:1	33:1e	731.583	C41 H82 O7 N1 P1	10130000	1.60931e+07	158.866
PC(20:0e/13:1)	PC	20:0e/13:1	33:1e	731.583	C41 H82 O7 N1 P1	1702000	1.067e+06	62.691
PC(16:0/16:1)	PC	16:0/16:1	1 day, 8:01:00	731.547	C40 H78 O8 N1 P1	68440000	5.59148e+07	81.699
PC(9:0/23:1)	PC	9:0/23:1	1 day, 8:01:00	731.547	C40 H78 O8 N1 P1	49390000	2.85805e+07	57.867
PC(20:1/12:0)	PC	20:1/12:0	1 day, 8:01:00	731.547	C40 H78 O8 N1 P1	64770000	3.86955e+07	59.743
PC(19:1/13:0)	PC	19:1/13:0	1 day, 8:01:00	731.547	C40 H78 O8 N1 P1	28870000	2.74874e+07	95.211
PC(32:1)	PC	1 day, 8:01:00	1 day, 8:01:00	731.547	C40 H78 O8 N1 P1	17030000	1.79278e+07	105.272
PC(10:0p/24:7)	PC	10:0p/24:7	34:7p	731.489	C42 H70 O7 N1 P1	42620	25809	60.556
PC(16:0p/17:1)	PC	16:0p/17:1	33:1p	729.567	C41 H80 O7 N1 P1	20460000	4.65792e+06	22.766
PC(33:1p)	PC	33:1p	33:1p	729.567	C41 H80 O7 N1 P1	2051000	830634	40.499
PC(14:0/18:2)	PC	14:0/18:2	1 day, 8:02:00	729.531	C40 H76 O8 N1 P1	21380000	7.68354e+06	35.938
PC(16:1/16:1)	PC	16:1/16:1	1 day, 8:02:00	729.531	C40 H76 O8 N1 P1	21200000	9777440	46.12
PC(15:0/17:2)	PC	15:0/17:2	1 day, 8:02:00	729.531	C40 H76 O8 N1 P1	6285000	4.83518e+06	76.932
PC(32:3)	PC	1 day, 8:03:00	1 day, 8:03:00	727.515	C40 H74 O8 N1 P1	1747000	1.0308e+06	59.004
PC(12:0p/21:3)	PC	12:0p/21:3	33:3p	725.536	C41 H76 O7 N1 P1	7116000	3.08685e+06	43.379
PC(9:0/23:4)	PC	9:0/23:4	1 day, 8:04:00	725.5	C40 H72 O8 N1 P1	3302000	3.82028e+06	115.696
PC(12:0/20:5)	PC	12:0/20:5	1 day, 8:05:00	723.484	C40 H70 O8 N1 P1	2593000	2.36565e+06	91.232
PC(12:0p/21:5)	PC	12:0p/21:5	33:5p	721.505	C41 H72 O7 N1 P1	3906000	6.0168e+06	154.04
PC(17:4/15:2)	PC	17:4/15:2	1 day, 8:06:00	721.468	C40 H68 O8 N1 P1	3795000	7.81762e+06	205.998
PC(8:0e/24:0)	PC	8:0e/24:0	32:0e	719.583	C40 H82 O7 N1 P1	3973000	3.62465e+06	91.232
PC(10:0e/22:0)	PC	10:0e/22:0	32:0e	719.583	C40 H82 O7 N1 P1	32580	22803.4	69.992
PC(19:0/12:0)	PC	19:0/12:0	1 day, 7:00:00	719.547	C39 H78 O8 N1 P1	4355000	3.90604e+06	89.691
PC(10:0p/23:6)	PC	10:0p/23:6	33:6p	719.489	C41 H70 O7 N1 P1	4205000	3.58001e+06	85.137
PC(8:0/24:7)	PC	8:0/24:7	1 day, 8:07:00	719.453	C40 H66 O8 N1 P1	4231000	3.39483e+06	80.237
PC(16:0p/16:0)	PC	16:0p/16:0	32:0p	717.567	C40 H80 O7 N1 P1	68520000	26674836	38.93
PC(9:0/22:1)	PC	9:0/22:1	1 day, 7:01:00	717.531	C39 H76 O8 N1 P1	18510000	5.59095e+06	30.205
PC(15:1/16:0)	PC	15:1/16:0	1 day, 7:01:00	717.531	C39 H76 O8 N1 P1	13050000	11773188	90.216
PC(9:0/22:2)	PC	9:0/22:2	1 day, 7:02:00	715.515	C39 H74 O8 N1 P1	9090000	3.61527e+06	39.772
PC(18:2/13:0)	PC	18:2/13:0	1 day, 7:02:00	715.515	C39 H74 O8 N1 P1	1775000	528222	29.759
PC(32:4e)	PC	32:4e	32:4e	711.52	C40 H74 O7 N1 P1	639500	1.24942e+06	195.375
PC(31:4)	PC	1 day, 7:04:00	1 day, 7:04:00	711.484	C39 H70 O8 N1 P1	6389000	3.93256e+06	61.552
PC(10:0/21:4)	PC	10:0/21:4	1 day, 7:04:00	711.484	C39 H70 O8 N1 P1	1514000	755698	49.914
PC(18:3/13:1)	PC	18:3/13:1	1 day, 7:04:00	711.484	C39 H70 O8 N1 P1	661800	706915	106.817
PC(8:0e/24:6)	PC	8:0e/24:6	32:6e	707.489	C40 H70 O7 N1 P1	1869000	2.06504e+06	110.489
PC(10:0/21:6)	PC	10:0/21:6	1 day, 7:06:00	707.453	C39 H66 O8 N1 P1	39810000	1.72653e+08	433.692
PC(8:0p/24:6)	PC	8:0p/24:6	32:6p	705.473	C40 H68 O7 N1 P1	766200	242564	31.658
PC(8:0p/23:0)	PC	8:0p/23:0	31:0p	703.552	C39 H78 O7 N1 P1	86960000	3.18421e+07	36.617
PC(16:0/14:1)	PC	16:0/14:1	1 day, 6:01:00	703.515	C38 H74 O8 N1 P1	74000000	52523720	70.978
PC(8:0p/24:7)	PC	8:0p/24:7	32:7p	703.458	C40 H66 O7 N1 P1	1052000	1.25261e+06	119.069
PC(8:0p/23:1)	PC	8:0p/23:1	31:1p	701.536	C39 H76 O7 N1 P1	43400000	9763698	22.497
PC(14:0p/17:2)	PC	14:0p/17:2	31:2p	699.52	C39 H74 O7 N1 P1	1763	258.174	14.644
PC(13:1/17:2)	PC	13:1/17:2	1 day, 6:03:00	699.484	C38 H70 O8 N1 P1	1332	297.342	22.323
PC(10:0e/21:5)	PC	10:0e/21:5	31:5e	695.489	C39 H70 O7 N1 P1	71980	58954.5	81.904
PC(8:0p/23:4)	PC	8:0p/23:4	31:4p	695.489	C39 H70 O7 N1 P1	811900	713392	87.867
PC(12:0p/19:4)	PC	12:0p/19:4	31:4p	695.489	C39 H70 O7 N1 P1	75710	60453.7	79.849
PC(8:0/22:5)	PC	8:0/22:5	1 day, 6:05:00	695.453	C38 H66 O8 N1 P1	78720	187672	238.404
PC(9:0/21:6)	PC	9:0/21:6	1 day, 6:06:00	693.437	C38 H64 O8 N1 P1	874600	1.96056e+06	224.166
PC(8:0/21:0)	PC	8:0/21:0	1 day, 5:00:00	691.515	C37 H74 O8 N1 P1	882100	695368	78.831
PC(8:0p/23:6)	PC	8:0p/23:6	31:6p	691.458	C39 H66 O7 N1 P1	1343000	865375	64.436
PC(30:7)	PC	1 day, 6:07:00	1 day, 6:07:00	691.421	C38 H62 O8 N1 P1	632700	818246	129.326
PC(8:0/21:1)	PC	8:0/21:1	1 day, 5:01:00	689.5	C37 H72 O8 N1 P1	63300000	106463637	168.189
PC(20:1p/10:0)	PC	20:1p/10:0	30:1p	687.52	C38 H74 O7 N1 P1	2396000	1.40319e+06	58.564
PC(14:0e/16:2)	PC	14:0e/16:2	30:2e	687.52	C38 H74 O7 N1 P1	2396000	1.41539e+06	59.073
PC(8:0p/22:1)	PC	8:0p/22:1	30:1p	687.52	C38 H74 O7 N1 P1	26230000	2.46976e+07	94.158
PC(15:1/14:1)	PC	15:1/14:1	1 day, 5:02:00	687.484	C37 H70 O8 N1 P1	30520000	3.06219e+07	100.334
PC(16:1/13:1)	PC	16:1/13:1	1 day, 5:02:00	687.484	C37 H70 O8 N1 P1	1584000	1.53737e+06	97.056
PC(6:0/23:2)	PC	6:0/23:2	1 day, 5:02:00	687.484	C37 H70 O8 N1 P1	2913000	7.45792e+06	256.022
PC(12:0p/18:2)	PC	12:0p/18:2	30:2p	685.505	C38 H72 O7 N1 P1	6455000	2.48837e+07	385.495
PC(30:6e)	PC	30:6e	30:6e	679.458	C38 H66 O7 N1 P1	1924000	720865	37.467
PC(8:0e/21:0)	PC	8:0e/21:0	29:0e	677.536	C37 H76 O7 N1 P1	723900	770570	106.447
PC(14:0/14:0)	PC	14:0/14:0	1 day, 4:00:00	677.5	C36 H72 O8 N1 P1	210900	206574	97.949
PC(8:0p/22:6)	PC	8:0p/22:6	30:6p	677.442	C38 H64 O7 N1 P1	11030000	1.24989e+07	113.317
PC(8:0p/21:0)	PC	8:0p/21:0	29:0p	675.52	C37 H74 O7 N1 P1	25380000	9.51852e+06	37.504
PC(28:1)	PC	1 day, 4:01:00	1 day, 4:01:00	675.484	C36 H70 O8 N1 P1	1199000	720383	60.082
PC(6:0/22:1)	PC	6:0/22:1	1 day, 4:01:00	675.484	C36 H70 O8 N1 P1	307800	298652	97.028
PC(29:1p)	PC	29:1p	29:1p	673.505	C37 H72 O7 N1 P1	2346000	1.07304e+06	45.739
PC(8:0p/21:1)	PC	8:0p/21:1	29:1p	673.505	C37 H72 O7 N1 P1	336000	261519	77.833
PC(29:2p)	PC	29:2p	29:2p	671.489	C37 H70 O7 N1 P1	830700	226607	27.279
PC(11:0/17:3)	PC	11:0/17:3	1 day, 4:03:00	671.453	C36 H66 O8 N1 P1	387900	964618	248.677
PC(29:5e)	PC	29:5e	29:5e	667.458	C37 H66 O7 N1 P1	876700	804854	91.805
PC(9:0/19:5)	PC	9:0/19:5	1 day, 4:05:00	667.421	C36 H62 O8 N1 P1	259600	245428	94.541
PC(10:0p/19:5)	PC	10:0p/19:5	29:5p	665.442	C37 H64 O7 N1 P1	818600	848962	103.709
PC(8:0p/21:5)	PC	8:0p/21:5	29:5p	665.442	C37 H64 O7 N1 P1	657300	139367	21.203
PC(29:6e)	PC	29:6e	29:6e	665.442	C37 H64 O7 N1 P1	684400	145668	21.284
PC(6:0/22:6)	PC	6:0/22:6	1 day, 4:06:00	665.406	C36 H60 O8 N1 P1	729100	191010	26.198
PC(11:0/16:0)	PC	11:0/16:0	1 day, 3:00:00	663.484	C35 H70 O8 N1 P1	88700	67360.6	75.942
PC(27:1)	PC	1 day, 3:01:00	1 day, 3:01:00	661.468	C35 H68 O8 N1 P1	63070	42676.9	67.666
PC(10:0p/18:2)	PC	10:0p/18:2	28:2p	657.473	C36 H68 O7 N1 P1	17070000	21625983	126.69
PC(8:0p/20:2)	PC	8:0p/20:2	28:2p	657.473	C36 H68 O7 N1 P1	1951000	1.35489e+06	69.446
PC(6:0/21:3)	PC	6:0/21:3	1 day, 3:03:00	657.437	C35 H64 O8 N1 P1	12450000	1.59568e+07	128.167
PC(8:0/19:3)	PC	8:0/19:3	1 day, 3:03:00	657.437	C35 H64 O8 N1 P1	524400	267586	51.027
PC(8:0e/20:5)	PC	8:0e/20:5	28:5e	653.442	C36 H64 O7 N1 P1	808900	1.03551e+06	128.014
PC(8:0p/20:4)	PC	8:0p/20:4	28:4p	653.442	C36 H64 O7 N1 P1	8901000	1.37789e+07	154.802
PC(27:5)	PC	1 day, 3:05:00	1 day, 3:05:00	653.406	C35 H60 O8 N1 P1	6040000	8213796	135.99
PC(8:0e/19:0)	PC	8:0e/19:0	27:0e	649.505	C35 H72 O7 N1 P1	13560000	2.15481e+07	158.909
PC(16:0/10:0)	PC	16:0/10:0	1 day, 2:00:00	649.468	C34 H68 O8 N1 P1	3012000	8.78501e+06	291.667
PC(6:0/20:0)	PC	6:0/20:0	1 day, 2:00:00	649.468	C34 H68 O8 N1 P1	13560000	15950628	117.63
PC(14:0e/13:1)	PC	14:0e/13:1	27:1e	647.489	C35 H70 O7 N1 P1	479900	303772	63.299
PC(8:0p/19:0)	PC	8:0p/19:0	27:0p	647.489	C35 H70 O7 N1 P1	355700	365083	102.638
PC(16:1/10:0)	PC	16:1/10:0	1 day, 2:01:00	647.453	C34 H66 O8 N1 P1	1293000	643798	49.791
PC(16:1p/11:0)	PC	16:1p/11:0	27:1p	645.473	C35 H68 O7 N1 P1	1185000	5.02165e+06	423.768
PC(13:1/13:1)	PC	13:1/13:1	1 day, 2:02:00	645.437	C34 H64 O8 N1 P1	1155000	600427	51.985
PC(27:3e)	PC	27:3e	27:3e	643.458	C35 H66 O7 N1 P1	659200	2.83453e+06	429.996
PC(8:0/18:3)	PC	8:0/18:3	1 day, 2:03:00	643.421	C34 H62 O8 N1 P1	1146000	2.8625e+06	249.782
PC(8:0p/19:4)	PC	8:0p/19:4	27:4p	639.426	C35 H62 O7 N1 P1	175500	451858	257.469
PC(14:0e/12:0)	PC	14:0e/12:0	26:0e	635.489	C34 H70 O7 N1 P1	2175000	9.12976e+06	419.759
PC(4:0/21:0)	PC	4:0/21:0	1 day, 1:00:00	635.453	C33 H66 O8 N1 P1	2857000	2.96457e+06	103.765
PC(8:0p/18:0)	PC	8:0p/18:0	26:0p	633.473	C34 H68 O7 N1 P1	573600	276911	48.276
PC(25:6)	PC	1 day, 1:06:00	1 day, 1:06:00	623.359	C33 H54 O8 N1 P1	2511000	1.59441e+06	63.497
PC(8:0e/17:0)	PC	8:0e/17:0	25:0e	621.473	C33 H68 O7 N1 P1	97.4	0	0
PC(6:0/18:0)	PC	6:0/18:0	1 day, 0:00:00	621.437	C32 H64 O8 N1 P1	4070000	2.49808e+06	61.378
PC(12:0p/13:0)	PC	12:0p/13:0	25:0p	619.458	C33 H66 O7 N1 P1	1620000	6.33326e+06	390.942
PC(6:0/18:1)	PC	6:0/18:1	1 day, 0:01:00	619.421	C32 H62 O8 N1 P1	839100	517238	61.642
PC(10:0/14:1)	PC	10:0/14:1	1 day, 0:01:00	619.421	C32 H62 O8 N1 P1	1118000	2.76319e+06	247.155
PC(6:0/18:2)	PC	6:0/18:2	1 day, 0:02:00	617.406	C32 H60 O8 N1 P1	109400	134430	122.879
PC(8:0e/17:3)	PC	8:0e/17:3	25:3e	615.426	C33 H62 O7 N1 P1	350400	222283	63.437
PC(25:3e)	PC	25:3e	25:3e	615.426	C33 H62 O7 N1 P1	1898000	6.13601e+06	323.288
PC(4:0/20:3)	PC	4:0/20:3	1 day, 0:03:00	615.39	C32 H58 O8 N1 P1	88870	198334	223.173
PC(24:3)	PC	1 day, 0:03:00	1 day, 0:03:00	615.39	C32 H58 O8 N1 P1	1738000	3.53629e+06	203.469
PC(16:0e/8:0)	PC	16:0e/8:0	24:0e	607.458	C32 H66 O7 N1 P1	6915000	1.85387e+07	268.094
PC(15:0/8:0)	PC	15:0/8:0	23:00:00	607.421	C31 H62 O8 N1 P1	702800	995095	141.59
PC(11:0/12:0)	PC	11:0/12:0	23:00:00	607.421	C31 H62 O8 N1 P1	1311000	1.96084e+06	149.568
PC(8:0e/16:1)	PC	8:0e/16:1	24:1e	605.442	C32 H64 O7 N1 P1	30180	55427.1	183.655
PC(23:1)	PC	23:01:00	23:01:00	605.406	C31 H60 O8 N1 P1	1691000	2.77797e+06	164.28
PC(9:0/14:1)	PC	9:0/14:1	23:01:00	605.406	C31 H60 O8 N1 P1	892000	1.23324e+06	138.256
PC(6:0/17:2)	PC	6:0/17:2	23:02:00	603.39	C31 H58 O8 N1 P1	1691000	981084	58.018
PC(6:0/17:3)	PC	6:0/17:3	23:03:00	601.374	C31 H56 O8 N1 P1	1696000	1.67751e+06	98.91
PC(23:5)	PC	23:05:00	23:05:00	597.343	C31 H52 O8 N1 P1	2195000	10032028	457.04
PC(23:0e)	PC	23:0e	23:0e	593.442	C31 H64 O7 N1 P1	1542000	6.39697e+06	414.849
PC(14:0e/9:0)	PC	14:0e/9:0	23:0e	593.442	C31 H64 O7 N1 P1	8328000	3.12328e+07	375.034
PC(6:0/16:0)	PC	6:0/16:0	22:00:00	593.406	C30 H60 O8 N1 P1	2453000	5.81984e+06	237.254
PC(11:0/11:0)	PC	11:0/11:0	22:00:00	593.406	C30 H60 O8 N1 P1	4034000	3.59341e+06	89.078
PC(10:0e/13:1)	PC	10:0e/13:1	23:1e	591.426	C31 H62 O7 N1 P1	1329000	3.30888e+06	248.975
PC(8:0p/15:2)	PC	8:0p/15:2	23:2p	587.395	C31 H58 O7 N1 P1	418100	779736	186.495
PC(22:0e)	PC	22:0e	22:0e	579.426	C30 H62 O7 N1 P1	31860000	96137550	301.75
PC(12:0e/10:0)	PC	12:0e/10:0	22:0e	579.426	C30 H62 O7 N1 P1	8443000	2.76205e+07	327.141
PC(6:0/15:0)	PC	6:0/15:0	21:00:00	579.39	C29 H58 O8 N1 P1	8380000	1.02047e+07	121.774
PC(11:0/10:0)	PC	11:0/10:0	21:00:00	579.39	C29 H58 O8 N1 P1	908300	1.10982e+06	122.186
PC(8:0p/14:1)	PC	8:0p/14:1	22:1p	575.395	C30 H58 O7 N1 P1	987400	1.32753e+06	134.447
PC(4:0/17:2)	PC	4:0/17:2	21:02:00	575.359	C29 H54 O8 N1 P1	2814000	6.15138e+06	218.599
PC(21:3)	PC	21:03:00	21:03:00	573.343	C29 H52 O8 N1 P1	53660	47714.5	88.92
PC(12:0e/9:0)	PC	12:0e/9:0	21:0e	565.411	C29 H60 O7 N1 P1	182800	264945	144.937
PC(4:0/16:0)	PC	4:0/16:0	20:00:00	565.374	C28 H56 O8 N1 P1	231800	427263	184.324
PC(4:0/16:1)	PC	4:0/16:1	20:01:00	563.359	C28 H54 O8 N1 P1	2158000	1.86166e+06	86.268
PC(21:1p)	PC	21:1p	21:1p	561.379	C29 H56 O7 N1 P1	2145000	5.13135e+06	239.224
PC(8:0p/13:1)	PC	8:0p/13:1	21:1p	561.379	C29 H56 O7 N1 P1	92660	81299	87.739
PC(20:2)	PC	20:02:00	20:02:00	561.343	C28 H52 O8 N1 P1	3286000	3.3206e+06	101.053
PC(4:0/16:2)	PC	4:0/16:2	20:02:00	561.343	C28 H52 O8 N1 P1	2317000	859561	37.098
PC(8:0e/12:0)	PC	8:0e/12:0	20:0e	551.395	C28 H58 O7 N1 P1	571900	518628	90.685
PC(6:0/13:0)	PC	6:0/13:0	19:00:00	551.359	C27 H54 O8 N1 P1	871500	1.56778e+06	179.894
PC(8:0p/12:0)	PC	8:0p/12:0	20:0p	549.379	C28 H56 O7 N1 P1	17200	37452.8	217.749
PC(4:0/15:1)	PC	4:0/15:1	19:01:00	549.343	C27 H52 O8 N1 P1	1372000	1.07904e+06	78.647
PC(19:1)	PC	19:01:00	19:01:00	549.343	C27 H52 O8 N1 P1	104000	249329	239.739
PC(19:2)	PC	19:02:00	19:02:00	547.327	C27 H50 O8 N1 P1	2010000	2.09319e+06	104.139
PC(9:0/9:0)	PC	9:0/9:0	18:00:00	537.343	C26 H52 O8 N1 P1	662500	2.3089e+06	348.513
PC(8:0/10:0)	PC	8:0/10:0	18:00:00	537.343	C26 H52 O8 N1 P1	2497000	4.75304e+06	190.35
PC(8:0p/11:0)	PC	8:0p/11:0	19:0p	535.364	C27 H54 O7 N1 P1	2629000	2.36899e+06	90.11
PC(4:0/14:1)	PC	4:0/14:1	18:01:00	535.327	C26 H50 O8 N1 P1	2835000	1.22716e+06	43.286
PC(8:0e/10:0)	PC	8:0e/10:0	18:0e	523.364	C26 H54 O7 N1 P1	191700000	59958009	31.277
PC(10:0e/8:0)	PC	10:0e/8:0	18:0e	523.364	C26 H54 O7 N1 P1	6709000	1.62103e+06	24.162
PC(4:0/13:0)	PC	4:0/13:0	17:00:00	523.327	C25 H50 O8 N1 P1	198400000	227798912	114.818
PC(6:0/11:0)	PC	6:0/11:0	17:00:00	523.327	C25 H50 O8 N1 P1	25370000	2.28825e+07	90.195
PC(8:0/9:0)	PC	8:0/9:0	17:00:00	523.327	C25 H50 O8 N1 P1	6622000	1.20081e+07	181.336
PC(8:0p/10:0)	PC	8:0p/10:0	18:0p	521.348	C26 H52 O7 N1 P1	33430000	7.71364e+06	23.074
PC(4:0/13:1)	PC	4:0/13:1	17:01:00	521.312	C25 H48 O8 N1 P1	32370000	8.27526e+07	255.646
PC(8:0e/9:0)	PC	8:0e/9:0	17:0e	509.348	C25 H52 O7 N1 P1	23080000	6.46863e+06	28.027
PC(6:0/10:0)	PC	6:0/10:0	16:00:00	509.312	C24 H48 O8 N1 P1	3028000	1.37995e+06	45.573
PC(8:0/8:0)	PC	8:0/8:0	16:00:00	509.312	C24 H48 O8 N1 P1	20570000	3.15422e+07	153.341
PC(6:0/10:0)	PC	6:0/10:0	16:00:00	509.312	C24 H48 O8 N1 P1	155200	129355	83.347
PC(8:0e/8:0)	PC	8:0e/8:0	16:0e	495.332	C24 H50 O7 N1 P1	260100000	54022770	20.77
PC(4:0/11:0)	PC	4:0/11:0	15:00:00	495.296	C23 H46 O8 N1 P1	299600000	472184580	157.605
PC(6:0/9:0)	PC	6:0/9:0	15:00:00	495.296	C23 H46 O8 N1 P1	144900000	186079131	128.419
PC(15:0)	PC	15:00:00	15:00:00	495.296	C23 H46 O8 N1 P1	167800	178504	106.379
PC(8:0p/8:0)	PC	8:0p/8:0	16:0p	493.317	C24 H48 O7 N1 P1	5829000	3.81922e+06	65.521
PC(6:0/8:0)	PC	6:0/8:0	14:00:00	481.281	C22 H44 O8 N1 P1	3828000	4.76318e+06	124.43
PC(14:0)	PC	14:00:00	14:00:00	481.281	C22 H44 O8 N1 P1	1445000	4.55226e+06	315.035
PC(6:0/8:0)	PC	6:0/8:0	14:00:00	481.281	C22 H44 O8 N1 P1	1799000	3011526	167.4
PC(4:0/9:0)	PC	4:0/9:0	13:00:00	467.265	C21 H42 O8 N1 P1	1537000	2.83552e+06	184.484
PC(4:0/8:0)	PC	4:0/8:0	12:00:00	453.249	C20 H40 O8 N1 P1	462100	625475	135.355
PE(26:5/22:6)	PE	26:5/22:6	2 days, 0:11:00	893.593	C53 H84 O8 N1 P1	23270000	1.60619e+07	69.024
PE(25:5/22:6)	PE	25:5/22:6	1 day, 23:11:00	879.578	C52 H82 O8 N1 P1	13720000	1.35646e+07	98.867
PE(46:5)	PE	1 day, 22:05:00	1 day, 22:05:00	877.656	C51 H92 O8 N1 P1	82660	69058.3	83.545
PE(46:8)	PE	1 day, 22:08:00	1 day, 22:08:00	871.609	C51 H86 O8 N1 P1	116600	92644.5	79.455
PE(46:9)	PE	1 day, 22:09:00	1 day, 22:09:00	869.593	C51 H84 O8 N1 P1	54490000	1.57373e+07	28.881
PE(45:4)	PE	1 day, 21:04:00	1 day, 21:04:00	865.656	C50 H92 O8 N1 P1	47750	54151.8	113.407
PE(25:4/20:1)	PE	25:4/20:1	1 day, 21:05:00	863.64	C50 H90 O8 N1 P1	69820	63324.6	90.697
PE(29:5/16:0)	PE	29:5/16:0	1 day, 21:05:00	863.64	C50 H90 O8 N1 P1	68840	74440.8	108.136
PE(24:6/22:6)	PE	24:6/22:6	1 day, 22:12:00	863.547	C51 H78 O8 N1 P1	1718000	1.6165e+06	94.092
PE(22:6/23:4)	PE	22:6/23:4	1 day, 21:10:00	853.562	C50 H80 O8 N1 P1	36120000	1.40041e+07	38.771
PE(25:6/20:4)	PE	25:6/20:4	1 day, 21:10:00	853.562	C50 H80 O8 N1 P1	21580000	7.78542e+06	36.077
PE(45:11)	PE	1 day, 21:11:00	1 day, 21:11:00	851.547	C50 H78 O8 N1 P1	11050000	5758597	52.114
PE(44:10)	PE	1 day, 20:10:00	1 day, 20:10:00	839.547	C49 H78 O8 N1 P1	244100	181347	74.292
PE(25:4/18:0)	PE	25:4/18:0	1 day, 19:04:00	837.625	C48 H88 O8 N1 P1	59640000	1.38509e+08	232.242
PE(43:5)	PE	1 day, 19:05:00	1 day, 19:05:00	835.609	C48 H86 O8 N1 P1	29610000	103176045	348.45
PE(42:0)	PE	1 day, 18:00:00	1 day, 18:00:00	831.672	C47 H94 O8 N1 P1	58260000	2.59858e+08	446.031
PE(24:0/18:2)	PE	24:0/18:2	1 day, 18:02:00	827.64	C47 H90 O8 N1 P1	391700	381163	97.31
PE(20:0/22:3)	PE	20:0/22:3	1 day, 18:03:00	825.625	C47 H88 O8 N1 P1	14150000	1.2348e+07	87.265
PE(20:4/23:6)	PE	20:4/23:6	1 day, 19:10:00	825.531	C48 H76 O8 N1 P1	679900	823291	121.09
PE(42:4)	PE	1 day, 18:04:00	1 day, 18:04:00	823.609	C47 H86 O8 N1 P1	849900	690229	81.213
PE(42:6)	PE	1 day, 18:06:00	1 day, 18:06:00	819.578	C47 H82 O8 N1 P1	14060000	1.16683e+07	82.989
PE(27:0/14:0)	PE	27:0/14:0	1 day, 17:00:00	817.656	C46 H92 O8 N1 P1	83560	72605.3	86.89
PE(41:0)	PE	1 day, 17:00:00	1 day, 17:00:00	817.656	C46 H92 O8 N1 P1	6407	12518.5	195.388
PE(18:0/23:2)	PE	18:0/23:2	1 day, 17:02:00	813.625	C46 H88 O8 N1 P1	20030000	7.83273e+06	39.105
PE(41:5)	PE	1 day, 17:05:00	1 day, 17:05:00	807.578	C46 H82 O8 N1 P1	17670000	3.49725e+06	19.792
PE(41:6)	PE	1 day, 17:06:00	1 day, 17:06:00	805.562	C46 H80 O8 N1 P1	116600000	24291278	20.833
PE(31:0/9:0)	PE	31:0/9:0	1 day, 16:00:00	803.64	C45 H90 O8 N1 P1	14060000	1.19218e+07	84.792
PE(19:4/22:3)	PE	19:4/22:3	1 day, 17:07:00	803.547	C46 H78 O8 N1 P1	11190000	2.65938e+07	237.657
PE(40:2)	PE	1 day, 16:02:00	1 day, 16:02:00	799.609	C45 H86 O8 N1 P1	0	0	0
PE(18:0p/23:2)	PE	18:0p/23:2	41:2p	797.63	C46 H88 O7 N1 P1	2138000	1.89179e+06	88.484
PE(40:3)	PE	1 day, 16:03:00	1 day, 16:03:00	797.593	C45 H84 O8 N1 P1	40790000	1.70335e+07	41.759
PE(40:4)	PE	1 day, 16:04:00	1 day, 16:04:00	795.578	C45 H82 O8 N1 P1	57700000	27040528	46.864
PE(25:2/15:2)	PE	25:2/15:2	1 day, 16:04:00	795.578	C45 H82 O8 N1 P1	723200	460396	63.661
PE(18:1/22:4)	PE	18:1/22:4	1 day, 16:05:00	793.562	C45 H80 O8 N1 P1	151400000	72771924	48.066
PE(32:5/8:0)	PE	32:5/8:0	1 day, 16:05:00	793.562	C45 H80 O8 N1 P1	67890000	1.23648e+07	18.213
PE(18:1/22:5)	PE	18:1/22:5	1 day, 16:06:00	791.547	C45 H78 O8 N1 P1	34220000	2.99928e+07	87.647
PE(22:4/18:2)	PE	22:4/18:2	1 day, 16:06:00	791.547	C45 H78 O8 N1 P1	37940000	1.16335e+07	30.663
PE(40:6)	PE	1 day, 16:06:00	1 day, 16:06:00	791.547	C45 H78 O8 N1 P1	43080000	42190398	97.935
PE(31:6/9:0)	PE	31:6/9:0	1 day, 16:06:00	791.547	C45 H78 O8 N1 P1	2387000	1.43516e+06	60.124
PE(18:0/21:0)	PE	18:0/21:0	1 day, 15:00:00	789.625	C44 H88 O8 N1 P1	43830000	1.57976e+07	36.043
PE(39:0)	PE	1 day, 15:00:00	1 day, 15:00:00	789.625	C44 H88 O8 N1 P1	5007000	4.96304e+06	99.122
PE(18:1/22:6)	PE	18:1/22:6	1 day, 16:07:00	789.531	C45 H76 O8 N1 P1	24170000	1.5681e+07	64.878
PE(22:5/18:2)	PE	22:5/18:2	1 day, 16:07:00	789.531	C45 H76 O8 N1 P1	22170000	1.55237e+07	70.021
PE(20:0e/20:1)	PE	20:0e/20:1	40:1e	787.645	C45 H90 O7 N1 P1	12700000	10308082	81.166
PE(18:1/21:0)	PE	18:1/21:0	1 day, 15:01:00	787.609	C44 H86 O8 N1 P1	7340000	2.58499e+07	352.179
PE(17:1/22:0)	PE	17:1/22:0	1 day, 15:01:00	787.609	C44 H86 O8 N1 P1	3143000	3.02866e+06	96.362
PE(18:2/22:6)	PE	18:2/22:6	1 day, 16:08:00	787.515	C45 H74 O8 N1 P1	33480000	3.17042e+07	94.696
PE(20:4/20:4)	PE	20:4/20:4	1 day, 16:08:00	787.515	C45 H74 O8 N1 P1	10440000	3.54923e+07	339.965
PE(15:1/24:1)	PE	15:1/24:1	1 day, 15:02:00	785.593	C44 H84 O8 N1 P1	8391000	5.65386e+06	67.38
PE(18:0p/22:4)	PE	18:0p/22:4	40:4p	779.583	C45 H82 O7 N1 P1	30380000	1.2128e+07	39.921
PE(17:1/22:4)	PE	17:1/22:4	1 day, 15:05:00	779.547	C44 H78 O8 N1 P1	13460000	7.71971e+06	57.353
PE(18:0e/22:6)	PE	18:0e/22:6	40:6e	777.567	C45 H80 O7 N1 P1	55790000	3.53552e+07	63.372
PE(18:0p/22:5)	PE	18:0p/22:5	40:5p	777.567	C45 H80 O7 N1 P1	88300000	42800776	48.472
PE(18:1p/22:4)	PE	18:1p/22:4	40:5p	777.567	C45 H80 O7 N1 P1	52030000	4.97464e+07	95.611
PE(40:5p)	PE	40:5p	40:5p	777.567	C45 H80 O7 N1 P1	30420000	3.93513e+07	129.36
PE(40:6e)	PE	40:6e	40:6e	777.567	C45 H80 O7 N1 P1	62060000	1.91778e+07	30.902
PE(17:0/22:6)	PE	17:0/22:6	1 day, 15:06:00	777.531	C44 H76 O8 N1 P1	55310000	4.33525e+07	78.381
PE(17:1/22:5)	PE	17:1/22:5	1 day, 15:06:00	777.531	C44 H76 O8 N1 P1	51350000	9.07206e+07	176.671
PE(30:6/9:0)	PE	30:6/9:0	1 day, 15:06:00	777.531	C44 H76 O8 N1 P1	8786000	5.13445e+06	58.439
PE(38:0)	PE	1 day, 14:00:00	1 day, 14:00:00	775.609	C43 H86 O8 N1 P1	1452000	2.05282e+06	141.379
PE(18:0p/22:6)	PE	18:0p/22:6	40:6p	775.552	C45 H78 O7 N1 P1	54250000	4.0407e+07	74.483
PE(40:6p)	PE	40:6p	40:6p	775.552	C45 H78 O7 N1 P1	3253000	2.72666e+06	83.82
PE(17:1/22:6)	PE	17:1/22:6	1 day, 15:07:00	775.515	C44 H74 O8 N1 P1	54250000	50860460	93.752
PE(39:7)	PE	1 day, 15:07:00	1 day, 15:07:00	775.515	C44 H74 O8 N1 P1	37130000	6.32153e+07	170.254
PE(38:1)	PE	1 day, 14:01:00	1 day, 14:01:00	773.593	C43 H84 O8 N1 P1	27710000	3.45031e+07	124.515
PE(18:1p/22:6)	PE	18:1p/22:6	40:7p	773.536	C45 H76 O7 N1 P1	16970000	1.66038e+07	97.842
PE(18:2p/22:5)	PE	18:2p/22:5	40:7p	773.536	C45 H76 O7 N1 P1	20660000	1.20101e+07	58.132
PE(22:6/17:2)	PE	22:6/17:2	1 day, 15:08:00	773.5	C44 H72 O8 N1 P1	16480000	20775512	126.065
PE(22:5/17:3)	PE	22:5/17:3	1 day, 15:08:00	773.5	C44 H72 O8 N1 P1	7273000	5.27809e+06	72.571
PE(18:0/20:3)	PE	18:0/20:3	1 day, 14:03:00	769.562	C43 H80 O8 N1 P1	7549000	3.05048e+06	40.409
PE(17:4/22:6)	PE	17:4/22:6	1 day, 15:10:00	769.468	C44 H68 O8 N1 P1	55040	19449.5	35.337
PE(18:0/20:4)	PE	18:0/20:4	1 day, 14:04:00	767.547	C43 H78 O8 N1 P1	170800000	115961244	67.893
PE(18:1/20:4)	PE	18:1/20:4	1 day, 14:05:00	765.531	C43 H76 O8 N1 P1	396600000	226756050	57.175
PE(29:5/9:0)	PE	29:5/9:0	1 day, 14:05:00	765.531	C43 H76 O8 N1 P1	39140000	8.61511e+06	22.011
PE(16:0p/23:5)	PE	16:0p/23:5	39:5p	763.552	C44 H78 O7 N1 P1	14210000	1.20695e+07	84.937
PE(16:1p/23:4)	PE	16:1p/23:4	39:5p	763.552	C44 H78 O7 N1 P1	90460	103607	114.534
PE(16:0/22:6)	PE	16:0/22:6	1 day, 14:06:00	763.515	C43 H74 O8 N1 P1	86600000	6.63044e+07	76.564
PE(18:1/20:5)	PE	18:1/20:5	1 day, 14:06:00	763.515	C43 H74 O8 N1 P1	31490000	2.24288e+07	71.225
PE(18:2/20:4)	PE	18:2/20:4	1 day, 14:06:00	763.515	C43 H74 O8 N1 P1	56150000	2.06087e+07	36.703
PE(29:6/9:0)	PE	29:6/9:0	1 day, 14:06:00	763.515	C43 H74 O8 N1 P1	24390000	6.16652e+06	25.283
PE(20:0e/18:0)	PE	20:0e/18:0	38:0e	761.63	C43 H88 O7 N1 P1	20050000	5.08306e+07	253.519
PE(16:0/21:0)	PE	16:0/21:0	1 day, 13:00:00	761.593	C42 H84 O8 N1 P1	12860000	6.46254e+06	50.253
PE(18:0/19:0)	PE	18:0/19:0	1 day, 13:00:00	761.593	C42 H84 O8 N1 P1	22530000	1.42446e+07	63.225
PE(37:0)	PE	1 day, 13:00:00	1 day, 13:00:00	761.593	C42 H84 O8 N1 P1	17300000	11716598	67.726
PE(19:1/18:0)	PE	19:1/18:0	1 day, 13:01:00	759.578	C42 H82 O8 N1 P1	30400000	14146640	46.535
PE(38:8)	PE	1 day, 14:08:00	1 day, 14:08:00	759.484	C43 H70 O8 N1 P1	3433000	3.4995e+06	101.937
PE(16:2/21:0)	PE	16:2/21:0	1 day, 13:02:00	757.562	C42 H80 O8 N1 P1	21710000	1.22438e+07	56.397
PE(15:0/22:2)	PE	15:0/22:2	1 day, 13:02:00	757.562	C42 H80 O8 N1 P1	1951000	1.92441e+06	98.637
PE(18:2p/20:0)	PE	18:2p/20:0	38:2p	755.583	C43 H82 O7 N1 P1	13780000	5.29317e+06	38.412
PE(18:0e/20:3)	PE	18:0e/20:3	38:3e	755.583	C43 H82 O7 N1 P1	13920000	9.19068e+06	66.025
PE(16:0/21:3)	PE	16:0/21:3	1 day, 13:03:00	755.547	C42 H78 O8 N1 P1	5427000	8.32496e+06	153.399
PE(25:3/12:0)	PE	25:3/12:0	1 day, 13:03:00	755.547	C42 H78 O8 N1 P1	5035000	2.32441e+06	46.165
PE(18:0e/20:4)	PE	18:0e/20:4	38:4e	753.567	C43 H80 O7 N1 P1	102700000	87236461	84.943
PE(18:0p/20:3)	PE	18:0p/20:3	38:3p	753.567	C43 H80 O7 N1 P1	12700000	9.86041e+06	77.641
PE(17:0/20:4)	PE	17:0/20:4	1 day, 13:04:00	753.531	C42 H76 O8 N1 P1	102700000	121723121	118.523
PE(28:4/9:0)	PE	28:4/9:0	1 day, 13:04:00	753.531	C42 H76 O8 N1 P1	35060000	3.96238e+07	113.017
PE(16:1/21:3)	PE	16:1/21:3	1 day, 13:04:00	753.531	C42 H76 O8 N1 P1	3299000	3.20943e+06	97.285
PE(18:0p/20:4)	PE	18:0p/20:4	38:4p	751.552	C43 H78 O7 N1 P1	164800000	62823408	38.121
PE(16:0p/22:4)	PE	16:0p/22:4	38:4p	751.552	C43 H78 O7 N1 P1	16540000	10514478	63.57
PE(16:0e/22:5)	PE	16:0e/22:5	38:5e	751.552	C43 H78 O7 N1 P1	48220000	2.30453e+07	47.792
PE(16:1p/22:3)	PE	16:1p/22:3	38:4p	751.552	C43 H78 O7 N1 P1	20290000	2.03026e+07	100.062
PE(17:1/20:4)	PE	17:1/20:4	1 day, 13:05:00	751.515	C42 H74 O8 N1 P1	171100000	155252718	90.738
PE(19:3/18:2)	PE	19:3/18:2	1 day, 13:05:00	751.515	C42 H74 O8 N1 P1	44530000	3.67947e+07	82.629
PE(28:5/9:0)	PE	28:5/9:0	1 day, 13:05:00	751.515	C42 H74 O8 N1 P1	38440000	7.92164e+07	206.078
PE(15:1/22:4)	PE	15:1/22:4	1 day, 13:05:00	751.515	C42 H74 O8 N1 P1	11480000	4562152	39.74
PE(17:1/20:4)	PE	17:1/20:4	1 day, 13:05:00	751.515	C42 H74 O8 N1 P1	4061000	2.50787e+06	61.755
PE(18:1p/20:4)	PE	18:1p/20:4	38:5p	749.536	C43 H76 O7 N1 P1	110500000	58599255	53.031
PE(16:0e/22:6)	PE	16:0e/22:6	38:6e	749.536	C43 H76 O7 N1 P1	61360000	4.56727e+07	74.434
PE(38:6e)	PE	38:6e	38:6e	749.536	C43 H76 O7 N1 P1	38090000	3.2717e+07	85.894
PE(37:6)	PE	1 day, 13:06:00	1 day, 13:06:00	749.5	C42 H72 O8 N1 P1	3291000	3.03779e+06	92.306
PE(20:4/17:2)	PE	20:4/17:2	1 day, 13:06:00	749.5	C42 H72 O8 N1 P1	73690000	7.82183e+07	106.145
PE(37:6)	PE	1 day, 13:06:00	1 day, 13:06:00	749.5	C42 H72 O8 N1 P1	15670000	1.20541e+07	76.925
PE(18:0e/19:0)	PE	18:0e/19:0	37:0e	747.614	C42 H86 O7 N1 P1	52880	59693.1	112.884
PE(18:0/18:0)	PE	18:0/18:0	1 day, 12:00:00	747.578	C41 H82 O8 N1 P1	2928000	3.327e+06	113.627
PE(28:0/8:0)	PE	28:0/8:0	1 day, 12:00:00	747.578	C41 H82 O8 N1 P1	26110000	2.15509e+07	82.539
PE(16:0p/22:6)	PE	16:0p/22:6	38:6p	747.52	C43 H74 O7 N1 P1	55620000	4.96358e+07	89.241
PE(18:1p/20:5)	PE	18:1p/20:5	38:6p	747.52	C43 H74 O7 N1 P1	59510000	5.75843e+07	96.764
PE(14:0p/24:6)	PE	14:0p/24:6	38:6p	747.52	C43 H74 O7 N1 P1	11280000	10793832	95.69
PE(15:1/22:6)	PE	15:1/22:6	1 day, 13:07:00	747.484	C42 H70 O8 N1 P1	72260000	9.15036e+07	126.631
PE(20:5/17:2)	PE	20:5/17:2	1 day, 13:07:00	747.484	C42 H70 O8 N1 P1	17460000	1.20704e+07	69.132
PE(20:4/17:3)	PE	20:4/17:3	1 day, 13:07:00	747.484	C42 H70 O8 N1 P1	4432000	3.37874e+06	76.235
PE(24:6/13:1)	PE	24:6/13:1	1 day, 13:07:00	747.484	C42 H70 O8 N1 P1	4599000	3.49032e+06	75.893
PE(18:0/18:1)	PE	18:0/18:1	1 day, 12:01:00	745.562	C41 H80 O8 N1 P1	28870000	9.11339e+06	31.567
PE(26:1/10:0)	PE	26:1/10:0	1 day, 12:01:00	745.562	C41 H80 O8 N1 P1	20290000	2.01435e+07	99.278
PE(38:7p)	PE	38:7p	38:7p	745.505	C43 H72 O7 N1 P1	44530000	3.44627e+07	77.392
PE(17:4/20:4)	PE	17:4/20:4	1 day, 13:08:00	745.468	C42 H68 O8 N1 P1	28770000	2.37186e+07	82.442
PE(37:8)	PE	1 day, 13:08:00	1 day, 13:08:00	745.468	C42 H68 O8 N1 P1	70520	75864	107.578
PE(14:0p/23:1)	PE	14:0p/23:1	37:1p	743.583	C42 H82 O7 N1 P1	19820000	5.54544e+06	27.979
PE(16:0p/21:1)	PE	16:0p/21:1	37:1p	743.583	C42 H82 O7 N1 P1	12190000	7683357	63.03
PE(18:0/18:2)	PE	18:0/18:2	1 day, 12:02:00	743.547	C41 H78 O8 N1 P1	75550000	28294986	37.452
PE(18:1/18:1)	PE	18:1/18:1	1 day, 12:02:00	743.547	C41 H78 O8 N1 P1	79740000	3.98429e+07	49.966
PE(16:1/20:1)	PE	16:1/20:1	1 day, 12:02:00	743.547	C41 H78 O8 N1 P1	6192000	7.74712e+06	125.115
PE(18:1p/19:1)	PE	18:1p/19:1	37:2p	741.567	C42 H80 O7 N1 P1	23290000	3.02768e+07	129.999
PE(36:3)	PE	1 day, 12:03:00	1 day, 12:03:00	741.531	C41 H76 O8 N1 P1	235200	431279	183.367
PE(18:1/18:2)	PE	18:1/18:2	1 day, 12:03:00	741.531	C41 H76 O8 N1 P1	159600000	67630500	42.375
PE(28:3/8:0)	PE	28:3/8:0	1 day, 12:03:00	741.531	C41 H76 O8 N1 P1	20230000	4.59302e+06	22.704
PE(28:3/8:0)	PE	28:3/8:0	1 day, 12:03:00	741.531	C41 H76 O8 N1 P1	27290000	8236122	30.18
PE(27:3/9:0)	PE	27:3/9:0	1 day, 12:03:00	741.531	C41 H76 O8 N1 P1	36800000	9238272	25.104
PE(16:1p/21:2)	PE	16:1p/21:2	37:3p	739.552	C42 H78 O7 N1 P1	12810000	2.00306e+07	156.367
PE(16:0e/21:4)	PE	16:0e/21:4	37:4e	739.552	C42 H78 O7 N1 P1	135500	180239	133.018
PE(16:0/20:4)	PE	16:0/20:4	1 day, 12:04:00	739.515	C41 H74 O8 N1 P1	309400000	169489320	54.78
PE(18:2/18:2)	PE	18:2/18:2	1 day, 12:04:00	739.515	C41 H74 O8 N1 P1	14950000	4.12964e+06	27.623
PE(27:4/9:0)	PE	27:4/9:0	1 day, 12:04:00	739.515	C41 H74 O8 N1 P1	17410000	1.30119e+07	74.738
PE(17:0/19:4)	PE	17:0/19:4	1 day, 12:04:00	739.515	C41 H74 O8 N1 P1	1188000	788048	66.334
PE(16:0p/21:4)	PE	16:0p/21:4	37:4p	737.536	C42 H76 O7 N1 P1	2279000	1.06944e+06	46.926
PE(16:0/20:5)	PE	16:0/20:5	1 day, 12:05:00	737.5	C41 H72 O8 N1 P1	30790000	1.93349e+07	62.796
PE(18:3/18:2)	PE	18:3/18:2	1 day, 12:05:00	737.5	C41 H72 O8 N1 P1	7739000	4.84725e+06	62.634
PE(18:1p/19:4)	PE	18:1p/19:4	37:5p	735.52	C42 H74 O7 N1 P1	37000000	8998030	24.319
PE(14:0/22:6)	PE	14:0/22:6	1 day, 12:06:00	735.484	C41 H70 O8 N1 P1	1200000	2667876	222.323
PE(20:0e/16:0)	PE	20:0e/16:0	36:0e	733.598	C41 H84 O7 N1 P1	16480000	3.6656e+07	222.427
PE(16:0/19:0)	PE	16:0/19:0	1 day, 11:00:00	733.562	C40 H80 O8 N1 P1	50060000	5.7115e+07	114.093
PE(26:0/9:0)	PE	26:0/9:0	1 day, 11:00:00	733.562	C40 H80 O8 N1 P1	1396000	561722	40.238
PE(14:0p/23:6)	PE	14:0p/23:6	37:6p	733.505	C42 H72 O7 N1 P1	25030	13913.4	55.587
PE(12:0p/24:0)	PE	12:0p/24:0	36:0p	731.583	C41 H82 O7 N1 P1	27040000	2.11145e+07	78.086
PE(20:0p/16:0)	PE	20:0p/16:0	36:0p	731.583	C41 H82 O7 N1 P1	35060000	3.39773e+07	96.912
PE(12:0e/24:1)	PE	12:0e/24:1	36:1e	731.583	C41 H82 O7 N1 P1	24240000	2.03071e+07	83.775
PE(19:1/16:0)	PE	19:1/16:0	1 day, 11:01:00	731.547	C40 H78 O8 N1 P1	1317000	2.52735e+06	191.902
PE(27:1/8:0)	PE	27:1/8:0	1 day, 11:01:00	731.547	C40 H78 O8 N1 P1	14740000	1.23761e+07	83.963
PE(15:2/21:6)	PE	15:2/21:6	1 day, 12:08:00	731.453	C41 H66 O8 N1 P1	12700000	52464081	413.103
PE(20:0p/16:1)	PE	20:0p/16:1	36:1p	729.567	C41 H80 O7 N1 P1	48220000	2.132e+07	44.214
PE(18:0p/18:1)	PE	18:0p/18:1	36:1p	729.567	C41 H80 O7 N1 P1	36370000	3.86489e+07	106.266
PE(18:1p/18:0)	PE	18:1p/18:0	36:1p	729.567	C41 H80 O7 N1 P1	27240000	7.73289e+06	28.388
PE(36:2e)	PE	36:2e	36:2e	729.567	C41 H80 O7 N1 P1	48120000	29018766	60.305
PE(18:0e/18:2)	PE	18:0e/18:2	36:2e	729.567	C41 H80 O7 N1 P1	37370000	3.80423e+07	101.799
PE(14:1/21:1)	PE	14:1/21:1	1 day, 11:02:00	729.531	C40 H76 O8 N1 P1	44530000	3.79502e+07	85.224
PE(15:0/20:2)	PE	15:0/20:2	1 day, 11:02:00	729.531	C40 H76 O8 N1 P1	9378000	7.31662e+06	78.019
PE(18:0/17:2)	PE	18:0/17:2	1 day, 11:02:00	729.531	C40 H76 O8 N1 P1	529200	488822	92.37
PE(17:1/18:1)	PE	17:1/18:1	1 day, 11:02:00	729.531	C40 H76 O8 N1 P1	3863000	2.31869e+06	60.023
PE(18:1p/18:1)	PE	18:1p/18:1	36:2p	727.552	C41 H78 O7 N1 P1	11830000	4.54095e+06	38.385
PE(18:1/17:2)	PE	18:1/17:2	1 day, 11:03:00	727.515	C40 H74 O8 N1 P1	70630000	2.35706e+08	333.72
PE(27:3/8:0)	PE	27:3/8:0	1 day, 11:03:00	727.515	C40 H74 O8 N1 P1	45240000	1.22746e+08	271.321
PE(17:0/18:3)	PE	17:0/18:3	1 day, 11:03:00	727.515	C40 H74 O8 N1 P1	15730000	1.11815e+07	71.084
PE(36:4e)	PE	36:4e	36:4e	725.536	C41 H76 O7 N1 P1	25620000	1.5816e+07	61.733
PE(18:1p/18:2)	PE	18:1p/18:2	36:3p	725.536	C41 H76 O7 N1 P1	7116000	3.0798e+06	43.28
PE(15:0/20:4)	PE	15:0/20:4	1 day, 11:04:00	725.5	C40 H72 O8 N1 P1	64020000	8.8605e+07	138.402
PE(16:0/19:4)	PE	16:0/19:4	1 day, 11:04:00	725.5	C40 H72 O8 N1 P1	512900	540238	105.33
PE(16:0p/20:4)	PE	16:0p/20:4	36:4p	723.52	C41 H74 O7 N1 P1	45890000	3.43638e+07	74.883
PE(35:5)	PE	1 day, 11:05:00	1 day, 11:05:00	723.484	C40 H70 O8 N1 P1	12120000	1.11998e+07	92.408
PE(15:1/20:4)	PE	15:1/20:4	1 day, 11:05:00	723.484	C40 H70 O8 N1 P1	30910000	2.52423e+07	81.664
PE(36:5p)	PE	36:5p	36:5p	721.505	C41 H72 O7 N1 P1	14220000	7.67397e+06	53.966
PE(16:0p/20:5)	PE	16:0p/20:5	36:5p	721.505	C41 H72 O7 N1 P1	6785000	2.96667e+06	43.724
PE(15:1/20:5)	PE	15:1/20:5	1 day, 11:06:00	721.468	C40 H68 O8 N1 P1	14900000	15555898	104.402
PE(15:2/20:4)	PE	15:2/20:4	1 day, 11:06:00	721.468	C40 H68 O8 N1 P1	401900	603184	150.083
PE(18:4/17:2)	PE	18:4/17:2	1 day, 11:06:00	721.468	C40 H68 O8 N1 P1	10410000	3.86487e+07	371.265
PE(18:0/16:0)	PE	18:0/16:0	1 day, 10:00:00	719.547	C39 H78 O8 N1 P1	37340000	9129630	24.45
PE(12:0/22:0)	PE	12:0/22:0	1 day, 10:00:00	719.547	C39 H78 O8 N1 P1	7116000	3.0798e+06	43.28
PE(14:0p/22:6)	PE	14:0p/22:6	36:6p	719.489	C41 H70 O7 N1 P1	157200	191007	121.506
PE(20:0p/15:0)	PE	20:0p/15:0	35:0p	717.567	C40 H80 O7 N1 P1	8575000	5300036	61.808
PE(16:0e/19:1)	PE	16:0e/19:1	35:1e	717.567	C40 H80 O7 N1 P1	2356000	1.41308e+06	59.978
PE(12:0p/23:0)	PE	12:0p/23:0	35:0p	717.567	C40 H80 O7 N1 P1	15880000	25253964	159.03
PE(16:0/18:1)	PE	16:0/18:1	1 day, 10:01:00	717.531	C39 H76 O8 N1 P1	85170000	2.19969e+07	25.827
PE(18:1p/17:0)	PE	18:1p/17:0	35:1p	715.552	C40 H78 O7 N1 P1	23570000	3.06478e+07	130.029
PE(18:0p/17:1)	PE	18:0p/17:1	35:1p	715.552	C40 H78 O7 N1 P1	9302000	7.76698e+06	83.498
PE(12:0e/23:2)	PE	12:0e/23:2	35:2e	715.552	C40 H78 O7 N1 P1	4443000	4.02647e+06	90.625
PE(35:2e)	PE	35:2e	35:2e	715.552	C40 H78 O7 N1 P1	4890000	1.59302e+06	32.577
PE(14:0p/21:1)	PE	14:0p/21:1	35:1p	715.552	C40 H78 O7 N1 P1	7009000	8.30868e+06	118.543
PE(18:0e/17:2)	PE	18:0e/17:2	35:2e	715.552	C40 H78 O7 N1 P1	463000	323938	69.965
PE(16:0/18:2)	PE	16:0/18:2	1 day, 10:02:00	715.515	C39 H74 O8 N1 P1	218500000	183111740	83.804
PE(25:2/9:0)	PE	25:2/9:0	1 day, 10:02:00	715.515	C39 H74 O8 N1 P1	36690000	17038836	46.44
PE(16:0/18:2)	PE	16:0/18:2	1 day, 10:02:00	715.515	C39 H74 O8 N1 P1	4143000	5.59529e+06	135.054
PE(17:1/17:1)	PE	17:1/17:1	1 day, 10:02:00	715.515	C39 H74 O8 N1 P1	12230000	3.24527e+07	265.353
PE(25:2/9:0)	PE	25:2/9:0	1 day, 10:02:00	715.515	C39 H74 O8 N1 P1	1967000	571118	29.035
PE(14:0p/21:2)	PE	14:0p/21:2	35:2p	713.536	C40 H76 O7 N1 P1	44530000	3.67947e+07	82.629
PE(16:1p/19:1)	PE	16:1p/19:1	35:2p	713.536	C40 H76 O7 N1 P1	418100	195014	46.643
PE(16:1/18:2)	PE	16:1/18:2	1 day, 10:03:00	713.5	C39 H72 O8 N1 P1	8852000	9017975	101.875
PE(16:0/18:3)	PE	16:0/18:3	1 day, 10:03:00	713.5	C39 H72 O8 N1 P1	28770000	2.41234e+07	83.849
PE(13:1/21:2)	PE	13:1/21:2	1 day, 10:03:00	713.5	C39 H72 O8 N1 P1	1157000	796363	68.83
PE(12:0/22:3)	PE	12:0/22:3	1 day, 10:03:00	713.5	C39 H72 O8 N1 P1	4214000	9.192e+06	218.13
PE(18:1p/17:2)	PE	18:1p/17:2	35:3p	711.52	C40 H74 O7 N1 P1	19100000	5718922	29.942
PE(14:0/20:4)	PE	14:0/20:4	1 day, 10:04:00	711.484	C39 H70 O8 N1 P1	2257000	4.71408e+06	208.865
PE(15:0/19:4)	PE	15:0/19:4	1 day, 10:04:00	711.484	C39 H70 O8 N1 P1	14830000	1.5242e+07	102.778
PE(14:0/20:4)	PE	14:0/20:4	1 day, 10:04:00	711.484	C39 H70 O8 N1 P1	24040000	1.07913e+08	448.889
PE(16:0e/19:5)	PE	16:0e/19:5	35:5e	709.505	C40 H72 O7 N1 P1	32280000	1.36477e+07	42.279
PE(12:0p/23:4)	PE	12:0p/23:4	35:4p	709.505	C40 H72 O7 N1 P1	38300000	18217778	47.566
PE(15:1/19:4)	PE	15:1/19:4	1 day, 10:05:00	709.468	C39 H68 O8 N1 P1	1490000	1.19926e+06	80.487
PE(17:4/17:1)	PE	17:4/17:1	1 day, 10:05:00	709.468	C39 H68 O8 N1 P1	34970000	59931586	171.38
PE(18:2p/17:3)	PE	18:2p/17:3	35:5p	707.489	C40 H70 O7 N1 P1	56850000	44547660	78.36
PE(14:0e/21:6)	PE	14:0e/21:6	35:6e	707.489	C40 H70 O7 N1 P1	16600	17141.3	103.261
PE(20:0e/14:1)	PE	20:0e/14:1	34:1e	703.552	C39 H78 O7 N1 P1	504300	513710	101.866
PE(9:0/24:1)	PE	9:0/24:1	1 day, 9:01:00	703.515	C38 H74 O8 N1 P1	1439000	1.14903e+06	79.849
PE(16:1/17:0)	PE	16:1/17:0	1 day, 9:01:00	703.515	C38 H74 O8 N1 P1	13640000	5.73321e+07	420.323
PE(18:1p/16:0)	PE	18:1p/16:0	34:1p	701.536	C39 H76 O7 N1 P1	15760000	10470944	66.44
PE(33:2)	PE	1 day, 9:02:00	1 day, 9:02:00	701.5	C38 H72 O8 N1 P1	219000000	6.46858e+08	295.369
PE(16:0/17:2)	PE	16:0/17:2	1 day, 9:02:00	701.5	C38 H72 O8 N1 P1	50060000	1.25846e+08	251.391
PE(25:2/8:0)	PE	25:2/8:0	1 day, 9:02:00	701.5	C38 H72 O8 N1 P1	1071000	327073	30.539
PE(17:1/16:1)	PE	17:1/16:1	1 day, 9:02:00	701.5	C38 H72 O8 N1 P1	10340000	2.8477e+07	275.406
PE(18:2p/16:0)	PE	18:2p/16:0	34:2p	699.52	C39 H74 O7 N1 P1	7735000	3.2743e+06	42.331
PE(16:1p/18:1)	PE	16:1p/18:1	34:2p	699.52	C39 H74 O7 N1 P1	4289000	1.29506e+06	30.195
PE(34:2p)	PE	34:2p	34:2p	699.52	C39 H74 O7 N1 P1	115800	59129.8	51.062
PE(33:3)	PE	1 day, 9:03:00	1 day, 9:03:00	699.484	C38 H70 O8 N1 P1	7567000	6.97526e+06	92.18
PE(16:0/17:3)	PE	16:0/17:3	1 day, 9:03:00	699.484	C38 H70 O8 N1 P1	3850000	12417482	322.532
PE(18:4/15:0)	PE	18:4/15:0	1 day, 9:04:00	697.468	C38 H68 O8 N1 P1	512000	503122	98.266
PE(25:4/8:0)	PE	25:4/8:0	1 day, 9:04:00	697.468	C38 H68 O8 N1 P1	22580000	8198798	36.31
PE(16:1p/18:3)	PE	16:1p/18:3	34:4p	695.489	C39 H70 O7 N1 P1	11130000	4.99384e+07	448.683
PE(20:4/13:1)	PE	20:4/13:1	1 day, 9:05:00	695.453	C38 H66 O8 N1 P1	80690	114261	141.605
PE(12:0/21:5)	PE	12:0/21:5	1 day, 9:05:00	695.453	C38 H66 O8 N1 P1	287200	141308	49.202
PE(14:0p/20:5)	PE	14:0p/20:5	34:5p	693.473	C39 H68 O7 N1 P1	567100	490405	86.476
PE(10:0e/24:6)	PE	10:0e/24:6	34:6e	693.473	C39 H68 O7 N1 P1	13150000	3.2619e+07	248.053
PE(12:0/21:6)	PE	12:0/21:6	1 day, 9:06:00	693.437	C38 H64 O8 N1 P1	12760000	5.76288e+07	451.636
PE(18:4/15:2)	PE	18:4/15:2	1 day, 9:06:00	693.437	C38 H64 O8 N1 P1	1067000	1.20923e+06	113.33
PE(17:4/16:2)	PE	17:4/16:2	1 day, 9:06:00	693.437	C38 H64 O8 N1 P1	154900	108241	69.878
PE(10:0/22:1)	PE	10:0/22:1	1 day, 8:01:00	689.5	C37 H72 O8 N1 P1	595500	328549	55.172
PE(18:2p/15:0)	PE	18:2p/15:0	33:2p	685.505	C38 H72 O7 N1 P1	55900000	43700943	78.177
PE(15:0/17:3)	PE	15:0/17:3	1 day, 8:03:00	685.468	C37 H68 O8 N1 P1	29470000	1.9932e+07	67.635
PE(18:3/14:1)	PE	18:3/14:1	1 day, 8:04:00	683.453	C37 H66 O8 N1 P1	185500	278317	150.036
PE(18:4/14:1)	PE	18:4/14:1	1 day, 8:05:00	681.437	C37 H64 O8 N1 P1	8904	12278.8	137.902
PE(10:0p/23:5)	PE	10:0p/23:5	33:5p	679.458	C38 H66 O7 N1 P1	15320000	4.83933e+07	315.883
PE(17:4/15:2)	PE	17:4/15:2	1 day, 8:06:00	679.421	C37 H62 O8 N1 P1	15320000	7.00705e+07	457.379
PE(18:0e/14:0)	PE	18:0e/14:0	32:0e	677.536	C37 H76 O7 N1 P1	32280000	1.30014e+07	40.277
PE(16:0e/16:0)	PE	16:0e/16:0	32:0e	677.536	C37 H76 O7 N1 P1	2063000	643924	31.213
PE(18:0/13:0)	PE	18:0/13:0	1 day, 7:00:00	677.5	C36 H72 O8 N1 P1	33420	12763.1	38.19
PE(17:0/14:0)	PE	17:0/14:0	1 day, 7:00:00	677.5	C36 H72 O8 N1 P1	189900	215922	113.703
PE(8:0/23:0)	PE	8:0/23:0	1 day, 7:00:00	677.5	C36 H72 O8 N1 P1	188500	108708	57.67
PE(8:0/24:7)	PE	8:0/24:7	1 day, 8:07:00	677.406	C37 H60 O8 N1 P1	12620000	5.78227e+07	458.183
PE(31:1)	PE	1 day, 7:01:00	1 day, 7:01:00	675.484	C36 H70 O8 N1 P1	79010	64695	81.882
PE(18:0/13:1)	PE	18:0/13:1	1 day, 7:01:00	675.484	C36 H70 O8 N1 P1	24790000	24529705	98.95
PE(32:1p)	PE	32:1p	32:1p	673.505	C37 H72 O7 N1 P1	35990000	1.05141e+07	29.214
PE(8:0p/24:2)	PE	8:0p/24:2	32:2p	671.489	C37 H70 O7 N1 P1	321000000	664264560	206.936
PE(18:2p/14:0)	PE	18:2p/14:0	32:2p	671.489	C37 H70 O7 N1 P1	830700	221863	26.708
PE(31:3)	PE	1 day, 7:03:00	1 day, 7:03:00	671.453	C36 H66 O8 N1 P1	6731	5925.03	88.026
PE(18:2p/14:1)	PE	18:2p/14:1	32:3p	669.473	C37 H68 O7 N1 P1	2284000	3.75953e+06	164.603
PE(31:4)	PE	1 day, 7:04:00	1 day, 7:04:00	669.437	C36 H64 O8 N1 P1	16610000	57269619	344.79
PE(32:6e)	PE	32:6e	32:6e	665.442	C37 H64 O7 N1 P1	22500	37600.4	167.113
PE(31:6)	PE	1 day, 7:06:00	1 day, 7:06:00	665.406	C36 H60 O8 N1 P1	84750000	55014615	64.914
PE(16:0e/15:0)	PE	16:0e/15:0	31:0e	663.52	C36 H74 O7 N1 P1	153300	115424	75.293
PE(17:0/13:0)	PE	17:0/13:0	1 day, 6:00:00	663.484	C35 H70 O8 N1 P1	27030	18375.8	67.983
PE(15:0/15:0)	PE	15:0/15:0	1 day, 6:00:00	663.484	C35 H70 O8 N1 P1	9893	9982.63	100.906
PE(8:0/22:0)	PE	8:0/22:0	1 day, 6:00:00	663.484	C35 H70 O8 N1 P1	3844000	1.02057e+07	265.497
PE(8:0e/24:7)	PE	8:0e/24:7	32:7e	663.426	C37 H62 O7 N1 P1	38520000	33504696	86.98
PE(32:6p)	PE	32:6p	32:6p	663.426	C37 H62 O7 N1 P1	162200	236183	145.612
PE(30:3)	PE	1 day, 6:03:00	1 day, 6:03:00	657.437	C35 H64 O8 N1 P1	132900	54725.6	41.178
PE(30:4)	PE	1 day, 6:04:00	1 day, 6:04:00	655.421	C35 H62 O8 N1 P1	695800	1.17301e+06	168.585
PE(12:0p/19:4)	PE	12:0p/19:4	31:4p	653.442	C36 H64 O7 N1 P1	2484000	3.38057e+06	136.094
PE(30:5)	PE	1 day, 6:05:00	1 day, 6:05:00	653.406	C35 H60 O8 N1 P1	312700	220231	70.429
PE(30:6)	PE	1 day, 6:06:00	1 day, 6:06:00	651.39	C35 H58 O8 N1 P1	5845000	1.92563e+07	329.449
PE(16:0e/14:0)	PE	16:0e/14:0	30:0e	649.505	C35 H72 O7 N1 P1	830700	226607	27.279
PE(30:0e)	PE	30:0e	30:0e	649.505	C35 H72 O7 N1 P1	46340	60088.2	129.668
PE(11:0/18:0)	PE	11:0/18:0	1 day, 5:00:00	649.468	C34 H68 O8 N1 P1	0	0	0
PE(29:0)	PE	1 day, 5:00:00	1 day, 5:00:00	649.468	C34 H68 O8 N1 P1	1540000	6.84889e+06	444.733
PE(8:0p/23:6)	PE	8:0p/23:6	31:6p	649.411	C36 H60 O7 N1 P1	14090000	5.46791e+06	38.807
PE(31:6p)	PE	31:6p	31:6p	649.411	C36 H60 O7 N1 P1	82150	99603.6	121.246
PE(8:0p/22:0)	PE	8:0p/22:0	30:0p	647.489	C35 H70 O7 N1 P1	7422000	6.14312e+06	82.769
PE(30:0p)	PE	30:0p	30:0p	647.489	C35 H70 O7 N1 P1	6627000	7.72019e+06	116.496
PE(30:1e)	PE	30:1e	30:1e	647.489	C35 H70 O7 N1 P1	1740	200.274	11.51
PE(20:1/9:0)	PE	20:1/9:0	1 day, 5:01:00	647.453	C34 H66 O8 N1 P1	7204	9680.81	134.381
PE(29:1)	PE	1 day, 5:01:00	1 day, 5:01:00	647.453	C34 H66 O8 N1 P1	93920	78248.5	83.314
PE(30:2e)	PE	30:2e	30:2e	645.473	C35 H68 O7 N1 P1	314100000	99252459	31.599
PE(30:1p)	PE	30:1p	30:1p	645.473	C35 H68 O7 N1 P1	399000000	2.63464e+08	66.031
PE(12:0e/18:2)	PE	12:0e/18:2	30:2e	645.473	C35 H68 O7 N1 P1	314100000	116926866	37.226
PE(8:0p/22:1)	PE	8:0p/22:1	30:1p	645.473	C35 H68 O7 N1 P1	250000000	8.17275e+07	32.691
PE(30:1p)	PE	30:1p	30:1p	645.473	C35 H68 O7 N1 P1	104700000	3.48463e+07	33.282
PE(29:2)	PE	1 day, 5:02:00	1 day, 5:02:00	645.437	C34 H64 O8 N1 P1	265400000	100329162	37.803
PE(30:2p)	PE	30:2p	30:2p	643.458	C35 H66 O7 N1 P1	1646000	1.39778e+06	84.92
PE(29:5)	PE	1 day, 5:05:00	1 day, 5:05:00	639.39	C34 H58 O8 N1 P1	392200	1.21693e+06	310.282
PE(29:0e)	PE	29:0e	29:0e	635.489	C34 H70 O7 N1 P1	670900	2.03704e+06	303.628
PE(28:1)	PE	1 day, 4:01:00	1 day, 4:01:00	633.437	C33 H64 O8 N1 P1	639200	181840	28.448
PE(8:0p/21:1)	PE	8:0p/21:1	29:1p	631.458	C34 H66 O7 N1 P1	2605000	5.527e+06	212.169
PE(29:1p)	PE	29:1p	29:1p	631.458	C34 H66 O7 N1 P1	99210	67726.7	68.266
PE(8:0/20:2)	PE	8:0/20:2	1 day, 4:02:00	631.421	C33 H62 O8 N1 P1	5805000	5.46935e+06	94.218
PE(10:0p/19:3)	PE	10:0p/19:3	29:3p	627.426	C34 H62 O7 N1 P1	6996	6139.41	87.756
PE(28:4)	PE	1 day, 4:04:00	1 day, 4:04:00	627.39	C33 H58 O8 N1 P1	28320	26185	92.461
PE(10:0p/19:4)	PE	10:0p/19:4	29:4p	625.411	C34 H60 O7 N1 P1	48570000	2.057e+08	423.512
PE(28:0e)	PE	28:0e	28:0e	621.473	C33 H68 O7 N1 P1	3567000	4.43521e+06	124.34
PE(16:0e/12:0)	PE	16:0e/12:0	28:0e	621.473	C33 H68 O7 N1 P1	1646000	1.36315e+06	82.816
PE(28:0e)	PE	28:0e	28:0e	621.473	C33 H68 O7 N1 P1	51570	140300	272.057
PE(18:0/9:0)	PE	18:0/9:0	1 day, 3:00:00	621.437	C32 H64 O8 N1 P1	1244000	407796	32.781
PE(27:0)	PE	1 day, 3:00:00	1 day, 3:00:00	621.437	C32 H64 O8 N1 P1	39770	49413	124.247
PE(16:0p/12:0)	PE	16:0p/12:0	28:0p	619.458	C33 H66 O7 N1 P1	797500	751484	94.23
PE(13:1/14:1)	PE	13:1/14:1	1 day, 3:02:00	617.406	C32 H60 O8 N1 P1	318500	450177	141.343
PE(28:3e)	PE	28:3e	28:3e	615.426	C33 H62 O7 N1 P1	29090000	8.93834e+07	307.265
PE(12:0p/16:2)	PE	12:0p/16:2	28:2p	615.426	C33 H62 O7 N1 P1	380800	258567	67.901
PE(28:3p)	PE	28:3p	28:3p	613.411	C33 H60 O7 N1 P1	1573000	963195	61.233
PE(8:0e/20:4)	PE	8:0e/20:4	28:4e	613.411	C33 H60 O7 N1 P1	43240000	2.87187e+07	66.417
PE(27:4)	PE	1 day, 3:04:00	1 day, 3:04:00	613.374	C32 H56 O8 N1 P1	33060000	1.31388e+08	397.424
PE(17:4/10:0)	PE	17:4/10:0	1 day, 3:04:00	613.374	C32 H56 O8 N1 P1	28550	21793.6	76.335
PE(28:5p)	PE	28:5p	28:5p	609.379	C33 H56 O7 N1 P1	8447000	5.29956e+06	62.739
PE(4:0/23:6)	PE	4:0/23:6	1 day, 3:06:00	609.343	C32 H52 O8 N1 P1	4793000	1.72078e+06	35.902
PE(27:6)	PE	1 day, 3:06:00	1 day, 3:06:00	609.343	C32 H52 O8 N1 P1	9258000	2.08363e+07	225.063
PE(14:0e/13:0)	PE	14:0e/13:0	27:0e	607.458	C32 H66 O7 N1 P1	283700	284409	100.25
PE(18:0e/9:0)	PE	18:0e/9:0	27:0e	607.458	C32 H66 O7 N1 P1	31380	21138.5	67.363
PE(10:0e/17:0)	PE	10:0e/17:0	27:0e	607.458	C32 H66 O7 N1 P1	2620000	7.57932e+06	289.287
PE(16:0/10:0)	PE	16:0/10:0	1 day, 2:00:00	607.421	C31 H62 O8 N1 P1	428700	309123	72.107
PE(26:0)	PE	1 day, 2:00:00	1 day, 2:00:00	607.421	C31 H62 O8 N1 P1	126300	324639	257.038
PE(17:0/9:0)	PE	17:0/9:0	1 day, 2:00:00	607.421	C31 H62 O8 N1 P1	40430	16783.3	41.512
PE(8:0p/19:0)	PE	8:0p/19:0	27:0p	605.442	C32 H64 O7 N1 P1	944300	605457	64.117
PE(10:0e/17:1)	PE	10:0e/17:1	27:1e	605.442	C32 H64 O7 N1 P1	5300	4097.59	77.313
PE(12:0p/15:0)	PE	12:0p/15:0	27:0p	605.442	C32 H64 O7 N1 P1	54510	87863	161.187
PE(27:0p)	PE	27:0p	27:0p	605.442	C32 H64 O7 N1 P1	6996	7338.66	104.898
PE(27:0p)	PE	27:0p	27:0p	605.442	C32 H64 O7 N1 P1	602000	1.8569e+06	308.455
PE(12:0/14:1)	PE	12:0/14:1	1 day, 2:01:00	605.406	C31 H60 O8 N1 P1	177100	258182	145.783
PE(26:1)	PE	1 day, 2:01:00	1 day, 2:01:00	605.406	C31 H60 O8 N1 P1	25010	51360.8	205.361
PE(4:0/22:1)	PE	4:0/22:1	1 day, 2:01:00	605.406	C31 H60 O8 N1 P1	508700	1.60181e+06	314.884
PE(8:0p/19:1)	PE	8:0p/19:1	27:1p	603.426	C32 H62 O7 N1 P1	3608000	3.7704e+06	104.501
PE(8:0/18:2)	PE	8:0/18:2	1 day, 2:02:00	603.39	C31 H58 O8 N1 P1	284800	149079	52.345
PE(13:1/13:1)	PE	13:1/13:1	1 day, 2:02:00	603.39	C31 H58 O8 N1 P1	0	0	0
PE(8:0p/19:2)	PE	8:0p/19:2	27:2p	601.411	C32 H60 O7 N1 P1	4809000	8.06623e+06	167.732
PE(27:2p)	PE	27:2p	27:2p	601.411	C32 H60 O7 N1 P1	235200	150410	63.95
PE(27:3e)	PE	27:3e	27:3e	601.411	C32 H60 O7 N1 P1	3885000	1.55721e+07	400.826
PE(8:0/18:3)	PE	8:0/18:3	1 day, 2:03:00	601.374	C31 H56 O8 N1 P1	0	0	0
PE(8:0e/19:5)	PE	8:0e/19:5	27:5e	597.379	C32 H56 O7 N1 P1	23610	31161	131.982
PE(27:4p)	PE	27:4p	27:4p	597.379	C32 H56 O7 N1 P1	23400	15530.1	66.368
PE(4:0/22:5)	PE	4:0/22:5	1 day, 2:05:00	597.343	C31 H52 O8 N1 P1	26560000	8.1634e+07	307.357
PE(4:0/22:6)	PE	4:0/22:6	1 day, 2:06:00	595.327	C31 H50 O8 N1 P1	648400	335327	51.716
PE(14:0e/12:0)	PE	14:0e/12:0	26:0e	593.442	C31 H64 O7 N1 P1	5931000	5.54845e+06	93.55
PE(16:0e/10:0)	PE	16:0e/10:0	26:0e	593.442	C31 H64 O7 N1 P1	0	0	0
PE(16:0/9:0)	PE	16:0/9:0	1 day, 1:00:00	593.406	C30 H60 O8 N1 P1	448800	1.35149e+06	301.134
PE(26:0p)	PE	26:0p	26:0p	591.426	C31 H62 O7 N1 P1	408500	1.60061e+06	391.825
PE(25:1)	PE	1 day, 1:01:00	1 day, 1:01:00	591.39	C30 H58 O8 N1 P1	25270	15891.5	62.887
PE(26:1p)	PE	26:1p	26:1p	589.411	C31 H60 O7 N1 P1	27890	38080.2	136.537
PE(26:2e)	PE	26:2e	26:2e	589.411	C31 H60 O7 N1 P1	675400	177164	26.231
PE(8:0/17:2)	PE	8:0/17:2	1 day, 1:02:00	589.374	C30 H56 O8 N1 P1	79170	77392.6	97.755
PE(26:2p)	PE	26:2p	26:2p	587.395	C31 H58 O7 N1 P1	1826000	283213	15.51
PE(8:0p/18:2)	PE	8:0p/18:2	26:2p	587.395	C31 H58 O7 N1 P1	418100	778674	186.241
PE(10:0p/16:2)	PE	10:0p/16:2	26:2p	587.395	C31 H58 O7 N1 P1	46220	115957	250.881
PE(6:0/19:3)	PE	6:0/19:3	1 day, 1:03:00	587.359	C30 H54 O8 N1 P1	1511000	1.89434e+06	125.37
PE(4:0/21:3)	PE	4:0/21:3	1 day, 1:03:00	587.359	C30 H54 O8 N1 P1	45960	62621.9	136.253
PE(8:0p/18:3)	PE	8:0p/18:3	26:3p	585.379	C31 H56 O7 N1 P1	5431000	7.14236e+06	131.511
PE(25:4)	PE	1 day, 1:04:00	1 day, 1:04:00	585.343	C30 H52 O8 N1 P1	721000	2.56336e+06	355.529
PE(25:6)	PE	1 day, 1:06:00	1 day, 1:06:00	581.312	C30 H48 O8 N1 P1	1132000	2.83902e+06	250.797
PE(16:0e/9:0)	PE	16:0e/9:0	25:0e	579.426	C30 H62 O7 N1 P1	91190	97991	107.458
PE(16:0/8:0)	PE	16:0/8:0	1 day, 0:00:00	579.39	C29 H58 O8 N1 P1	953700	916963	96.148
PE(15:0/9:0)	PE	15:0/9:0	1 day, 0:00:00	579.39	C29 H58 O8 N1 P1	75610	63296.2	83.714
PE(14:0p/11:0)	PE	14:0p/11:0	25:0p	577.411	C30 H60 O7 N1 P1	931500	3.04817e+06	327.232
PE(25:0p)	PE	25:0p	25:0p	577.411	C30 H60 O7 N1 P1	2231000	9.33254e+06	418.312
PE(8:0e/17:1)	PE	8:0e/17:1	25:1e	577.411	C30 H60 O7 N1 P1	590300	1.394e+06	236.151
PE(6:0/18:1)	PE	6:0/18:1	1 day, 0:01:00	577.374	C29 H56 O8 N1 P1	4592000	8.03347e+06	174.945
PE(15:1/9:0)	PE	15:1/9:0	1 day, 0:01:00	577.374	C29 H56 O8 N1 P1	21980000	9.90718e+07	450.736
PE(11:0/13:1)	PE	11:0/13:1	1 day, 0:01:00	577.374	C29 H56 O8 N1 P1	0	0	0
PE(24:1)	PE	1 day, 0:01:00	1 day, 0:01:00	577.374	C29 H56 O8 N1 P1	801100	2.20288e+06	274.982
PE(16:1p/9:0)	PE	16:1p/9:0	25:1p	575.395	C30 H58 O7 N1 P1	38230000	3.39115e+07	88.704
PE(25:1p)	PE	25:1p	25:1p	575.395	C30 H58 O7 N1 P1	25270	15891.5	62.887
PE(8:0/16:2)	PE	8:0/16:2	1 day, 0:02:00	575.359	C29 H54 O8 N1 P1	4454000	7.71308e+06	173.172
PE(9:0/15:2)	PE	9:0/15:2	1 day, 0:02:00	575.359	C29 H54 O8 N1 P1	143700	125909	87.619
PE(8:0p/17:2)	PE	8:0p/17:2	25:2p	573.379	C30 H56 O7 N1 P1	57410	16247.6	28.301
PE(8:0e/17:3)	PE	8:0e/17:3	25:3e	573.379	C30 H56 O7 N1 P1	1835000	3.39813e+06	185.184
PE(6:0/18:3)	PE	6:0/18:3	1 day, 0:03:00	573.343	C29 H52 O8 N1 P1	407300	55869.3	13.717
PE(24:3)	PE	1 day, 0:03:00	1 day, 0:03:00	573.343	C29 H52 O8 N1 P1	240200	574251	239.072
PE(8:0p/17:3)	PE	8:0p/17:3	25:3p	571.364	C30 H54 O7 N1 P1	315900	153458	48.578
PE(24:5)	PE	1 day, 0:05:00	1 day, 0:05:00	569.312	C29 H48 O8 N1 P1	19940	14201.7	71.222
PE(4:0/20:5)	PE	4:0/20:5	1 day, 0:05:00	569.312	C29 H48 O8 N1 P1	13090000	34616505	264.45
PE(8:0e/16:0)	PE	8:0e/16:0	24:0e	565.411	C29 H60 O7 N1 P1	2690000	6.33742e+06	235.592
PE(15:0/8:0)	PE	15:0/8:0	23:00:00	565.374	C28 H56 O8 N1 P1	2505000	2.98739e+06	119.257
PE(10:0/13:0)	PE	10:0/13:0	23:00:00	565.374	C28 H56 O8 N1 P1	331800	728152	219.455
PE(9:0/14:0)	PE	9:0/14:0	23:00:00	565.374	C28 H56 O8 N1 P1	2690000	4.65184e+06	172.931
PE(23:1)	PE	23:01:00	23:01:00	563.359	C28 H54 O8 N1 P1	133100	77412.3	58.161
PE(9:0/14:1)	PE	9:0/14:1	23:01:00	563.359	C28 H54 O8 N1 P1	86470	87931.3	101.69
PE(24:2e)	PE	24:2e	24:2e	561.379	C29 H56 O7 N1 P1	71000	118537	166.954
PE(24:1p)	PE	24:1p	24:1p	561.379	C29 H56 O7 N1 P1	788800	2.4233e+06	307.214
PE(8:0p/16:1)	PE	8:0p/16:1	24:1p	561.379	C29 H56 O7 N1 P1	981000	2.17854e+06	222.073
PE(23:2)	PE	23:02:00	23:02:00	561.343	C28 H52 O8 N1 P1	4023000	1.47208e+07	365.915
PE(8:0p/16:2)	PE	8:0p/16:2	24:2p	559.364	C29 H54 O7 N1 P1	2220000	4.33488e+06	195.265
PE(24:2p)	PE	24:2p	24:2p	559.364	C29 H54 O7 N1 P1	35660	43390.4	121.678
PE(23:3)	PE	23:03:00	23:03:00	559.327	C28 H50 O8 N1 P1	79140	50010.1	63.192
PE(6:0/17:3)	PE	6:0/17:3	23:03:00	559.327	C28 H50 O8 N1 P1	8849000	1.1315e+07	127.867
PE(4:0/19:3)	PE	4:0/19:3	23:03:00	559.327	C28 H50 O8 N1 P1	231100	169068	73.158
PE(23:0e)	PE	23:0e	23:0e	551.395	C28 H58 O7 N1 P1	244200	625045	255.956
PE(8:0e/15:0)	PE	8:0e/15:0	23:0e	551.395	C28 H58 O7 N1 P1	1068000	477300	44.691
PE(22:0)	PE	22:00:00	22:00:00	551.359	C27 H54 O8 N1 P1	202500	200090	98.81
PE(6:0/16:0)	PE	6:0/16:0	22:00:00	551.359	C27 H54 O8 N1 P1	1837000	1.61314e+06	87.814
PE(8:0/14:0)	PE	8:0/14:0	22:00:00	551.359	C27 H54 O8 N1 P1	107400	91721.7	85.402
PE(22:0)	PE	22:00:00	22:00:00	551.359	C27 H54 O8 N1 P1	6953000	2.98695e+07	429.592
PE(8:0p/15:0)	PE	8:0p/15:0	23:0p	549.379	C28 H56 O7 N1 P1	407300	212053	52.063
PE(23:1e)	PE	23:1e	23:1e	549.379	C28 H56 O7 N1 P1	1091000	4.17177e+06	382.38
PE(23:0p)	PE	23:0p	23:0p	549.379	C28 H56 O7 N1 P1	741100	2.74835e+06	370.848
PE(22:1)	PE	22:01:00	22:01:00	549.343	C27 H52 O8 N1 P1	61330	56010.2	91.326
PE(23:2e)	PE	23:2e	23:2e	547.364	C28 H54 O7 N1 P1	20860	13832.9	66.313
PE(23:1p)	PE	23:1p	23:1p	547.364	C28 H54 O7 N1 P1	18410	11991.5	65.136
PE(4:0/18:2)	PE	4:0/18:2	22:02:00	547.327	C27 H50 O8 N1 P1	3113000	758700	24.372
PE(6:0/16:2)	PE	6:0/16:2	22:02:00	547.327	C27 H50 O8 N1 P1	458400	1.86364e+06	406.553
PE(23:2p)	PE	23:2p	23:2p	545.348	C28 H52 O7 N1 P1	0	0	0
PE(8:0p/15:2)	PE	8:0p/15:2	23:2p	545.348	C28 H52 O7 N1 P1	544000	183508	33.733
PE(22:3)	PE	22:03:00	22:03:00	545.312	C27 H48 O8 N1 P1	379800	179474	47.255
PE(4:0/18:3)	PE	4:0/18:3	22:03:00	545.312	C27 H48 O8 N1 P1	338200	231474	68.443
PE(22:3)	PE	22:03:00	22:03:00	545.312	C27 H48 O8 N1 P1	4702	4968.89	105.676
PE(14:0e/8:0)	PE	14:0e/8:0	22:0e	537.379	C27 H56 O7 N1 P1	958100	1.4894e+06	155.454
PE(9:0/12:0)	PE	9:0/12:0	21:00:00	537.343	C26 H52 O8 N1 P1	6659000	2.7027e+07	405.872
PE(21:0)	PE	21:00:00	21:00:00	537.343	C26 H52 O8 N1 P1	1003000	187350	18.679
PE(8:0e/14:1)	PE	8:0e/14:1	22:1e	535.364	C27 H54 O7 N1 P1	962100	1.02671e+06	106.715
PE(22:1e)	PE	22:1e	22:1e	535.364	C27 H54 O7 N1 P1	32120000	78616912	244.76
PE(22:0p)	PE	22:0p	22:0p	535.364	C27 H54 O7 N1 P1	2236000	4.46046e+06	199.484
PE(4:0/17:1)	PE	4:0/17:1	21:01:00	535.327	C26 H50 O8 N1 P1	403000	353923	87.822
PE(22:1p)	PE	22:1p	22:1p	533.348	C27 H52 O7 N1 P1	372500	108558	29.143
PE(8:0p/14:1)	PE	8:0p/14:1	22:1p	533.348	C27 H52 O7 N1 P1	1372000	1.0113e+06	73.71
PE(21:2)	PE	21:02:00	21:02:00	533.312	C26 H48 O8 N1 P1	1729000	7.5484e+06	436.576
PE(21:3)	PE	21:03:00	21:03:00	531.296	C26 H46 O8 N1 P1	2663000	2.23258e+06	83.837
PE(4:0/17:3)	PE	4:0/17:3	21:03:00	531.296	C26 H46 O8 N1 P1	2631000	6.34458e+06	241.147
PE(21:3)	PE	21:03:00	21:03:00	531.296	C26 H46 O8 N1 P1	0	0	0
PE(8:0e/13:0)	PE	8:0e/13:0	21:0e	523.364	C26 H54 O7 N1 P1	1048000	1.88407e+06	179.778
PE(10:0/10:0)	PE	10:0/10:0	20:00:00	523.327	C25 H50 O8 N1 P1	16300000	17456648	107.096
PE(8:0p/13:0)	PE	8:0p/13:0	21:0p	521.348	C26 H52 O7 N1 P1	1372000	2.60872e+06	190.14
PE(8:0e/13:1)	PE	8:0e/13:1	21:1e	521.348	C26 H52 O7 N1 P1	2440000	6.46854e+06	265.104
PE(4:0/16:1)	PE	4:0/16:1	20:01:00	521.312	C25 H48 O8 N1 P1	6331000	2.85503e+06	45.096
PE(8:0p/13:1)	PE	8:0p/13:1	21:1p	519.332	C26 H50 O7 N1 P1	5767000	4.7681e+06	82.679
PE(4:0/16:2)	PE	4:0/16:2	20:02:00	519.296	C25 H46 O8 N1 P1	76370	48488.1	63.491
PE(8:0e/12:0)	PE	8:0e/12:0	20:0e	509.348	C25 H52 O7 N1 P1	1994000	590822	29.63
PE(4:0/15:0)	PE	4:0/15:0	19:00:00	509.312	C24 H48 O8 N1 P1	2256000	4.86294e+06	215.556
PE(19:0)	PE	19:00:00	19:00:00	509.312	C24 H48 O8 N1 P1	11050	9133.16	82.653
PE(4:0/15:0)	PE	4:0/15:0	19:00:00	509.312	C24 H48 O8 N1 P1	5814000	2.43633e+07	419.045
PE(10:0p/10:0)	PE	10:0p/10:0	20:0p	507.332	C25 H50 O7 N1 P1	20770000	2.23556e+07	107.634
PE(6:0/13:1)	PE	6:0/13:1	19:01:00	507.296	C24 H46 O8 N1 P1	1344000	1.90331e+06	141.615
PE(19:2)	PE	19:02:00	19:02:00	505.281	C24 H44 O8 N1 P1	61650	52096.1	84.503
PE(4:0/15:2)	PE	4:0/15:2	19:02:00	505.281	C24 H44 O8 N1 P1	7254000	1.24796e+07	172.038
PE(19:2)	PE	19:02:00	19:02:00	505.281	C24 H44 O8 N1 P1	929300	1.33618e+06	143.784
PE(19:0e)	PE	19:0e	19:0e	495.332	C24 H50 O7 N1 P1	1715000	2.13969e+06	124.763
PE(9:0/9:0)	PE	9:0/9:0	18:00:00	495.296	C23 H46 O8 N1 P1	18530000	4.24819e+06	22.926
PE(4:0/14:0)	PE	4:0/14:0	18:00:00	495.296	C23 H46 O8 N1 P1	1835000	5.61637e+06	306.069
PE(6:0/12:0)	PE	6:0/12:0	18:00:00	495.296	C23 H46 O8 N1 P1	1140000	452637	39.705
PE(8:0/10:0)	PE	8:0/10:0	18:00:00	495.296	C23 H46 O8 N1 P1	3698000	1.05969e+07	286.558
PE(18:0)	PE	18:00:00	18:00:00	495.296	C23 H46 O8 N1 P1	470000	770918	164.025
PE(8:0p/11:0)	PE	8:0p/11:0	19:0p	493.317	C24 H48 O7 N1 P1	1604000	4.55499e+06	283.977
PE(10:0p/9:0)	PE	10:0p/9:0	19:0p	493.317	C24 H48 O7 N1 P1	5941000	9.82142e+06	165.316
PE(4:0/14:1)	PE	4:0/14:1	18:01:00	493.281	C23 H44 O8 N1 P1	4024000	3.71125e+06	92.228
PE(18:0e)	PE	18:0e	18:0e	481.317	C23 H48 O7 N1 P1	15940000	17623264	110.56
PE(8:0e/10:0)	PE	8:0e/10:0	18:0e	481.317	C23 H48 O7 N1 P1	10790000	8.02334e+06	74.359
PE(18:0e)	PE	18:0e	18:0e	481.317	C23 H48 O7 N1 P1	2884000	8.69866e+06	301.618
PE(17:0)	PE	17:00:00	17:00:00	481.281	C22 H44 O8 N1 P1	3110000	1.30103e+07	418.338
PE(8:0/9:0)	PE	8:0/9:0	17:00:00	481.281	C22 H44 O8 N1 P1	3238000	2.36478e+06	73.032
PE(4:0/13:0)	PE	4:0/13:0	17:00:00	481.281	C22 H44 O8 N1 P1	8803	17240.1	195.844
PE(6:0/11:0)	PE	6:0/11:0	17:00:00	481.281	C22 H44 O8 N1 P1	2672000	1.88419e+06	70.516
PE(8:0p/10:0)	PE	8:0p/10:0	18:0p	479.301	C23 H46 O7 N1 P1	18530000	4541703	24.51
PE(18:0p)	PE	18:0p	18:0p	479.301	C23 H46 O7 N1 P1	1123000	1.12997e+06	100.621
PE(4:0/13:1)	PE	4:0/13:1	17:01:00	479.265	C22 H42 O8 N1 P1	17570000	3.01155e+07	171.403
PE(17:0e)	PE	17:0e	17:0e	467.301	C22 H46 O7 N1 P1	3533000	4.78506e+06	135.439
PE(6:0/10:0)	PE	6:0/10:0	16:00:00	467.265	C21 H42 O8 N1 P1	2148000	5710458	265.85
PE(16:0)	PE	16:00:00	16:00:00	467.265	C21 H42 O8 N1 P1	437100	1.11825e+06	255.834
PE(17:0p)	PE	17:0p	17:0p	465.286	C22 H44 O7 N1 P1	4636000	1.86266e+07	401.781
PE(8:0p/9:0)	PE	8:0p/9:0	17:0p	465.286	C22 H44 O7 N1 P1	417800	258886	61.964
PE(17:0p)	PE	17:0p	17:0p	465.286	C22 H44 O7 N1 P1	941100	3.34458e+06	355.39
PE(8:0e/8:0)	PE	8:0e/8:0	16:0e	453.286	C21 H44 O7 N1 P1	13050000	6.58359e+06	50.449
PE(16:0e)	PE	16:0e	16:0e	453.286	C21 H44 O7 N1 P1	1695000	2.14304e+06	126.433
PE(6:0/9:0)	PE	6:0/9:0	15:00:00	453.249	C20 H40 O8 N1 P1	12940000	1.35429e+07	104.659
PE(15:0)	PE	15:00:00	15:00:00	453.249	C20 H40 O8 N1 P1	5677000	3.37532e+06	59.456
PE(4:0/11:0)	PE	4:0/11:0	15:00:00	453.249	C20 H40 O8 N1 P1	1844000	1.94308e+06	105.373
PE(8:0p/8:0)	PE	8:0p/8:0	16:0p	451.27	C21 H42 O7 N1 P1	4221000	7.53571e+06	178.529
PE(16:0p)	PE	16:0p	16:0p	451.27	C21 H42 O7 N1 P1	794800	1.35597e+06	170.605
PE(6:0/8:0)	PE	6:0/8:0	14:00:00	439.233	C19 H38 O8 N1 P1	1990000	2.00646e+06	100.827
PE(4:0/10:0)	PE	4:0/10:0	14:00:00	439.233	C19 H38 O8 N1 P1	3042000	2.08493e+06	68.538
PE(14:0)	PE	14:00:00	14:00:00	439.233	C19 H38 O8 N1 P1	1438000	4.30416e+06	299.316
PE(4:0/9:0)	PE	4:0/9:0	13:00:00	425.218	C18 H36 O8 N1 P1	136200000	65696070	48.235
PE(4:0/8:0)	PE	4:0/8:0	12:00:00	411.202	C17 H34 O8 N1 P1	25650000	12722400	49.6
PE(12:0)	PE	12:00:00	12:00:00	411.202	C17 H34 O8 N1 P1	11100000	9289590	83.69
PE(4:0/8:0)	PE	4:0/8:0	12:00:00	411.202	C17 H34 O8 N1 P1	1355000	1.02541e+06	75.676
PE(12:0)	PE	12:00:00	12:00:00	411.202	C17 H34 O8 N1 P1	7768000	4.01738e+06	51.717
PEt(48:1)	PEt	2 days, 0:01:00	2 days, 0:01:00	898.739	C53 H103 O8 N0 P1	2382000	813405	34.148
PEt(47:6)	PEt	1 day, 23:06:00	1 day, 23:06:00	874.645	C52 H91 O8 N0 P1	94210	33926.9	36.012
PEt(29:4/18:3)	PEt	29:4/18:3	1 day, 23:07:00	872.63	C52 H89 O8 N0 P1	53960	189503	351.191
PEt(26:4/20:4)	PEt	26:4/20:4	1 day, 22:08:00	856.598	C51 H85 O8 N0 P1	25850000	8.41107e+06	32.538
PEt(44:4)	PEt	1 day, 20:04:00	1 day, 20:04:00	836.63	C49 H89 O8 N0 P1	333000	577828	173.522
PEt(26:4/18:0)	PEt	26:4/18:0	1 day, 20:04:00	836.63	C49 H89 O8 N0 P1	72930000	2.17165e+08	297.772
PEt(26:5/18:1)	PEt	26:5/18:1	1 day, 20:06:00	832.598	C49 H85 O8 N0 P1	82650000	3.54659e+07	42.911
PEt(26:6/18:0)	PEt	26:6/18:0	1 day, 20:06:00	832.598	C49 H85 O8 N0 P1	90590000	4.10364e+07	45.299
PEt(43:5)	PEt	1 day, 19:05:00	1 day, 19:05:00	820.598	C48 H85 O8 N0 P1	81520000	7.09077e+07	86.982
PEt(33:5/10:0)	PEt	33:5/10:0	1 day, 19:05:00	820.598	C48 H85 O8 N0 P1	31530	46775.1	148.351
PEt(43:6)	PEt	1 day, 19:06:00	1 day, 19:06:00	818.583	C48 H83 O8 N0 P1	54750000	12798360	23.376
PEt(32:6/10:0)	PEt	32:6/10:0	1 day, 18:06:00	804.567	C47 H81 O8 N0 P1	890500	1.03362e+06	116.072
PEt(42:7)	PEt	1 day, 18:07:00	1 day, 18:07:00	802.551	C47 H79 O8 N0 P1	105200000	97635068	92.809
PEt(33:1/8:0)	PEt	33:1/8:0	1 day, 17:01:00	800.63	C46 H89 O8 N0 P1	912200	1.2874e+06	141.131
PEt(42:10)	PEt	1 day, 18:10:00	1 day, 18:10:00	796.504	C47 H73 O8 N0 P1	104000000	87150960	83.799
PEt(29:4/12:0)	PEt	29:4/12:0	1 day, 17:04:00	794.583	C46 H83 O8 N0 P1	1669000	2.62447e+06	157.248
PEt(17:4/24:2)	PEt	17:4/24:2	1 day, 17:06:00	790.551	C46 H79 O8 N0 P1	0	0	0
PEt(40:1)	PEt	1 day, 16:01:00	1 day, 16:01:00	786.614	C45 H87 O8 N0 P1	223100	188678	84.571
PEt(16:0/24:2)	PEt	16:0/24:2	1 day, 16:02:00	784.598	C45 H85 O8 N0 P1	220200	459260	208.565
PEt(25:2/15:1)	PEt	25:2/15:1	1 day, 16:03:00	782.583	C45 H83 O8 N0 P1	0	0	0
PEt(18:1/22:5)	PEt	18:1/22:5	1 day, 16:06:00	776.536	C45 H77 O8 N0 P1	36080000	3.70026e+07	102.557
PEt(22:5/18:2)	PEt	22:5/18:2	1 day, 16:07:00	774.52	C45 H75 O8 N0 P1	7116000	5.64213e+06	79.288
PEt(38:1)	PEt	1 day, 14:01:00	1 day, 14:01:00	758.583	C43 H83 O8 N0 P1	12990000	1.83689e+07	141.408
PEt(38:2)	PEt	1 day, 14:02:00	1 day, 14:02:00	756.567	C43 H81 O8 N0 P1	2714000	898931	33.122
PEt(38:3)	PEt	1 day, 14:03:00	1 day, 14:03:00	754.551	C43 H79 O8 N0 P1	5752000	9.477e+06	164.76
PEt(18:0/20:4)	PEt	18:0/20:4	1 day, 14:04:00	752.536	C43 H77 O8 N0 P1	79300000	51075544	64.408
PEt(18:0/20:5)	PEt	18:0/20:5	1 day, 14:05:00	750.52	C43 H75 O8 N0 P1	48800000	26455456	54.212
PEt(16:0/22:6)	PEt	16:0/22:6	1 day, 14:06:00	748.504	C43 H73 O8 N0 P1	11860000	6059867	51.095
PEt(18:2/20:4)	PEt	18:2/20:4	1 day, 14:06:00	748.504	C43 H73 O8 N0 P1	23160000	2.389e+07	103.152
PEt(17:0/20:4)	PEt	17:0/20:4	1 day, 13:04:00	738.52	C42 H75 O8 N0 P1	33480000	3.7899e+07	113.199
PEt(37:5)	PEt	1 day, 13:05:00	1 day, 13:05:00	736.504	C42 H73 O8 N0 P1	681200	699340	102.663
PEt(36:1)	PEt	1 day, 12:01:00	1 day, 12:01:00	730.551	C41 H79 O8 N0 P1	13860000	28611198	206.43
PEt(18:0/18:1)	PEt	18:0/18:1	1 day, 12:01:00	730.551	C41 H79 O8 N0 P1	5216000	1.12997e+07	216.635
PEt(18:0/18:2)	PEt	18:0/18:2	1 day, 12:02:00	728.536	C41 H77 O8 N0 P1	6462000	8.91885e+06	138.02
PEt(16:0/20:3)	PEt	16:0/20:3	1 day, 12:03:00	726.52	C41 H75 O8 N0 P1	56550000	8.98755e+07	158.931
PEt(18:1/18:2)	PEt	18:1/18:2	1 day, 12:03:00	726.52	C41 H75 O8 N0 P1	461600	433341	93.878
PEt(16:0/20:4)	PEt	16:0/20:4	1 day, 12:04:00	724.504	C41 H73 O8 N0 P1	129500000	190446585	147.063
PEt(16:0/20:5)	PEt	16:0/20:5	1 day, 12:05:00	722.489	C41 H71 O8 N0 P1	29360000	1.45858e+07	49.679
PEt(35:1)	PEt	1 day, 11:01:00	1 day, 11:01:00	716.536	C40 H77 O8 N0 P1	2213000	4.42058e+06	199.755
PEt(17:0/18:2)	PEt	17:0/18:2	1 day, 11:02:00	714.52	C40 H75 O8 N0 P1	2844000	4.1639e+06	146.41
PEt(15:0/20:4)	PEt	15:0/20:4	1 day, 11:04:00	710.489	C40 H71 O8 N0 P1	6073000	4.99559e+06	82.259
PEt(16:0/18:1)	PEt	16:0/18:1	1 day, 10:01:00	702.52	C39 H75 O8 N0 P1	110000000	176735900	160.669
PEt(16:0/18:2)	PEt	16:0/18:2	1 day, 10:02:00	700.504	C39 H73 O8 N0 P1	526300000	1623061833	308.391
PEt(16:1/18:2)	PEt	16:1/18:2	1 day, 10:03:00	698.489	C39 H71 O8 N0 P1	10740000	6154020	57.3
PEt(17:1/16:0)	PEt	17:1/16:0	1 day, 9:01:00	688.504	C38 H73 O8 N0 P1	15790000	5.54054e+07	350.889
PEt(19:0/14:1)	PEt	19:0/14:1	1 day, 9:01:00	688.504	C38 H73 O8 N0 P1	63720	84351.9	132.379
PEt(16:0/16:1)	PEt	16:0/16:1	1 day, 8:01:00	674.489	C37 H71 O8 N0 P1	49470000	3.98377e+07	80.529
PEt(31:1)	PEt	1 day, 7:01:00	1 day, 7:01:00	660.473	C36 H69 O8 N0 P1	495500	1.18684e+06	239.523
PEt(31:3)	PEt	1 day, 7:03:00	1 day, 7:03:00	656.442	C36 H65 O8 N0 P1	479200	296701	61.916
PEt(8:0/23:4)	PEt	8:0/23:4	1 day, 7:04:00	654.426	C36 H63 O8 N0 P1	14930000	3.19514e+07	214.008
PEt(30:0)	PEt	1 day, 6:00:00	1 day, 6:00:00	648.473	C35 H69 O8 N0 P1	0	0	0
PEt(16:0/14:0)	PEt	16:0/14:0	1 day, 6:00:00	648.473	C35 H69 O8 N0 P1	3115000	8.70817e+06	279.556
PEt(31:3e)	PEt	31:3e	31:3e	642.462	C36 H67 O7 N0 P1	10400000	23484448	225.812
PEt(8:0p/23:2)	PEt	8:0p/23:2	31:2p	642.462	C36 H67 O7 N0 P1	4097000	1.07058e+07	261.308
PEt(31:3p)	PEt	31:3p	31:3p	640.447	C36 H65 O7 N0 P1	59630	34343.3	57.594
PEt(8:0/22:5)	PEt	8:0/22:5	1 day, 6:05:00	638.395	C35 H59 O8 N0 P1	760500	489671	64.388
PEt(30:6)	PEt	1 day, 6:06:00	1 day, 6:06:00	636.379	C35 H57 O8 N0 P1	18950	29127.9	153.709
PEt(30:7)	PEt	1 day, 6:07:00	1 day, 6:07:00	634.364	C35 H55 O8 N0 P1	140.9	0	0
PEt(29:1)	PEt	1 day, 5:01:00	1 day, 5:01:00	632.442	C34 H65 O8 N0 P1	8590	0	0
PEt(8:0/21:1)	PEt	8:0/21:1	1 day, 5:01:00	632.442	C34 H65 O8 N0 P1	1664000	3.30053e+06	198.349
PEt(29:2)	PEt	1 day, 5:02:00	1 day, 5:02:00	630.426	C34 H63 O8 N0 P1	904300	2.51422e+06	278.029
PEt(29:3)	PEt	1 day, 5:03:00	1 day, 5:03:00	628.41	C34 H61 O8 N0 P1	1502000	4.06567e+06	270.684
PEt(10:0/19:4)	PEt	10:0/19:4	1 day, 5:04:00	626.395	C34 H59 O8 N0 P1	875.9	0	0
PEt(28:0)	PEt	1 day, 4:00:00	1 day, 4:00:00	620.442	C33 H65 O8 N0 P1	1832	1436.6	78.417
PEt(29:1e)	PEt	29:1e	29:1e	618.462	C34 H67 O7 N0 P1	46540000	2.17007e+07	46.628
PEt(28:1)	PEt	1 day, 4:01:00	1 day, 4:01:00	618.426	C33 H63 O8 N0 P1	45630000	1.38344e+08	303.186
PEt(20:1/8:0)	PEt	20:1/8:0	1 day, 4:01:00	618.426	C33 H63 O8 N0 P1	245900	208678	84.863
PEt(29:2p)	PEt	29:2p	29:2p	614.431	C34 H63 O7 N0 P1	159000	168073	105.706
PEt(29:3e)	PEt	29:3e	29:3e	614.431	C34 H63 O7 N0 P1	37050	21778.4	58.781
PEt(28:3)	PEt	1 day, 4:03:00	1 day, 4:03:00	614.395	C33 H59 O8 N0 P1	880800	838328	95.178
PEt(10:0/18:3)	PEt	10:0/18:3	1 day, 4:03:00	614.395	C33 H59 O8 N0 P1	0	0	0
PEt(29:3p)	PEt	29:3p	29:3p	612.415	C34 H61 O7 N0 P1	37560000	1.9038e+07	50.687
PEt(28:5)	PEt	1 day, 4:05:00	1 day, 4:05:00	610.364	C33 H55 O8 N0 P1	4679000	9.37695e+06	200.405
PEt(28:0p)	PEt	28:0p	28:0p	604.447	C33 H65 O7 N0 P1	627.1	0	0
PEt(4:0/23:3)	PEt	4:0/23:3	1 day, 3:03:00	600.379	C32 H57 O8 N0 P1	11740000	1.58769e+07	135.238
PEt(27:4)	PEt	1 day, 3:04:00	1 day, 3:04:00	598.364	C32 H55 O8 N0 P1	14340000	2.88177e+06	20.096
PEt(16:1/10:0)	PEt	16:1/10:0	1 day, 2:01:00	590.395	C31 H59 O8 N0 P1	166600000	0	0
PEt(27:2e)	PEt	27:2e	27:2e	588.415	C32 H61 O7 N0 P1	12860000	57542713	447.455
PEt(27:5p)	PEt	27:5p	27:5p	580.353	C32 H53 O7 N0 P1	12070000	6.32311e+06	52.387
PEt(26:6)	PEt	1 day, 2:06:00	1 day, 2:06:00	580.317	C31 H49 O8 N0 P1	30420000	2.97054e+07	97.651
PEt(10:0/15:2)	PEt	10:0/15:2	1 day, 1:02:00	574.364	C30 H55 O8 N0 P1	176900000	150605584	85.136
PEt(6:0/18:0)	PEt	6:0/18:0	1 day, 0:00:00	564.379	C29 H57 O8 N0 P1	26970000	7.42778e+07	275.409
PEt(4:0/20:3)	PEt	4:0/20:3	1 day, 0:03:00	558.332	C29 H51 O8 N0 P1	54400	36747.7	67.551
PEt(4:0/20:5)	PEt	4:0/20:5	1 day, 0:05:00	554.301	C29 H47 O8 N0 P1	1123000	470616	41.907
PEt(6:0/14:0)	PEt	6:0/14:0	20:00:00	508.317	C25 H49 O8 N0 P1	5613000	1.21538e+07	216.53
PEt(20:2)	PEt	20:02:00	20:02:00	504.285	C25 H45 O8 N0 P1	1574000	2.03916e+06	129.553
PEt(19:0e)	PEt	19:0e	19:0e	480.322	C24 H49 O7 N0 P1	552500	564677	102.204
PEt(15:0)	PEt	15:00:00	15:00:00	438.238	C20 H39 O8 N0 P1	2253000	1.00051e+07	444.078
PEt(4:0/11:0)	PEt	4:0/11:0	15:00:00	438.238	C20 H39 O8 N0 P1	4212000	15883452	377.1
PEt(6:0/8:0)	PEt	6:0/8:0	14:00:00	424.223	C19 H37 O8 N0 P1	8604000	1.21671e+07	141.412
PEt(4:0/9:0)	PEt	4:0/9:0	13:00:00	410.207	C18 H35 O8 N0 P1	3033000	4.28818e+06	141.384
PG(44:6)	PG	1 day, 20:06:00	1 day, 20:06:00	878.604	C50 H87 O10 N0 P1	7048000	1.1243e+07	159.521
PG(43:2)	PG	1 day, 19:02:00	1 day, 19:02:00	872.651	C49 H93 O10 N0 P1	2170000	9.17387e+06	422.759
PG(22:4/22:6)	PG	22:4/22:6	1 day, 20:10:00	870.541	C50 H79 O10 N0 P1	1540000	1.81491e+06	117.851
PG(26:0/16:1)	PG	26:0/16:1	1 day, 18:01:00	860.651	C48 H93 O10 N0 P1	12480	0	0
PG(43:10)	PG	1 day, 19:10:00	1 day, 19:10:00	856.525	C49 H77 O10 N0 P1	16930000	9506195	56.15
PG(26:0/15:2)	PG	26:0/15:2	1 day, 17:02:00	844.619	C47 H89 O10 N0 P1	1976000	7.38277e+06	373.622
PG(40:1)	PG	1 day, 16:01:00	1 day, 16:01:00	832.619	C46 H89 O10 N0 P1	90590000	4.12647e+07	45.551
PG(20:2/20:2)	PG	20:2/20:2	1 day, 16:04:00	826.572	C46 H83 O10 N0 P1	18890	29461.8	155.965
PG(40:6)	PG	1 day, 16:06:00	1 day, 16:06:00	822.541	C46 H79 O10 N0 P1	23200000	24278104	104.647
PG(29:0/10:0)	PG	29:0/10:0	1 day, 15:00:00	820.619	C45 H89 O10 N0 P1	89970	192832	214.329
PG(18:1/22:6)	PG	18:1/22:6	1 day, 16:07:00	820.525	C46 H77 O10 N0 P1	170000000	357759900	210.447
PG(17:0/22:1)	PG	17:0/22:1	1 day, 15:01:00	818.604	C45 H87 O10 N0 P1	166000000	23807720	14.342
PG(40:8)	PG	1 day, 16:08:00	1 day, 16:08:00	818.51	C46 H75 O10 N0 P1	748100	860562	115.033
PG(18:2/22:6)	PG	18:2/22:6	1 day, 16:08:00	818.51	C46 H75 O10 N0 P1	190000000	208690300	109.837
PG(39:6)	PG	1 day, 15:06:00	1 day, 15:06:00	808.525	C45 H77 O10 N0 P1	15310000	1.47598e+07	96.406
PG(28:1/10:0)	PG	28:1/10:0	1 day, 14:01:00	804.588	C44 H85 O10 N0 P1	917000	1.04039e+06	113.456
PG(18:0/20:4)	PG	18:0/20:4	1 day, 14:04:00	798.541	C44 H79 O10 N0 P1	9631000	7.23895e+06	75.163
PG(38:5)	PG	1 day, 14:05:00	1 day, 14:05:00	796.525	C44 H77 O10 N0 P1	716400	560562	78.247
PG(18:1/20:4)	PG	18:1/20:4	1 day, 14:05:00	796.525	C44 H77 O10 N0 P1	2140000	2.56434e+06	119.829
PG(18:2/20:4)	PG	18:2/20:4	1 day, 14:06:00	794.51	C44 H75 O10 N0 P1	3813000	1.56344e+06	41.003
PG(19:1/18:0)	PG	19:1/18:0	1 day, 13:01:00	790.572	C43 H83 O10 N0 P1	9664000	6296096	65.15
PG(16:2/22:6)	PG	16:2/22:6	1 day, 14:08:00	790.479	C44 H71 O10 N0 P1	2045000	6.46686e+06	316.228
PG(37:2)	PG	1 day, 13:02:00	1 day, 13:02:00	788.557	C43 H81 O10 N0 P1	19620000	9.4021e+06	47.921
PG(19:0/18:2)	PG	19:0/18:2	1 day, 13:02:00	788.557	C43 H81 O10 N0 P1	5445000	3.00194e+06	55.132
PG(37:3)	PG	1 day, 13:03:00	1 day, 13:03:00	786.541	C43 H79 O10 N0 P1	48680000	1.03997e+08	213.634
PG(20:3/17:3)	PG	20:3/17:3	1 day, 13:06:00	780.494	C43 H73 O10 N0 P1	1740000	1.32198e+06	75.976
PG(37:6)	PG	1 day, 13:06:00	1 day, 13:06:00	780.494	C43 H73 O10 N0 P1	1659000	1.32607e+06	79.932
PG(18:0/18:2)	PG	18:0/18:2	1 day, 12:02:00	774.541	C42 H79 O10 N0 P1	13390000	7181057	53.63
PG(19:1/16:0)	PG	19:1/16:0	1 day, 11:01:00	762.541	C41 H79 O10 N0 P1	78650000	83966740	106.76
PG(27:1/8:0)	PG	27:1/8:0	1 day, 11:01:00	762.541	C41 H79 O10 N0 P1	98810000	1.87342e+08	189.598
PG(16:0/19:2)	PG	16:0/19:2	1 day, 11:02:00	760.525	C41 H77 O10 N0 P1	29360000	4.66169e+07	158.777
PG(36:2p)	PG	36:2p	36:2p	758.546	C42 H79 O9 N0 P1	13540000	1.65762e+07	122.424
PG(35:3)	PG	1 day, 11:03:00	1 day, 11:03:00	758.51	C41 H75 O10 N0 P1	14010000	1.95071e+07	139.237
PG(36:3p)	PG	36:3p	36:3p	756.53	C42 H77 O9 N0 P1	5057000	5.66652e+06	112.053
PG(35:4)	PG	1 day, 11:04:00	1 day, 11:04:00	756.494	C41 H73 O10 N0 P1	7020000	7.86668e+06	112.061
PG(35:5)	PG	1 day, 11:05:00	1 day, 11:05:00	754.479	C41 H71 O10 N0 P1	138800	184189	132.701
PG(16:0/18:1)	PG	16:0/18:1	1 day, 10:01:00	748.525	C40 H77 O10 N0 P1	49190000	6.74326e+07	137.086
PG(15:1/18:0)	PG	15:1/18:0	1 day, 9:01:00	734.51	C39 H75 O10 N0 P1	26410000	7.01423e+07	265.59
PG(34:2p)	PG	34:2p	34:2p	730.515	C40 H75 O9 N0 P1	17170000	2.08061e+07	121.177
[truncated: 797 more rows]

## Sheet: MD Lipidomics 42 Days
Var1	Quantity upper leaflet	Quantity Lower Leaflet
DTPC	43	12
DLPC	7	2
DPPC	30	9
DBPC	2	1
DXPC	21	6
DYPC	2	1
DVPC	30	9
DOPC	0	0
DIPC	132	37
DFPC	32	9
DGPC	5	2
DAPC	44	12
DRPC	8	3
DNPC	93	26
LPPC	10	3
POPC	16	5
PGPC	9	3
PEPC	94	26
PIPC	69	19
PAPC	64	17
PUPC	27	8
PRPC	2	1
CPC	0	0
TPC	0	0
LPC	0	0
PPC	0	0
VPC	8	3
OPC	0	0
IPC	26	7
APC	50	14
UPC	36	10
DPCE	8	7
DXCE	2	2
PNCE	6	5
XNCE	15	13
DPMG	22	19
OPMG	20	17
DFMG	160	139
FPMG	0	0
DPGG	45	39
OPGG	18	16
DFGG	16	14
FPGG	2	2
LCA	2	2
PCA	2	2
BCA	0	0
XCA	0	0
ACA	1	1
UCA	1	1
CDL0	2	2
DPSM	32	7
DBSM	3	1
DXSM	11	3
PVSM	40	9
POSM	0	0
PGSM	16	3
PNSM	3	1
BNSM	1	1
XNSM	106	22
DTPE	6	23
DLPE	5	18
DPPE	6	23
DBPE	2	8
DXPE	1	3
DYPE	2	5
DVPE	6	19
DOPE	0	0
DIPE	13	47
DFPE	2	6
DGPE	6	22
DAPE	21	77
DUPE	3	10
DRPE	23	83
DNPE	7	23
LPPE	1	3
POPE	4	15
PGPE	3	10
PQPE	3	9
PIPE	17	60
PAPE	29	107
PUPE	13	48
PRPE	2	7
DTPS	0	8
DLPS	0	10
DPPS	0	5
DBPS	0	2
DXPS	0	1
DYPS	0	1
DVPS	0	3
DOPS	0	1
DIPS	0	1
DFPS	0	3
DGPS	0	76
DAPS	0	29
DUPS	0	1
DRPS	0	1
DNPS	0	3
LPPS	0	0
POPS	0	4
PGPS	0	4
PQPS	0	1
PIPS	0	0
PAPS	0	13
PUPS	0	1
PRPS	0	1
DTPG	0	21
DLPG	0	5
DPPG	0	1
DBPG	0	3
DXPG	0	1
DYPG	0	1
DVPG	0	4
DOPG	0	7
DIPG	0	6
DFPG	0	1
DGPG	0	15
DAPG	0	0
DRPG	0	1
DNPG	0	0
LPPG	0	3
POPG	0	4
PGPG	0	9
PIPG	0	6
PAPG	0	0
PRPG	0	4
OPPG	0	5
JPPG	0	3
JFPG	0	4
DTPA	0	3
DLPA	0	3
DPPA	0	2
DBPA	0	1
DXPA	0	0
DYPA	0	1
DVPA	0	7
DOPA	0	2
DIPA	0	23
DFPA	0	15
DGPA	0	13
DAPA	0	0
DRPA	0	1
DNPA	0	2
LPPA	0	0
POPA	0	7
PGPA	0	1
PIPA	0	1
PAPA	0	1
PUPA	0	31
PRPA	0	1
DPPI	0	17
PVPI	0	16
POPI	0	0
PIPI	0	2
PAPI	0	4
PUPI	0	3
DPP1	0	0
PVP1	0	0
POP1	0	0
DPP2	0	0
PVP2	0	0
POP2	0	0
PVP3	0	0
POP3	0	0
CHOL	736	640
Total	2305	2269
